# Supplementary material for: Design Principles for PFAS Adsorption in Three-Dimensional Covalent Organic Frameworks
Source: J Phys Chem C Nanomater Interfaces. 2026 Apr 8;130(15):5721–32. doi: 10.1021/acs.jpcc.6c01608 (PMC13093484; doi:10.1021/acs.jpcc.6c01608)
Supplement: Supplementary file 1 [file jp6c01608_si_001.xlsx]

## Sheet: SI_1 PoreBlazer Comparison
COFs	RASPA Porosity	PoreBlazer Porosity	Zeo++ Porosity
COF300	0.58	0.565	0.572
COF320	0.21	0.223	0.196
BFCOF1	0.73	0.689	0.711
BPCOF-1	0.6	0.591	0.619
BPCOF-4	0.74	0.716	0.728
ILCOF-2	0.32	0.34	0.347
ILCOF-3	0.37	0.351	0.385
PPQV1	0.59	0.597	0.604
PPQV2	0.6	0.623	0.617
TPTF-COF	0.63	0.668	0.646

## Sheet: SI_2 Henry's Law Coefficients
	PRISTINE COF					CF3-FUNCTIONALIZED COF					NH2-FUNCTIONALIZED COF
COF Name	PFOA HLC (mol/kgPa) (Pristine)	Water HLC (mol/kgPa) (Pristine)	R_HLC (Pristine)	Void Fraction (Pristine)		PFOA HLC (mol/kgPa) (CF3)	Water HLC (mol/kgPa) (CF3)	R_HLC (CF3)	Porosity (CF3)	2	PFOA HLC (mol/kgPa) (CF3)2	Water HLC (mol/kgPa) (CF3)3	R_HLC (CF3)4	Porosity (CF3)5
IL-COF-3	896000000	0.324	2770000000	0.3713		344670000	8.22899e-06	41900000000000	0.3		60750900	8.32365e-06	41900000000000	0.32
BPCOF4	6080000	2.33e-05	261000000000	0.7421		62092600	1.9197e-05	3230000000000	0.62		23961800	2.4734e-05	3230000000000	0.72
COF320	5600000	4.58e-06	1220000000000	0.2137		726978	7.832e-06	92800000000	0.24		623359	4.5e-06	92800000000	0.24
IL-COF-2	3790000	5.19e-06	730000000000	0.322		51622.5	2.08828e-05	2470000000	0.24		1176900000	1.83792e-05	2470000000	0.27
PPQV1	21700	7.07e-06	3070000000	0.5894		11235.1	5.52929e-06	2030000000	0.49		25778	7.80796e-06	2030000000	0.57
PPQV2	119000	7.76e-06	15400000000	0.6016		5018.19	5.5602e-06	903000000	0.55		337374	7.00575e-06	903000000	0.57
TPTF-COF	14700	1.01e-05	1450000000	0.6554		3694.09	1.3274e-06	2780000000	0.25		4251.21	5.74002e-06	2780000000	0.41
BFCOF1	354	6.24e-06	56800000	0.7262		1791.02	5.295e-06	338000000	0.66		2332.16	6.674e-06	338000000	0.77
COF300	4.74	8.96e-06	528000	0.5768		12.457	5.477e-06	2270000	0.64		6.298	6.182e-06	2270000	0.68
BP-COF1	94400	6.17e-05	1530000000	0.5974		1.60593	3.89e-05	41300	0.31		197422	7.88102e-05	41300	0.5
3D-BMTA-COF	40.1	1.75e-06	22900000	0.512
3D-CageCOF-1-LP	62	9.56e-06	6490000	0.777
3D-CageCOF-1-sp	13600	1.43e-05	951000000	0.5929
3D-COF-10	1850000000	5.73e-05	32200000000000	0.374
3D-COOH	9.97	2.4e-06	4150000	0.1259
3D-CuPor	15.6	6.09e-06	2570000	0.7982
3D-CuPor-0P	0.00817	5.71e-06	1430	0.9005
3D-HEA-COF	0.0615	8.45e-06	7280	0.9424
3D-OH	117000	7.18e-06	16300000000	0.432
3D-PN-1	0.171	6.96e-06	24500	0.873
3D-Por	6.2	6.23e-06	995000	0.7937
3D-Por-0P	0.00769	6e-06	1280	0.9007
3D-Py-COF	0.0067	6.8e-06	985	0.9074
3D-Py-COF-2P	0.0921	5.9e-06	15600	0.8159
3D-TPB-Ph	3510	1.37e-05	257000000	0.5303
BFCOF2	25200	1.78	14200	0.7342
BFTB-PyTA	0.863	5.93e-06	145000	0.6162
BPCOF5	231	1.01e-05	22800000	0.7789
BUCT-COF-4	19.1	0.000104	184000	0.5221
CCOF-15	0.00267	2.23e-05	120	0.2983
CCOF-16	139	1.18e-05	11800000	0.4659
COF102	477	0.00161	297000	0.7256
COF103	64	0.00102	62700	0.7364
COF105	0.0109	1.03e-05	1060	0.8942
COF108	0.0894	1.23e-05	7240	0.90487
COF202	102	8.27e-06	12400000	0.7522
COF303	1720	6.81e-06	252000000	0.5686
COF505	2800	1.67e-05	167000000	0.2444
COF-PEG-B1	2240000	1.22e-05	184000000000	0.6175
COF-QA-2	1.31	8.71e-06	150000	0.6923
COF-QA-4	2090	7.84e-06	267000000	0.731
COF-QA-6	2950	9.78e-06	302000000	0.5986
COF-QA-EO	0.163	6.37e-06	25600	0.5763
COF-V_Corr	3.15	2.95e-06	1070000	0.6637
DBA-3D-COF	0.0115	6.56e-06	1760	0.9531
Dl229-8f	2.23	4.96e-06	449000	0.6066
DL-COF-1-Bor	1.25	0.00143	874	0.9282
DL-COF-1-Ctn	0.522	0.00136	385	0.9225
DL-COF-2-Bor	7.49	0.00767	977	0.9234
DL-COF-2-Ctn	25.7	0.0215	1190	0.9161
HNU5-2F	0.258	6.06e-06	42500	0.8601
JUC-508	0.321	6.13e-06	52300	0.8538
JUC-509	0.976	6.31e-06	155000	0.8405
JUC-518	5.01	6.89e-06	726000	0.9151
JUC-519-2F	0.137	5.97e-06	23000	0.886
JUC-530	17.3	6.21e-06	2780000	0.3833
JUC-531	444	3.51e-06	126000000	0.4986
JUC-550	0.0129	8.54e-06	1510	0.9544
JUC-551	0.0221	8.28e-06	2670	0.9456
JUC-552	0.0454	8.26e-06	5500	0.9413
JUC-556-HZxE	0.0114	1.19e-05	954	0.9779
JUC-561 FFC	33800	9.56e-06	3530000000	0.7888
JUC-564	0.0381	9.67e-06	3940	0.955
JUC-566	27.9	1.31e-05	2120000	0.5943
JUC-568-CEQ	15.9	8.6	1.85	0.8123
JUC-569-2F	185	2.02e-05	9170000	0.6259
LZU-111	30.7	5.57e-06	5510000	0.6647
LZU-306	0.553	6.52e-06	84800	0.8427
LZU-562	32900	6.03e-06	5460000000	0.5398
LZU-79	2.55	7.19e-06	356000	0.6478
Ni-DBA-3D-COF	0.012	6.19e-06	1940	0.9533
NKCOF-14	10.7	7.7e-06	1380000	0.8422
NKCOF-21	51.4	1.03e-05	4990000	0.8092
NKCOF-22	0.379	7.3e-06	51900	0.8743
NKCOF-23	0.734	7.44e-06	98700	0.9011
NPN2	4.22	1.92e-05	220000	0.4443
NPN3	16800000	8.9e-06	1890000000000	0.3738
NUST-13	0.0331	6.88e-06	4820	0.9274
NUST-6	2.99	7.14e-06	419000	0.8595
PCOF-1	2.23	6.98e-06	320000	0.8861
PCOF-2	0.145	7.46e-06	19500	0.9279
PCP-COF	1220000	3.26e-05	37500000000	0.6512
PD-COF-23	133	4.38e-06	30300000	0.6604
Pi-COF-4	0.0166	4.34e-06	3820	0.8913
Pi-COF-4-2P	84.1	8.95e-06	9400000	0.793
SBF-diyne	2.6	7.04e-06	369000	0.8234
TAPB-COF-P	2.74	5.67e-06	484000	0.8556
TAPFY-COF-P	795	5.9e-06	135000000	0.7669
TAPP-COF-P	41.3	4.99e-06	8280000	0.772
TFPB-DHTH	165	7.45e-06	22200000	0.8638
TolHAT	40.5	4.82e-06	8420000	0.5881
TPB-COF-F	48800000	2.26e-05	2160000000000	0.3543
TPB-COF-H	276000000	2.29e-05	12000000000000	0.3837
TPB-COF-Me	638	3.44e-05	18500000	0.3138
TTFB-TAPA	0.027	6.99e-06	3870	0.9354
TTFB-TAPB	0.0132	7.99e-06	1660	0.9512
