# Supplementary material for: Design Principles for PFAS Adsorption in Three-Dimensional Covalent Organic Frameworks
Source: J Phys Chem C Nanomater Interfaces. 2026 Apr 8;130(15):5721–32. doi: 10.1021/acs.jpcc.6c01608 (PMC13093484; doi:10.1021/acs.jpcc.6c01608)
Supplement: Supplementary file 2 [file jp6c01608_si_002.zip]

Archive with 140 entries (118 files):
- COF300/
- COF300/1_Pristine_COF/
- COF300/1_Pristine_COF/1_Porosity/
- COF300/1_Pristine_COF/1_Porosity/COF300.cif
- COF300/1_Pristine_COF/1_Porosity/force_field.def
- COF300/1_Pristine_COF/1_Porosity/force_field_mixing_rules.def
- COF300/1_Pristine_COF/1_Porosity/helium.def
- COF300/1_Pristine_COF/1_Porosity/pseudo_atoms.def
- COF300/1_Pristine_COF/1_Porosity/simulation.input
- COF300/1_Pristine_COF/2_HLC/
- COF300/1_Pristine_COF/2_HLC/COF300.cif
- COF300/1_Pristine_COF/2_HLC/force_field.def
- COF300/1_Pristine_COF/2_HLC/force_field_mixing_rules.def
- COF300/1_Pristine_COF/2_HLC/PFOA.def
- COF300/1_Pristine_COF/2_HLC/pseudo_atoms.def
- COF300/1_Pristine_COF/2_HLC/simulation.input
- COF300/1_Pristine_COF/2_HLC/tip4p.def
- COF300/2_CF3_Functionalized/
- COF300/2_CF3_Functionalized/1_Relaxation/
- COF300/2_CF3_Functionalized/1_Relaxation/ispin1/
- COF300/2_CF3_Functionalized/1_Relaxation/ispin1/INCAR
- COF300/2_CF3_Functionalized/1_Relaxation/ispin1/KPOINTS
- COF300/2_CF3_Functionalized/1_Relaxation/ispin1/POSCAR
- COF300/2_CF3_Functionalized/1_Relaxation/ispin1/POTCAR
- COF300/2_CF3_Functionalized/1_Relaxation/ispin1/vasprun.xml
- COF300/2_CF3_Functionalized/1_Relaxation/ispin1/vasp_std
- COF300/2_CF3_Functionalized/1_Relaxation/ispin2/
- COF300/2_CF3_Functionalized/1_Relaxation/ispin2/DDEC/
- COF300/2_CF3_Functionalized/1_Relaxation/ispin2/DDEC/debug.txt
- COF300/2_CF3_Functionalized/1_Relaxation/ispin2/DDEC/job_control.txt
- COF300/2_CF3_Functionalized/1_Relaxation/ispin2/DDEC/POTCAR
- COF300/2_CF3_Functionalized/1_Relaxation/ispin2/ddec.sh
- COF300/2_CF3_Functionalized/1_Relaxation/ispin2/INCAR
- COF300/2_CF3_Functionalized/1_Relaxation/ispin2/job_control.txt
- COF300/2_CF3_Functionalized/1_Relaxation/ispin2/KPOINTS
- COF300/2_CF3_Functionalized/1_Relaxation/ispin2/POSCAR
- COF300/2_CF3_Functionalized/1_Relaxation/ispin2/POTCAR
- COF300/2_CF3_Functionalized/1_Relaxation/ispin2/vasprun.xml
- COF300/2_CF3_Functionalized/1_Relaxation/ispin2/vasp_std
- COF300/2_CF3_Functionalized/2_Porosity/
- COF300/2_CF3_Functionalized/2_Porosity/COF.cif
- COF300/2_CF3_Functionalized/2_Porosity/force_field.def
- COF300/2_CF3_Functionalized/2_Porosity/force_field_mixing_rules.def
- COF300/2_CF3_Functionalized/2_Porosity/helium.def
- COF300/2_CF3_Functionalized/2_Porosity/pseudo_atoms.def
- COF300/2_CF3_Functionalized/2_Porosity/simulation.input
- COF300/2_CF3_Functionalized/3_HLC/
- COF300/2_CF3_Functionalized/3_HLC/COF.cif
- COF300/2_CF3_Functionalized/3_HLC/force_field.def
- COF300/2_CF3_Functionalized/3_HLC/force_field_mixing_rules.def
- COF300/2_CF3_Functionalized/3_HLC/PFOA.def
- COF300/2_CF3_Functionalized/3_HLC/pseudo_atoms.def
- COF300/2_CF3_Functionalized/3_HLC/simulation.input
- COF300/2_CF3_Functionalized/3_HLC/tip4p.def
- COF300/3_NH2_Functionalized/
- COF300/3_NH2_Functionalized/1_Relaxation/
- COF300/3_NH2_Functionalized/1_Relaxation/ispin1/
- COF300/3_NH2_Functionalized/1_Relaxation/ispin1/INCAR
- COF300/3_NH2_Functionalized/1_Relaxation/ispin1/KPOINTS
- COF300/3_NH2_Functionalized/1_Relaxation/ispin1/POSCAR
- COF300/3_NH2_Functionalized/1_Relaxation/ispin1/POTCAR
- COF300/3_NH2_Functionalized/1_Relaxation/ispin1/vasprun.xml
- COF300/3_NH2_Functionalized/1_Relaxation/ispin1/vasp_std
- COF300/3_NH2_Functionalized/1_Relaxation/ispin2/
- COF300/3_NH2_Functionalized/1_Relaxation/ispin2/DDEC/
- COF300/3_NH2_Functionalized/1_Relaxation/ispin2/DDEC/debug.txt
- COF300/3_NH2_Functionalized/1_Relaxation/ispin2/DDEC/job_control.txt
- COF300/3_NH2_Functionalized/1_Relaxation/ispin2/DDEC/POTCAR
- COF300/3_NH2_Functionalized/1_Relaxation/ispin2/ddec.sh
- COF300/3_NH2_Functionalized/1_Relaxation/ispin2/INCAR
- COF300/3_NH2_Functionalized/1_Relaxation/ispin2/job_control.txt
- COF300/3_NH2_Functionalized/1_Relaxation/ispin2/KPOINTS
- COF300/3_NH2_Functionalized/1_Relaxation/ispin2/POSCAR
- COF300/3_NH2_Functionalized/1_Relaxation/ispin2/POTCAR
- COF300/3_NH2_Functionalized/1_Relaxation/ispin2/vasprun.xml
- COF300/3_NH2_Functionalized/1_Relaxation/ispin2/vasp_std
- COF300/3_NH2_Functionalized/2_Porosity/
- COF300/3_NH2_Functionalized/2_Porosity/COF.cif
- COF300/3_NH2_Functionalized/2_Porosity/force_field.def
- COF300/3_NH2_Functionalized/2_Porosity/force_field_mixing_rules.def
- COF300/3_NH2_Functionalized/2_Porosity/helium.def
- COF300/3_NH2_Functionalized/2_Porosity/pseudo_atoms.def
- COF300/3_NH2_Functionalized/2_Porosity/simulation.input
- COF300/3_NH2_Functionalized/3_HLC/
- COF300/3_NH2_Functionalized/3_HLC/COF.cif
- COF300/3_NH2_Functionalized/3_HLC/force_field.def
- COF300/3_NH2_Functionalized/3_HLC/force_field_mixing_rules.def
- COF300/3_NH2_Functionalized/3_HLC/PFOA.def
- COF300/3_NH2_Functionalized/3_HLC/pseudo_atoms.def
- COF300/3_NH2_Functionalized/3_HLC/simulation.input
- COF300/3_NH2_Functionalized/3_HLC/tip4p.def
- COF300/4_PoreSizeDistributions/
- COF300/4_PoreSizeDistributions/CF3-Functionalized/
- COF300/4_PoreSizeDistributions/CF3-Functionalized/CF3_DDEC.cif
- COF300/4_PoreSizeDistributions/CF3-Functionalized/CF3_DDEC.xyz
- COF300/4_PoreSizeDistributions/CF3-Functionalized/defaults.dat
- COF300/4_PoreSizeDistributions/CF3-Functionalized/input.dat
- COF300/4_PoreSizeDistributions/CF3-Functionalized/Network-accessible_psd.txt
- COF300/4_PoreSizeDistributions/CF3-Functionalized/Network-accessible_psd_cumulative.txt
- COF300/4_PoreSizeDistributions/CF3-Functionalized/new.xyz
- COF300/4_PoreSizeDistributions/CF3-Functionalized/probe_occupiable_volume.xyz
- COF300/4_PoreSizeDistributions/CF3-Functionalized/READ_ME.txt
- COF300/4_PoreSizeDistributions/CF3-Functionalized/results.txt
- COF300/4_PoreSizeDistributions/CF3-Functionalized/run.bat
- COF300/4_PoreSizeDistributions/CF3-Functionalized/summary.dat
- COF300/4_PoreSizeDistributions/CF3-Functionalized/Total_psd.txt
- COF300/4_PoreSizeDistributions/CF3-Functionalized/Total_psd_cumulative.txt
- COF300/4_PoreSizeDistributions/CF3-Functionalized/UFF.atoms
- COF300/4_PoreSizeDistributions/NH2-Functionalized/
- COF300/4_PoreSizeDistributions/NH2-Functionalized/defaults.dat
- COF300/4_PoreSizeDistributions/NH2-Functionalized/input.dat
- COF300/4_PoreSizeDistributions/NH2-Functionalized/Network-accessible_psd.txt
- COF300/4_PoreSizeDistributions/NH2-Functionalized/Network-accessible_psd_cumulative.txt
- COF300/4_PoreSizeDistributions/NH2-Functionalized/new.xyz
- COF300/4_PoreSizeDistributions/NH2-Functionalized/NH2_DDEC.cif
- COF300/4_PoreSizeDistributions/NH2-Functionalized/NH2_DDEC.xyz
- COF300/4_PoreSizeDistributions/NH2-Functionalized/probe_occupiable_volume.xyz
- COF300/4_PoreSizeDistributions/NH2-Functionalized/READ_ME.txt
- COF300/4_PoreSizeDistributions/NH2-Functionalized/results.txt
- COF300/4_PoreSizeDistributions/NH2-Functionalized/run.bat
- COF300/4_PoreSizeDistributions/NH2-Functionalized/summary.dat
- COF300/4_PoreSizeDistributions/NH2-Functionalized/Total_psd.txt
- COF300/4_PoreSizeDistributions/NH2-Functionalized/Total_psd_cumulative.txt
- COF300/4_PoreSizeDistributions/NH2-Functionalized/UFF.atoms
- COF300/4_PoreSizeDistributions/Pristine/
- COF300/4_PoreSizeDistributions/Pristine/COF300.cif
- COF300/4_PoreSizeDistributions/Pristine/COF300.xyz
- COF300/4_PoreSizeDistributions/Pristine/defaults.dat
- COF300/4_PoreSizeDistributions/Pristine/input.dat
- COF300/4_PoreSizeDistributions/Pristine/Network-accessible_psd.txt
- COF300/4_PoreSizeDistributions/Pristine/Network-accessible_psd_cumulative.txt
- COF300/4_PoreSizeDistributions/Pristine/new.xyz
- COF300/4_PoreSizeDistributions/Pristine/probe_occupiable_volume.xyz
- COF300/4_PoreSizeDistributions/Pristine/READ_ME.txt
- COF300/4_PoreSizeDistributions/Pristine/results.txt
- COF300/4_PoreSizeDistributions/Pristine/run.bat
- COF300/4_PoreSizeDistributions/Pristine/summary.dat
- COF300/4_PoreSizeDistributions/Pristine/Total_psd.txt
- COF300/4_PoreSizeDistributions/Pristine/Total_psd_cumulative.txt
- COF300/4_PoreSizeDistributions/Pristine/UFF.atoms
