# Supplementary material for: Design Principles for PFAS Adsorption in Three-Dimensional Covalent Organic Frameworks
Source: J Phys Chem C Nanomater Interfaces. 2026 Apr 8;130(15):5721–32. doi: 10.1021/acs.jpcc.6c01608 (PMC13093484; doi:10.1021/acs.jpcc.6c01608)
Supplement: Supplementary file 2 [file jp6c01608_si_002.zip › COF300/1_Pristine_COF/1_Porosity/helium.def]

# critical constants: Temperature [T], Pressure [Pa], and Acentric factor [-]
5.2
228000.0
-0.39
# Number Of Atoms
1
# Number Of Groups
1
# Alkane-group
flexible
# number of atoms
1
# atomic positions
0 He
# Chiral centers Bond  BondDipoles Bend  UrayBradley InvBend  Torsion Imp. Torsion Bond/Bond Stretch/Bend Bend/Bend Stretch/Torsion Bend/Torsion IntraVDW IntraCoulomb
               0    0            0    0            0       0        0            0         0            0         0               0            0        0            0
# Number of config moves
0
