# Supplementary material for: Design Principles for PFAS Adsorption in Three-Dimensional Covalent Organic Frameworks
Source: J Phys Chem C Nanomater Interfaces. 2026 Apr 8;130(15):5721–32. doi: 10.1021/acs.jpcc.6c01608 (PMC13093484; doi:10.1021/acs.jpcc.6c01608)
Supplement: Supplementary file 2 [file jp6c01608_si_002.zip › COF300/1_Pristine_COF/1_Porosity/pseudo_atoms.def]

#number of pseudo atoms
18
#type      print   as    chem  oxidation   mass        charge   polarization B-factor radii  connectivity anisotropic anisotropic-type   tinker-type
He         yes     He    He    0           4.002602    0.0      0.0          1.0      1.0    0            0           relative           0
N_n2       yes     N     N     0           14.00674   -0.4048   0.0          1.0      0.7    0            0           relative           0
N_com      no      N     -     0           0.0         0.8096   0.0          1.0      0.7    0            0           relative           0
V          yes     V     V     4           50.9415     0.0      0.0          1.0      1.00   0            0           relative           0
CF3	   yes     C   -       0           69.005      0.0      0.0          1.0      1.00   4            0           relative           0   
CF2        yes     C   -       0           50.007      0.0      0.0          1.0      1.00   4            0           relative           0
CF2C       yes     C   -       0           50.007      0.12      0.0          1.0      1.00   4            0           relative           0
C_p        yes     C     C     0           12.011      0.42      0.0          1.0      1.00   4            0           relative           0
Oh         yes     O     O     0           15.999      -0.46      0.0          1.0      1.00   2            0           relative           0
Ho         yes     H     H     0           1.0008      0.37      0.0          1.0      1.00   1            0           relative           0
Oc         yes     O     O     0           15.9994     -0.45      0.0          1.0      1.00   2            0           relative           0
Ow_T4ew    yes     O     O     0          15.99940    0.000    0.0          1.0      0.68   0            0           relative           0
Hw_T4ew    yes     H     H     0           1.00794    0.5242   0.0          1.0      1.00   0            0           relative           0
M_T4ew     no      L     -     0           0.00000   -1.0484  0.0          1.0      1.00   0            0           relative           0
Zr         yes     Zr    Zr     0         91.22400    0.0      0.0          1.0      1.450  0            0           relative           0
C          yes      C     C     0         12.01070    0.0      0.0          1.0      0.770  0            0           relative           0
O          yes      O     O     0         15.99940    0.0      0.0          1.0      0.730  0            0           relative           0
H          yes      H     H     0          1.00794    0.0      0.0          1.0      0.320  0            0           relative           0
