# Supplementary material for: Design Principles for PFAS Adsorption in Three-Dimensional Covalent Organic Frameworks
Source: J Phys Chem C Nanomater Interfaces. 2026 Apr 8;130(15):5721–32. doi: 10.1021/acs.jpcc.6c01608 (PMC13093484; doi:10.1021/acs.jpcc.6c01608)
Supplement: Supplementary file 2 [file jp6c01608_si_002.zip › COF300/1_Pristine_COF/1_Porosity/simulation.input]

SimulationType        MonteCarlo
NumberOfCycles        10000
PrintEvery            500
PrintPropertiesEvery  500

Forcefield            Local

Framework 0
FrameworkName COF 
UnitCells 2 2 2
ExternalTemperature 298.0

Component 0 MoleculeName             helium
            MoleculeDefinition       ExampleMoleculeForceField
            WidomProbability         1.0
            CreateNumberOfMolecules  0
~
