# Supplementary material for: Design Principles for PFAS Adsorption in Three-Dimensional Covalent Organic Frameworks
Source: J Phys Chem C Nanomater Interfaces. 2026 Apr 8;130(15):5721–32. doi: 10.1021/acs.jpcc.6c01608 (PMC13093484; doi:10.1021/acs.jpcc.6c01608)
Supplement: Supplementary file 2 [file jp6c01608_si_002.zip › COF300/1_Pristine_COF/2_HLC/PFOA.def]

# critical constants: Temperature [T], Pressure [Pa], and Acentric factor [-]
552.2
2593920.0
0.326
# Number Of Atoms
11
# Number Of Groups
1
# Alkane-group
flexible
# number of atoms
11
# atomic positions
0	CF3
1	CF2
2	CF2
3	CF2
4	CF2
5	CF2
6	CF2C
7	C_p
8	Oc
9	Oh
10	Ho
# Chiral centers  Bond  BondDipoles  Bend  UrayBradley  InvBend  Torsion    Imp. Torsion  Bond/Bond Stretch/Bend Bend/Bend Stretch/Torsion Bend/Torsion  IntraVDW    IntraCoulomb
               0    10            0    10            0       0       10               0         0            0         0               0            0         26             26
# Bond stretch: atom n1-n2, type, parameters
0	1	FIXED_BOND 1.54
1	2	FIXED_BOND 1.54
2	3	FIXED_BOND 1.54
3	4	FIXED_BOND 1.54
4	5	FIXED_BOND 1.54
5	6	FIXED_BOND 1.54
6	7	FIXED_BOND 1.54
7	8	FIXED_BOND 1.214
7	9	FIXED_BOND 1.364
9	10	FIXED_BOND 0.97
# Bond bending: atom n1-n2-n3, type, parameters
0	1	2	HARMONIC_BEND	62500	114.00
1	2	3	HARMONIC_BEND	62500	114.00
2	3	4	HARMONIC_BEND	62500	114.00
3	4	5	HARMONIC_BEND	62500	114.00
4	5	6	HARMONIC_BEND	62500	114.00
5	6	7	HARMONIC_BEND	62500	114.00
6	7	8	HARMONIC_BEND	40300	126.0
6	7	9	HARMONIC_BEND	35300	111.0
8	7	9	HARMONIC_BEND	40300	123.0
7	9	10	HARMONIC_BEND	17600	107.0
# Torsion n1-n2-n3-n4 type
0	1	2	3	FOURIER_SERIES_DIHEDRAL	3332.5	495.2	-698.52	-1065.88	0.0	0.0
1	2	3	4	FOURIER_SERIES_DIHEDRAL	3332.5	495.2	-698.52	-1065.88	0.0	0.0
2	3	4	5	FOURIER_SERIES_DIHEDRAL	3332.5	495.2	-698.52	-1065.88	0.0	0.0
3	4	5	6	FOURIER_SERIES_DIHEDRAL	3332.5	495.2	-698.52	-1065.88	0.0	0.0
4	5	6	7	FOURIER_SERIES_DIHEDRAL	3332.5	495.2	-698.52	-1065.88	0.0	0.0
5	6	7	8	TRAPPE_DIHEDRAL	2035.58	-736.90	57.84	-293.23
5	6	7	9	TRAPPE_DIHEDRAL	0.00	176.62	-53.34	769.93
6	7	9	10	TRAPPE_DIHEDRAL	0.0	630.0	1562.4	0.0
8	7	9	10	TRAPPE_DIHEDRAL	0.0	0.0	1562.4	0.0
8	7	9	10	CFF_DIHEDRAL	630.0	0.0	0.0
# Intra VDW: atom n1-n2
0	4
0	5
0	6
0	7
0	8
0	9
0	10
1	5
1	6
1	7
1	8
1	9
1	10
2	6
2	7
2	8
2	9
2	10
3	7
3	8
3	9
3	10
4	10
4	8
4	9
5	10
# Intra Coulomb: atom n1-n2
0	4
0	5
0	6
0	7
0	8
0	9
0	10
1	5
1	6
1	7
1	8
1	9
1	10
2	6
2	7
2	8
2	9
2	10
3	7
3	8
3	9
3	10
4	10
4	8
4	9
5	10
# Number of config moves
0
