# Supplementary material for: Design Principles for PFAS Adsorption in Three-Dimensional Covalent Organic Frameworks
Source: J Phys Chem C Nanomater Interfaces. 2026 Apr 8;130(15):5721–32. doi: 10.1021/acs.jpcc.6c01608 (PMC13093484; doi:10.1021/acs.jpcc.6c01608)
Supplement: Supplementary file 2 [file jp6c01608_si_002.zip › COF300/1_Pristine_COF/2_HLC/simulation.input]

SimulationType                MonteCarlo
NumberOfCycles                1000000
NumberOfInitializationCycles  0
PrintEvery                    1000
RestartFile                   no

Forcefield                    Local
CutOffVDW 		      12

Framework 0
FrameworkName 		      COF300
ExternalTemperature           298.0
UseChargeFromCIFFile          yes
ChargeFromChargeEquilibration no
ChargeEquilibrationPeriodic   no
ChargeEquilibrationEwald      no
SymmetrizeFrameworkCharges    no
Movies 			      yes
WriteMoviesEvery 	      1000
UnitCells		      1 1 3

Component 0 MoleculeName             tip4p
            MoleculeDefinition       Local
	    IdealGasRosenbluthWeight 1.01036
            WidomProbability	     1.0
            CreateNumberOfMolecules  0

Component 1 MoleculeName             PFOA
            MoleculeDefinition       Local
	    IdealGasRosenbluthWeight 2.7191
            WidomProbability	     1.0
            CreateNumberOfMolecules  0
