# Supplementary material for: Design Principles for PFAS Adsorption in Three-Dimensional Covalent Organic Frameworks
Source: J Phys Chem C Nanomater Interfaces. 2026 Apr 8;130(15):5721–32. doi: 10.1021/acs.jpcc.6c01608 (PMC13093484; doi:10.1021/acs.jpcc.6c01608)
Supplement: Supplementary file 2 [file jp6c01608_si_002.zip › COF300/1_Pristine_COF/2_HLC/tip4p.def]

# critical constants: Temperature [T], Pressure [Pa], and Acentric factor [-]
628.0            // I. Nezbeda, The J. of Chem phys, v. 125, n. 3, 2006.
14100000.0       // I. Nezbeda, The J. of Chem phys, v. 125, n. 3, 2006.
0.5293           // I. Nezbeda, The J. of Chem phys, v. 125, n. 3, 2006.
# total number Of atoms
4
# number of groups
1
# water-group
rigid
# number of atoms
4
# atomic positions  // T. Head-Gordon, J. Chem. Phys. 120, 9665–9678 (2004)
0 M_T4ew                   0.00000000    0.00000000    0.00000000
1 Ow_T4ew                  0.12500000    0.00000000    0.00000000
2 Hw_T4ew                 -0.46259610   -0.75916456    0.00000000
3 Hw_T4ew                 -0.46259610    0.75916456    0.00000000
# Chiral centers Bond  BondDipoles Bend  UrayBradley InvBend  Torsion Imp. Torsion Bond/Bond Stretch/Bend Bend/Bend Stretch/Torsion Bend/Torsion IntraVDW IntraCoulomb
               0    3            0    0            0       0        0            0         0            0         0               0            0        0            0
# Bond stretch: atom n1-n2, type, parameters
0 1 RIGID_BOND
0 2 RIGID_BOND
0 3 RIGID_BOND
# Number of config moves
0
