# Supplementary material for: Design Principles for PFAS Adsorption in Three-Dimensional Covalent Organic Frameworks
Source: J Phys Chem C Nanomater Interfaces. 2026 Apr 8;130(15):5721–32. doi: 10.1021/acs.jpcc.6c01608 (PMC13093484; doi:10.1021/acs.jpcc.6c01608)
Supplement: Supplementary file 2 [file jp6c01608_si_002.zip › COF300/2_CF3_Functionalized/1_Relaxation/ispin2/DDEC/job_control.txt]

<net charge>
0.0
</net charge>

<periodicity along A, B, and C vectors>
.true.
.true.
.true.
</periodicity along A, B, and C vectors>

<atomic densities directory complete path>
/home/ddm3/atomic_densities/
</atomic densities directory complete path>

<charge type>
DDEC6
</charge type>

<compute BOs>
.true.
</compute BOs>
