# Supplementary material for: Design Principles for PFAS Adsorption in Three-Dimensional Covalent Organic Frameworks
Source: J Phys Chem C Nanomater Interfaces. 2026 Apr 8;130(15):5721–32. doi: 10.1021/acs.jpcc.6c01608 (PMC13093484; doi:10.1021/acs.jpcc.6c01608)
Supplement: Supplementary file 2 [file jp6c01608_si_002.zip › COF300/2_CF3_Functionalized/1_Relaxation/ispin2/ddec.sh]

#!/bin/bash -l
#SBATCH --job-name=BF1_DDEC
#SBATCH --output=%x.%j.out 
#SBATCH --error=%x.%j.err
#SBATCH --partition=general
#SBATCH --qos=high_jyoung
#SBATCH --account=jyoung
#SBATCH --mail-user=ddm3@njit.edu
#SBATCH --mail-type=ALL
#SBATCH --nodes=2
#SBATCH --ntasks-per-node=48
#SBATCH --time=48:00:00  # D-HH:
#SBATCH --mem-per-cpu=6000M
mkdir DDEC
cp -r AECCAR0 AECCAR2 CHGCAR POTCAR job_control.txt DDEC
cd DDEC
OMP_NUM_THREADS=48
export OMP_NUM_THREADS
~/software/Chargemol_09_26_2017_linux_parallel> debug.txt 2>&1
