# Supplementary material for: Design Principles for PFAS Adsorption in Three-Dimensional Covalent Organic Frameworks
Source: J Phys Chem C Nanomater Interfaces. 2026 Apr 8;130(15):5721–32. doi: 10.1021/acs.jpcc.6c01608 (PMC13093484; doi:10.1021/acs.jpcc.6c01608)
Supplement: Supplementary file 2 [file jp6c01608_si_002.zip › COF300/2_CF3_Functionalized/1_Relaxation/ispin2/INCAR]

System = LaGaO3 

#Start parameters
ISTART =      1  #  job   : 0-new  1-cont  2-samecut
ICHARG =      1  #  charge: 1-file 2-atom 10-const
INIWAV =      1  #  electr: 0-lowe 1-rand

# Convergence tolerance 
EDIFF = 1e-4 
#SYMPREC = 1e-6
#ALGO = FAST
NELM = 40
#IALGO = 48

# High prec for force calculations
#ENAUG = 1 
#ADDGRID = .TRUE.

# Density of States Info
NEDOS = 5001
EMIN = -20
EMAX = 15

LORBIT = 11

# BZ Integrations
ISMEAR = 0 # 0=Gaussian, -5=Tetrahedron method 
SIGMA = 0.2 # Smearing width for Gaussian

#Mixing
#AMIX = 0.2
#BMIX = 0.0001
#AMIX_MAG = 0.8 
#BMIX_MAG = 0.0001

# Calculation Details
LWAVE = .FALSE. # Do we want to write the wavefunctions
PREC = High # ENCUT set according to PAW 
ENCUT = 800
LREAL = .FALSE. # automatic optimazation of projectors

#LSDA + U
#LDAU = .TRUE.
#LDAUTYPE = 2
#LDAUL = -1 2 -1
#LDAUU = 0 5.0 0
#LDAUJ = 0 0 0
LMAXMIX = 6
#LDAUPRINT = 1

# Relaxation parameters
NSW = 0 # number of ionic steps
#ISIF = 2 # calculate force and relax ions
IBRION = -1 # CG method for mini_opt
POTIM = 0.3 # quasi_newton scalar
EDIFFG = -0.001

#Magnetism
ISPIN = 2
#MAGMOM = 8*0 4 4 -4 -4 -4 -4 4 4 20*0

#Parallelization
LPLANE = .TRUE.
NPAR   = 4
#NCORE = 2
LSCALU = .FALSE.
NSIM   = 4
#KPAR = 2

LAECHG = .TRUE.
LCHARG = .TRUE. #Write CHG/CHGCAR or no
IVDW = 12
#GGA = PS
