# Supplementary material for: Design Principles for PFAS Adsorption in Three-Dimensional Covalent Organic Frameworks
Source: J Phys Chem C Nanomater Interfaces. 2026 Apr 8;130(15):5721–32. doi: 10.1021/acs.jpcc.6c01608 (PMC13093484; doi:10.1021/acs.jpcc.6c01608)
Supplement: Supplementary file 2 [file jp6c01608_si_002.zip › COF300/2_CF3_Functionalized/1_Relaxation/ispin2/POSCAR]

                                        
   1.00000000000000     
    27.1340007782000008    0.0000000000000000    0.0000000000000000
    -0.0662980696000000   27.1329184221000013    0.0000000000000000
    -0.0144991261000000   -0.0199714344000000   10.3839704964999999
  C/              N/              H/              F/            
             181              15              96              49
Direct
  0.4667268178796877  0.4640637371617643  0.0335594051336271
  0.5019693749483922  0.4505518949400237  0.9409546801511622
  0.4955938390610273  0.4065723465030760  0.8585262729422432
  0.5438704091475635  0.4803214397509148  0.9236685490494378
  0.5075203237860091  0.3699820402579374  0.6522361041750653
  0.5503028012126278  0.3550064183149464  0.5881794848068697
  0.5484869383494493  0.3166107578376309  0.4997845348168665
  0.5037490558631811  0.2942645357199467  0.4666878953686294
  0.4606975146839528  0.3108529974664798  0.5275360785021739
  0.4621892474724872  0.3482074736117983  0.6188489179573388
  0.4710225252208962  0.3617528187816111  0.9227613540524158
  0.9686917968675383  0.9634744966232570  0.5498025297675140
  0.9916353167315418  0.9566172130557403  0.4294754382243455
 -0.0105407427666427  0.9104367503299253  0.3543674121156898
  0.0181010327584716 -0.0038980688916025  0.3764243177918856
  0.0018130727047919  0.8714109019975932  0.1508761923622031
  0.0452855327728836  0.8554302459075226  0.0918457559652471
  0.0439297175760572  0.8170385281218622  0.0033183638458931
 -0.0008726781322932  0.7960194257400640  0.9648683800380710
  0.9557960842225875  0.8125430145993285  0.0241163778597080
  0.9567395399074279  0.8495926389331739  0.1159940608308595
  0.9703425175704254  0.8644358326074314  0.4244014378036327
  0.0337519740436832  0.5331220801759264  0.5282719605502847
 -0.0001195310381735  0.5415317332399633  0.4279827076375801
  0.0021004665882775  0.5869292707324207  0.3497597836450623
  0.9648579279395003  0.5046072839076159  0.4016230910059718
  0.9836595970373072  0.5888839982300280  0.2286621265745095
  0.9875015930692275  0.6289013705194462  0.1354881246761754
  0.9448687881022703  0.6465516681179188  0.0752104127557110
  0.9474982966583519  0.6864449092821172  0.9918539232409807
  0.9929284650526048  0.7079036680207508  0.9605145846164710
  0.0355694062737368  0.6897810363469177  0.0205520852698965
  0.0330424832398686  0.6507438005497764  0.1060505824179006
  0.5306806623254021  0.0364183636643090  0.0480402500747033
  0.5047445585388082  0.0438778879568183  0.9320966593883370
  0.5083966887255220  0.0899443321708566  0.8567431433978332
  0.4751248119392849  0.0053624284415599  0.8841646717749395
  0.4981935104395178  0.1290905975895955  0.6522895139336415
  0.4549402993128981  0.1445648743202765  0.5910634820974408
  0.4561995006008179  0.1833860387185218  0.5043323315095354
  0.5007163130728635  0.2056060366244434  0.4687927680617660
  0.5440631549809044  0.1891698885468121  0.5287001175994159
  0.5431619031957301  0.1515331365845983  0.6190610046703983
  0.5280018181820935  0.1357871936890772  0.9281734435360112
  0.2821933695379097  0.7129552153665425  0.2877895404156910
  0.2916568337934242  0.7441336904499725  0.1824426044410843
  0.3371660275084037  0.7402094687456064  0.1048061222400493
  0.2560129092220734  0.7793006734307167  0.1478357457458255
  0.3754248740439394  0.7528767919226614  0.9004852035221987
  0.3902819728234402  0.7960880548724238  0.8379584343876253
  0.4287833686087292  0.7948915311881184  0.7501697650576193
  0.4511582253442136  0.7504755368665629  0.7150701337950134
  0.4347943812267868  0.7070431607270412  0.7747711767259318
  0.3976125997730752  0.7079634166691170  0.8663498909307983
  0.3824650163589078  0.7181103329629553  0.1732751896535224
  0.7821965100855753  0.2113550219566647  0.7721861887927279
  0.7938850184458247  0.2457443280973965  0.6754625840726095
  0.8396337660470373  0.2422449214858389  0.5990519613136265
  0.7606035042909228  0.2840266040051454  0.6494136583861823
  0.8800352925573708  0.2563608846368095  0.3993379643116122
  0.8974929019074779  0.2995470842112412  0.3412640038380041
  0.9367391045305236  0.2975140818257120  0.2559742559841199
  0.9574764675065580  0.2525594922555234  0.2185947852880351
  0.9387856712236228  0.2093678153117062  0.2746852199775814
  0.9007993363516498  0.2109045914609505  0.3638073887556014
  0.8840594433154296  0.2185086843315473  0.6674500448026041
  0.2148587305147565  0.2795415219619869  0.7906498967209612
  0.2071185967829244  0.2503890385558671  0.6801569958835126
  0.1621639360128301  0.2545701248486537  0.6009955447100729
  0.2442606445504557  0.2175896814335506  0.6414334237638661
  0.1248858473296288  0.2443387226492651  0.3953215743258897
  0.1092034153283371  0.2015421156572146  0.3318958283283842
  0.0691889618033916  0.2032604177261693  0.2487312506988372
  0.0465395390241762  0.2478915733607318  0.2176263001430565
  0.0638870564614408  0.2909182712992694  0.2780526034640593
  0.1023378981711846  0.2895278084395463  0.3657660835039428
  0.1164026899034650  0.2759331851968152  0.6687615381386787
  0.7129325405184961  0.7888464984915788  0.2824081644953128
  0.7035141939193470  0.7572947697032175  0.1774825746949845
  0.6572183241635967  0.7598436986468935  0.1027015026788457
  0.7398906355879453  0.7233141823011536  0.1404700194338680
  0.6170652318407251  0.7474938355702109  0.9009238042706761
  0.6020702153492333  0.7040077619270119  0.8395911111155046
  0.5626723874159858  0.7045076580118881  0.7541580898827985
  0.5397333900529758  0.7486994273297717  0.7197512945891327
  0.5553710380131655  0.7921972054502074  0.7807237574265284
  0.5933182639916745  0.7919410581269390  0.8703682302356429
  0.6116874276407908  0.7797097545159003  0.1744540149897409
  0.5498670439469262  0.5230000023888670  0.9956668096079669
  0.5141818188108597  0.5370112272180573  0.0866985162852554
  0.5182182997910516  0.5834250827620028  0.1605284346943602
  0.4728043424936233  0.5067583618287358  0.1057416159401646
  0.4986156072843671  0.6269994693324041  0.3546889259843186
  0.4539702972491911  0.6424357674109044  0.4092427873918752
  0.4528267997910075  0.6818458031881253  0.4944466671845623
  0.4962460616522053  0.7054899069069426  0.5334217625366079
  0.5408072637125442  0.6894149562766180  0.4796059609504920
  0.5424618619302037  0.6506400508500076  0.3927546405687957
  0.5448087472888448  0.6256449302593320  0.0897204318340968
  0.0240723986005696  0.0396662135138755  0.4435611775879669
  0.0031805287778785  0.0461157086936346  0.5667003604367833
  0.0110697492131093  0.0905737955603620  0.6468225876176114
  0.9742820030616303  0.0074402638430428  0.6167278649446039
  0.9945553564208935  0.1298977156419635  0.8493425229482502
  0.9514330434971250  0.1483475387434893  0.9061775477139242
  0.9536253012277719  0.1867726305900333 -0.0057508735835083
  0.9988904718479777  0.2063462361726243  0.0342870254351968
  0.0419873747971256  0.1866087908040005  0.9803615608643625
  0.0402466699115628  0.1484846837514710  0.8916735965795584
  0.9640387403235737  0.4607010981899650  0.4701956460349802
 -0.0025792987484701  0.4531916500574726  0.5716637315838154
 -0.0034445296009500  0.4087532238484070  0.6534817627927330
  0.0321172618513348  0.4900690396847546  0.5996651993335851
  0.0105127545477345  0.3729201172538857  0.8575287150407117
  0.0533312291698009  0.3543447365297350  0.9149337473739715
  0.0503321450269791  0.3153207009704437  0.0008882720633605
  0.0047632205030412  0.2953177609567942  0.0373833327183917
  0.9620439833604723  0.3152014608550180  0.9821227573658561
  0.9645896853690881  0.3537669033473544  0.8948169693425663
  0.4710519296529658  0.9612025387887783  0.9501769083432470
  0.4961777473305838  0.9541855171767719  0.0675696118726042
  0.4917939444436923  0.9087668729545182  0.1450893061568999
  0.5261368212333125 -0.0075671058018286  0.1147780002081901
  0.5026011280651950  0.8706971123243060  0.3508767199424225
  0.5453514853440804  0.8547179682034498  0.4139059232010325
  0.5431005728442028  0.8164022368247996  0.5017710402503516
  0.4981323974223624  0.7944969280173466  0.5351645976163085
  0.4552755466214821  0.8119236790657733  0.4748908739846870
  0.4570988993666516  0.8495424032528849  0.3847288266523931
  0.4697225380784115  0.8638694863626595  0.0754390266715071
  0.7171060685673929  0.2880591861900429  0.7186629450896279
  0.7056886199985208  0.2539312313367283  0.8162383505493728
  0.6604064972009600  0.2577694522969857  0.8943045988557701
  0.7387606067157724  0.2154640314920935  0.8416361231250322
  0.6216541733467772  0.2449839416353958  0.0977141764211303
  0.6066336413819789  0.2019633975898948  0.1609521598349366
  0.5683264966584743  0.2034262757545356  0.2492660772405248
  0.5458120727925451  0.2479086601171805  0.2830123104985060
  0.5620358801189007  0.2910622145181847  0.2217535146009909
  0.5993155459731055  0.2899867492605465  0.1305342261867602
  0.6152006901712723  0.2796883032460708  0.8257600574344180
  0.2125098893954662  0.7833954252260987  0.2168522196336987
  0.2035650767300886  0.7527382520659471  0.3235771844927542
  0.1585997202811736  0.7564879696254286  0.4027618826422144
  0.2389690751787883  0.7174797676294210  0.3577783953019290
  0.1199766551267871  0.7439611687865644  0.6051426806305729
  0.1002608066800917  0.7009669202254164  0.6589971799020483
  0.0608820976551442  0.7038696656523603  0.7434898517911233
  0.0415263844981424  0.7493538977207034  0.7819230831606097
  0.0622564086538878  0.7921683600267663  0.7293828112739199
  0.1011594283838659  0.7899348504661160  0.6431159648449633
  0.1134512532035165  0.7792016374499101  0.3358989399863641
  0.7840335690427696  0.7204838985392139  0.2073269429129171
  0.7928541694691039  0.7512064901227836  0.3143852860698940
  0.8378549567851586  0.7478033964421548  0.3938755969924428
  0.7568367417399098  0.7856418698805840  0.3501867008278103
  0.8751396275534681  0.7607409941146102  0.5984231504246609
  0.8921393171259295  0.8035334902468523  0.6597033953917221
  0.9311041268586602  0.8010688879502024  0.7459951333671055
  0.9523175994616734  0.7558755057602211  0.7792992914415358
  0.9337512031436301  0.7130714084882026  0.7204851858769413
  0.8955296126562584  0.7150116996153615  0.6322594486352541
  0.8828531237439246  0.7244682521409060  0.3276643813987893
  0.2878624315390348  0.2142500232002428  0.7104645157646431
  0.2955490089573102  0.2434448533318472  0.8210122436670971
  0.3410674948812618  0.2405428111279254  0.8982350415948457
  0.2583501661965548  0.2760635129114471  0.8600209244267808
  0.3796742276009247  0.2535249256930316  0.1020349311276566
  0.3962012954465546  0.2965872982975647  0.1628134658384341
  0.4348103752745904  0.2953827899264351  0.2505391731884416
  0.4569141863285658  0.2509140663391951  0.2860859995280602
  0.4396135526159487  0.2072994361895404  0.2287601326967882
  0.4018288781413654  0.2091071140890350  0.1398675227677956
  0.3868350186511937  0.2210254147006502  0.8272361965522959
  0.0018132757089073  0.2504149076530644  0.1271035916662308
  0.4960346327142719  0.7497793868462542  0.6253945711101933
  0.5018462027937014  0.2496279897149653  0.3759560579570592
  0.9965687504884736  0.7524918768201382  0.8708398315220117
  0.0255831634926786  0.6312479154855847  0.4142512568917567
  0.9758002843438224  0.3619438719206294  0.5898148564434444
  0.0453746582090434  0.1313203574615563  0.5939214950250069
  0.5122436417341639  0.4074984107945576  0.7433361577047320
  0.0045329451673813  0.9104263990972614  0.2374697304546097
  0.4947995390153453  0.0899982967868534  0.7385355412524237
  0.3371188531821059  0.7563333954154362  0.9890513726924297
  0.8407993074513793  0.2601301288874723  0.4850153454145115
  0.1631685945327499  0.2399584289310626  0.4836693013977071
  0.6567346081511395  0.7447433894108930  0.9858736188260198
  0.4971731781798640  0.5870162473504813  0.2706561084791409
  0.9892807090689988  0.0934003767940481  0.7564029178271990
  0.0141274593705942  0.4108919470379295  0.7679318291602883
  0.5070498385269273  0.9087645827619888  0.2620923580821409
  0.6602943447826445  0.2414387469527430  0.0099568428747401
  0.1587560188280570  0.7396627566417214  0.5180837130344323
  0.8373067916258612  0.7651245544274844  0.5089249194314768
  0.3407858429563118  0.2559679046931267  0.0150480612256551
  0.4336135162327668  0.4419316408585293  0.0468606713828428
  0.5713131346753251  0.4693237221311236  0.8527112733102001
  0.5850706805606570  0.3727207732586020  0.6126590208509602
  0.5826018562560319  0.3039101100900377  0.4558386286853876
  0.4253997348942742  0.2939301683928417  0.5038547931000148
  0.4284261340871512  0.3608054868820678  0.6648910349700959
  0.9464854556317802  0.9344411083537216  0.5926428282540480
  0.0343951926463443 -0.0083404157711163  0.2812851273564511
  0.0800879455129846  0.8723735644196386  0.1196711571602592
  0.0784484969434090  0.8037130355758961  0.9629253826740559
  0.9206609431869062  0.7957341607270811 -0.0013371249122773
  0.9228847890590992  0.8619694421517470  0.1616309172091908
  0.0624471126371402  0.5602473602750684  0.5493939882807989
  0.9373381914600627  0.5102588193593138  0.3260626049395350
  0.9091105794714540  0.6305311480393805  0.0979230118117189
  0.9137565094073793  0.7010600218184700  0.9501891430170422
  0.0710366273290007  0.7067017476140550 -0.0005307628223222
  0.0664649514153760  0.6367640267046344  0.1508098017995183
  0.5551501552566067  0.0647012638138709  0.0862569682016287
  0.4554362396893453  0.0108492359794221  0.7937947798642343
  0.4202647916867919  0.1267132713514361  0.6153616879937767
  0.4216972968594412  0.1962953598269618  0.4629466626610843
  0.5792136688605403  0.2063900036602107  0.5054004062074013
  0.5771497742489774  0.1389597332187372  0.6641932386150911
  0.3082878337976550  0.6843178032921525  0.3141467260364001
  0.2632227217116384  0.8032297700806115  0.0657945704014617
  0.3722069734289151  0.8306173488197190  0.8621367882502133
  0.4414478778067454  0.8292973574786315  0.7075235127805797
  0.4517945246072219  0.6719137290560947  0.7503921820867768
  0.3852143664999580  0.6740237274195188  0.9119552459995491
  0.8066870744411248  0.1806591604110333  0.7923983306438415
  0.7696197584721504  0.3106297829509918  0.5745312407652794
  0.8807892406551341  0.3346154084079766  0.3672285683843038
  0.9511898946653803  0.3317633379211570  0.2165780970081543
  0.9542569390487775  0.1738109961642667  0.2479977006233876
  0.8866494511452176  0.1770121660869209  0.4063595489541037
  0.1872353657252885  0.3058842721953364  0.8217750515585357
  0.2383715676104213  0.1948689162398597  0.5561566051251402
  0.1272552975674685  0.1667807209400728  0.3540179016818594
  0.0555710903277125  0.1689773613927301  0.2071118209074457
  0.0465230781326351  0.3261061602108741  0.2570960204695221
  0.1148280617045117  0.3230752717183905  0.4138552185793766
  0.6861802285990141  0.8166830714127542  0.3101551650697655
  0.7326625672411121  0.6992145298393569  0.0584736909197331
  0.6209126864714901  0.6697957266130266  0.8626543485137308
  0.5502703864853820  0.6698118288579702  0.7122336696363500
  0.5372851047322661  0.8269047406714897  0.7583190093673599
  0.6049606442029052  0.8259931224561359  0.9171959028062745
  0.5826666278620317  0.5455555955476266  0.9819978171246996
  0.4454625252090197  0.5178706986858584  0.1765535196614184
  0.4201157631852645  0.6237790186524796  0.3807040679378302
  0.4174061590015267  0.6941537293117497  0.5315744813561302
  0.5749087581980574  0.7077893155544127  0.5069222121900141
  0.5777402883832492  0.6381219892057768  0.3553777883547674
  0.0451197952140817  0.0687946821555300  0.3982366022470819
  0.9566076129038629  0.0124605683620858  0.7099872311966842
  0.9161170696811599  0.1332631618482138  0.8756219658971546
  0.9193795976260386  0.2018078016350355  0.0321858166511026
  0.0776029758655796  0.2016113148271020  0.0078707056178445
  0.0742742115710021  0.1331141366772111  0.8538353757336707
  0.9366317744809551  0.4326602128795320  0.4464380485854945
  0.0579317156256474  0.4837137541025509  0.6780310435592339
  0.0890262585062795  0.3689478155640293  0.8863822614141647
  0.0842750623411412  0.3001434615734470  0.0395625876868680
  0.9262683410348844  0.2999255070664567  0.0068176577496930
  0.9310967326424983  0.3691173455771683  0.8532149277209632
  0.4476749596051200  0.9323037468725246  0.9104523090417131
  0.5456100170238856 -0.0133376880414225  0.2052198922595202
  0.5805340168225359  0.8713932502862417  0.3885304102792167
  0.5772716530376731  0.8034597379625461  0.5451562341189070
  0.4198060629895814  0.7954368888621928  0.4983586539770051
  0.4233600364127817  0.8627084169999657  0.3397219655837335
  0.6923813350478548  0.3185463267824246  0.6979776492573394
  0.7296758800479869  0.1888108529934196  0.9162891518672848
  0.6243277584872488  0.1672868920299137  0.1361219141154306
  0.5560418228430420  0.1691394711110935  0.2933732425134954
  0.5450953178712934  0.3262527015450902  0.2455485210054768
  0.6116592659313305  0.3239132619815518  0.0844324409975603
  0.1856983308359225  0.8111529061944407  0.1886865520262792
  0.2316265609618519  0.6938261824054501  0.4400615343891998
  0.1146474194658458  0.6653127115995622  0.6292067260503946
  0.0451232203955832  0.6698090965725173  0.7806252014114095
  0.0474332124372271  0.8279440276618062  0.7563688786598017
  0.1168918980697776  0.8236616541968315  0.6038025787742605
  0.8114069748374324  0.6935465948445323  0.1774460627245258
  0.7641023985966945  0.8095946447778943  0.4322923412955487
  0.8760530887427979  0.8388234448477561  0.6333720445826526
  0.9450248664316058  0.8351667438085113  0.7882252923757466
  0.9496624950097758  0.6774788325880007  0.7444626679472796
  0.8814352050657187  0.6813565826818943  0.5881609876966015
  0.3156983902340452  0.1882094012298102  0.6784985675730767
  0.2643546051825534  0.2989324148129314  0.9448958684216274
  0.3793140340344271  0.3313405565008722  0.1351142784087564
  0.4479122453280503  0.3298792758686191  0.2921003954535941
  0.4555485302410288  0.1716528640821673  0.2520220872621167
  0.9633730788052964  0.5564277587059917  0.1949135078472346
  0.3852581834711810  0.1661478051406109  0.0862950101171042
  0.4852885862283446  0.3181419474549191  0.8737897817966678
  0.4203803583522961  0.3641057563883563  0.9129143178476957
  0.4822138686221379  0.3607836427962794  0.0510132657895591
  0.5347272338883268  0.6239633096174564 -0.0391500216278406
  0.5952957672319682  0.6222051205969895  0.1025116203188451
  0.5314107616867398  0.6707650664078115  0.1308685091447402
  0.1101287424127465  0.7629021985143715  0.2116198357549971
  0.1176728643230937  0.8297869486601640  0.3319501065674466
  0.0701575407673748  0.7683801149057193  0.3919972470126174
  0.8867392707418736  0.7413148154473008  0.2040914520745663
  0.8775990182681485  0.6739917794270295  0.3209565627032173
  0.9262747878684365  0.7339767113777613  0.3849798871400185
  0.0734101613845517  0.2654771681153520  0.6108145739913816
  0.1200701292470215  0.3265643275662887  0.6761048967110210
  0.1128782869871078  0.2584463226476117  0.7918024133246350
  0.5719492350097815  0.2640094473527386  0.8735924448918416
  0.6153902206501680  0.2672750691696367  0.6981992596720167
  0.6156667055623419  0.3304236311930993  0.8330673369978655
  0.4296612393273522  0.2308774433570935  0.8874241230802022
  0.3899762577235985  0.2419709928987074  0.7077208041060125
  0.3839519245583296  0.1709701301424470  0.8106572762614435
  0.5159402765113223  0.1787383267897097  0.8725438200106207
  0.5787019589523189  0.1337994525262826  0.9355492549282937
  0.5102872908263661  0.1378484476144591  0.0511802771929530
  0.9282206214555713  0.2328396875970612  0.6215547240801614
  0.8819761431792971  0.1678925225106749  0.6583281505342135
  0.8837801299816631  0.2304119075497884  0.7953752252906444
  0.4892813943402278  0.8592673360624189 -0.0451618669503660
  0.4196221723859254  0.8696315453120345  0.0613487060782651
  0.4773306398444108  0.8205618087823279  0.1348657384042282
  0.0096085425478519  0.6349769432921193  0.5392609151423089
  0.0158429467914237  0.6751784698101065  0.3595267708595153
  0.0764362203607987  0.6269919444864278  0.4193206824879874
  0.9922403099385924  0.3584141470084700  0.4655874119531421
  0.9250585685701920  0.3633836625769034  0.5846005739196716
 -0.0112207991372844  0.3196669631956882  0.6483938329301848
  0.9834411385266277  0.8215417298932680  0.3699613150094467
  0.9196715905554761  0.8656924081885042  0.4294015361286991
 -0.0124419327112960  0.8630468271810805  0.5481736166006698
  0.0410632562488435  0.1376273928550708  0.4641298874735915
  0.0940712745407750  0.1202393462447344  0.6178633179028330
  0.0361234890672325  0.1759917038009072  0.6450525000584381
  0.3839462710878440  0.7330087909710054  0.2991190970034674
  0.4260224415787487  0.7311441158308661  0.1213814652530164
  0.3801611485676728  0.6673559368831904  0.1728709225241425
  0.5683418675339718  0.7649745264041221  0.1245413350962766
  0.6119539769675112  0.8305353312651577  0.1748056588829623
  0.6119652051968794  0.7646346081399784  0.2999846962839982
 
  0.00000000E+00  0.00000000E+00  0.00000000E+00
  0.00000000E+00  0.00000000E+00  0.00000000E+00
  0.00000000E+00  0.00000000E+00  0.00000000E+00
  0.00000000E+00  0.00000000E+00  0.00000000E+00
  0.00000000E+00  0.00000000E+00  0.00000000E+00
  0.00000000E+00  0.00000000E+00  0.00000000E+00
  0.00000000E+00  0.00000000E+00  0.00000000E+00
  0.00000000E+00  0.00000000E+00  0.00000000E+00
  0.00000000E+00  0.00000000E+00  0.00000000E+00
  0.00000000E+00  0.00000000E+00  0.00000000E+00
  0.00000000E+00  0.00000000E+00  0.00000000E+00
  0.00000000E+00  0.00000000E+00  0.00000000E+00
  0.00000000E+00  0.00000000E+00  0.00000000E+00
  0.00000000E+00  0.00000000E+00  0.00000000E+00
  0.00000000E+00  0.00000000E+00  0.00000000E+00
  0.00000000E+00  0.00000000E+00  0.00000000E+00
  0.00000000E+00  0.00000000E+00  0.00000000E+00
  0.00000000E+00  0.00000000E+00  0.00000000E+00
  0.00000000E+00  0.00000000E+00  0.00000000E+00
  0.00000000E+00  0.00000000E+00  0.00000000E+00
  0.00000000E+00  0.00000000E+00  0.00000000E+00
  0.00000000E+00  0.00000000E+00  0.00000000E+00
  0.00000000E+00  0.00000000E+00  0.00000000E+00
  0.00000000E+00  0.00000000E+00  0.00000000E+00
  0.00000000E+00  0.00000000E+00  0.00000000E+00
  0.00000000E+00  0.00000000E+00  0.00000000E+00
  0.00000000E+00  0.00000000E+00  0.00000000E+00
  0.00000000E+00  0.00000000E+00  0.00000000E+00
  0.00000000E+00  0.00000000E+00  0.00000000E+00
  0.00000000E+00  0.00000000E+00  0.00000000E+00
  0.00000000E+00  0.00000000E+00  0.00000000E+00
  0.00000000E+00  0.00000000E+00  0.00000000E+00
  0.00000000E+00  0.00000000E+00  0.00000000E+00
  0.00000000E+00  0.00000000E+00  0.00000000E+00
  0.00000000E+00  0.00000000E+00  0.00000000E+00
  0.00000000E+00  0.00000000E+00  0.00000000E+00
  0.00000000E+00  0.00000000E+00  0.00000000E+00
  0.00000000E+00  0.00000000E+00  0.00000000E+00
  0.00000000E+00  0.00000000E+00  0.00000000E+00
  0.00000000E+00  0.00000000E+00  0.00000000E+00
  0.00000000E+00  0.00000000E+00  0.00000000E+00
  0.00000000E+00  0.00000000E+00  0.00000000E+00
  0.00000000E+00  0.00000000E+00  0.00000000E+00
  0.00000000E+00  0.00000000E+00  0.00000000E+00
  0.00000000E+00  0.00000000E+00  0.00000000E+00
  0.00000000E+00  0.00000000E+00  0.00000000E+00
  0.00000000E+00  0.00000000E+00  0.00000000E+00
  0.00000000E+00  0.00000000E+00  0.00000000E+00
  0.00000000E+00  0.00000000E+00  0.00000000E+00
  0.00000000E+00  0.00000000E+00  0.00000000E+00
  0.00000000E+00  0.00000000E+00  0.00000000E+00
  0.00000000E+00  0.00000000E+00  0.00000000E+00
  0.00000000E+00  0.00000000E+00  0.00000000E+00
  0.00000000E+00  0.00000000E+00  0.00000000E+00
  0.00000000E+00  0.00000000E+00  0.00000000E+00
  0.00000000E+00  0.00000000E+00  0.00000000E+00
  0.00000000E+00  0.00000000E+00  0.00000000E+00
  0.00000000E+00  0.00000000E+00  0.00000000E+00
  0.00000000E+00  0.00000000E+00  0.00000000E+00
  0.00000000E+00  0.00000000E+00  0.00000000E+00
  0.00000000E+00  0.00000000E+00  0.00000000E+00
  0.00000000E+00  0.00000000E+00  0.00000000E+00
  0.00000000E+00  0.00000000E+00  0.00000000E+00
  0.00000000E+00  0.00000000E+00  0.00000000E+00
  0.00000000E+00  0.00000000E+00  0.00000000E+00
  0.00000000E+00  0.00000000E+00  0.00000000E+00
  0.00000000E+00  0.00000000E+00  0.00000000E+00
  0.00000000E+00  0.00000000E+00  0.00000000E+00
  0.00000000E+00  0.00000000E+00  0.00000000E+00
  0.00000000E+00  0.00000000E+00  0.00000000E+00
  0.00000000E+00  0.00000000E+00  0.00000000E+00
  0.00000000E+00  0.00000000E+00  0.00000000E+00
  0.00000000E+00  0.00000000E+00  0.00000000E+00
  0.00000000E+00  0.00000000E+00  0.00000000E+00
  0.00000000E+00  0.00000000E+00  0.00000000E+00
  0.00000000E+00  0.00000000E+00  0.00000000E+00
  0.00000000E+00  0.00000000E+00  0.00000000E+00
  0.00000000E+00  0.00000000E+00  0.00000000E+00
  0.00000000E+00  0.00000000E+00  0.00000000E+00
  0.00000000E+00  0.00000000E+00  0.00000000E+00
  0.00000000E+00  0.00000000E+00  0.00000000E+00
  0.00000000E+00  0.00000000E+00  0.00000000E+00
  0.00000000E+00  0.00000000E+00  0.00000000E+00
  0.00000000E+00  0.00000000E+00  0.00000000E+00
  0.00000000E+00  0.00000000E+00  0.00000000E+00
  0.00000000E+00  0.00000000E+00  0.00000000E+00
  0.00000000E+00  0.00000000E+00  0.00000000E+00
  0.00000000E+00  0.00000000E+00  0.00000000E+00
  0.00000000E+00  0.00000000E+00  0.00000000E+00
  0.00000000E+00  0.00000000E+00  0.00000000E+00
  0.00000000E+00  0.00000000E+00  0.00000000E+00
  0.00000000E+00  0.00000000E+00  0.00000000E+00
  0.00000000E+00  0.00000000E+00  0.00000000E+00
  0.00000000E+00  0.00000000E+00  0.00000000E+00
  0.00000000E+00  0.00000000E+00  0.00000000E+00
  0.00000000E+00  0.00000000E+00  0.00000000E+00
  0.00000000E+00  0.00000000E+00  0.00000000E+00
  0.00000000E+00  0.00000000E+00  0.00000000E+00
  0.00000000E+00  0.00000000E+00  0.00000000E+00
  0.00000000E+00  0.00000000E+00  0.00000000E+00
  0.00000000E+00  0.00000000E+00  0.00000000E+00
  0.00000000E+00  0.00000000E+00  0.00000000E+00
  0.00000000E+00  0.00000000E+00  0.00000000E+00
  0.00000000E+00  0.00000000E+00  0.00000000E+00
  0.00000000E+00  0.00000000E+00  0.00000000E+00
  0.00000000E+00  0.00000000E+00  0.00000000E+00
  0.00000000E+00  0.00000000E+00  0.00000000E+00
  0.00000000E+00  0.00000000E+00  0.00000000E+00
  0.00000000E+00  0.00000000E+00  0.00000000E+00
  0.00000000E+00  0.00000000E+00  0.00000000E+00
  0.00000000E+00  0.00000000E+00  0.00000000E+00
  0.00000000E+00  0.00000000E+00  0.00000000E+00
  0.00000000E+00  0.00000000E+00  0.00000000E+00
  0.00000000E+00  0.00000000E+00  0.00000000E+00
  0.00000000E+00  0.00000000E+00  0.00000000E+00
  0.00000000E+00  0.00000000E+00  0.00000000E+00
  0.00000000E+00  0.00000000E+00  0.00000000E+00
  0.00000000E+00  0.00000000E+00  0.00000000E+00
  0.00000000E+00  0.00000000E+00  0.00000000E+00
  0.00000000E+00  0.00000000E+00  0.00000000E+00
  0.00000000E+00  0.00000000E+00  0.00000000E+00
  0.00000000E+00  0.00000000E+00  0.00000000E+00
  0.00000000E+00  0.00000000E+00  0.00000000E+00
  0.00000000E+00  0.00000000E+00  0.00000000E+00
  0.00000000E+00  0.00000000E+00  0.00000000E+00
  0.00000000E+00  0.00000000E+00  0.00000000E+00
  0.00000000E+00  0.00000000E+00  0.00000000E+00
  0.00000000E+00  0.00000000E+00  0.00000000E+00
  0.00000000E+00  0.00000000E+00  0.00000000E+00
  0.00000000E+00  0.00000000E+00  0.00000000E+00
  0.00000000E+00  0.00000000E+00  0.00000000E+00
  0.00000000E+00  0.00000000E+00  0.00000000E+00
  0.00000000E+00  0.00000000E+00  0.00000000E+00
  0.00000000E+00  0.00000000E+00  0.00000000E+00
  0.00000000E+00  0.00000000E+00  0.00000000E+00
  0.00000000E+00  0.00000000E+00  0.00000000E+00
  0.00000000E+00  0.00000000E+00  0.00000000E+00
  0.00000000E+00  0.00000000E+00  0.00000000E+00
  0.00000000E+00  0.00000000E+00  0.00000000E+00
  0.00000000E+00  0.00000000E+00  0.00000000E+00
  0.00000000E+00  0.00000000E+00  0.00000000E+00
  0.00000000E+00  0.00000000E+00  0.00000000E+00
  0.00000000E+00  0.00000000E+00  0.00000000E+00
  0.00000000E+00  0.00000000E+00  0.00000000E+00
  0.00000000E+00  0.00000000E+00  0.00000000E+00
  0.00000000E+00  0.00000000E+00  0.00000000E+00
  0.00000000E+00  0.00000000E+00  0.00000000E+00
  0.00000000E+00  0.00000000E+00  0.00000000E+00
  0.00000000E+00  0.00000000E+00  0.00000000E+00
  0.00000000E+00  0.00000000E+00  0.00000000E+00
  0.00000000E+00  0.00000000E+00  0.00000000E+00
  0.00000000E+00  0.00000000E+00  0.00000000E+00
  0.00000000E+00  0.00000000E+00  0.00000000E+00
  0.00000000E+00  0.00000000E+00  0.00000000E+00
  0.00000000E+00  0.00000000E+00  0.00000000E+00
  0.00000000E+00  0.00000000E+00  0.00000000E+00
  0.00000000E+00  0.00000000E+00  0.00000000E+00
  0.00000000E+00  0.00000000E+00  0.00000000E+00
  0.00000000E+00  0.00000000E+00  0.00000000E+00
  0.00000000E+00  0.00000000E+00  0.00000000E+00
  0.00000000E+00  0.00000000E+00  0.00000000E+00
  0.00000000E+00  0.00000000E+00  0.00000000E+00
  0.00000000E+00  0.00000000E+00  0.00000000E+00
  0.00000000E+00  0.00000000E+00  0.00000000E+00
  0.00000000E+00  0.00000000E+00  0.00000000E+00
  0.00000000E+00  0.00000000E+00  0.00000000E+00
  0.00000000E+00  0.00000000E+00  0.00000000E+00
  0.00000000E+00  0.00000000E+00  0.00000000E+00
  0.00000000E+00  0.00000000E+00  0.00000000E+00
  0.00000000E+00  0.00000000E+00  0.00000000E+00
  0.00000000E+00  0.00000000E+00  0.00000000E+00
  0.00000000E+00  0.00000000E+00  0.00000000E+00
  0.00000000E+00  0.00000000E+00  0.00000000E+00
  0.00000000E+00  0.00000000E+00  0.00000000E+00
  0.00000000E+00  0.00000000E+00  0.00000000E+00
  0.00000000E+00  0.00000000E+00  0.00000000E+00
  0.00000000E+00  0.00000000E+00  0.00000000E+00
  0.00000000E+00  0.00000000E+00  0.00000000E+00
  0.00000000E+00  0.00000000E+00  0.00000000E+00
  0.00000000E+00  0.00000000E+00  0.00000000E+00
  0.00000000E+00  0.00000000E+00  0.00000000E+00
  0.00000000E+00  0.00000000E+00  0.00000000E+00
  0.00000000E+00  0.00000000E+00  0.00000000E+00
  0.00000000E+00  0.00000000E+00  0.00000000E+00
  0.00000000E+00  0.00000000E+00  0.00000000E+00
  0.00000000E+00  0.00000000E+00  0.00000000E+00
  0.00000000E+00  0.00000000E+00  0.00000000E+00
  0.00000000E+00  0.00000000E+00  0.00000000E+00
  0.00000000E+00  0.00000000E+00  0.00000000E+00
  0.00000000E+00  0.00000000E+00  0.00000000E+00
  0.00000000E+00  0.00000000E+00  0.00000000E+00
  0.00000000E+00  0.00000000E+00  0.00000000E+00
  0.00000000E+00  0.00000000E+00  0.00000000E+00
  0.00000000E+00  0.00000000E+00  0.00000000E+00
  0.00000000E+00  0.00000000E+00  0.00000000E+00
  0.00000000E+00  0.00000000E+00  0.00000000E+00
  0.00000000E+00  0.00000000E+00  0.00000000E+00
  0.00000000E+00  0.00000000E+00  0.00000000E+00
  0.00000000E+00  0.00000000E+00  0.00000000E+00
  0.00000000E+00  0.00000000E+00  0.00000000E+00
  0.00000000E+00  0.00000000E+00  0.00000000E+00
  0.00000000E+00  0.00000000E+00  0.00000000E+00
  0.00000000E+00  0.00000000E+00  0.00000000E+00
  0.00000000E+00  0.00000000E+00  0.00000000E+00
  0.00000000E+00  0.00000000E+00  0.00000000E+00
  0.00000000E+00  0.00000000E+00  0.00000000E+00
  0.00000000E+00  0.00000000E+00  0.00000000E+00
  0.00000000E+00  0.00000000E+00  0.00000000E+00
  0.00000000E+00  0.00000000E+00  0.00000000E+00
  0.00000000E+00  0.00000000E+00  0.00000000E+00
  0.00000000E+00  0.00000000E+00  0.00000000E+00
  0.00000000E+00  0.00000000E+00  0.00000000E+00
  0.00000000E+00  0.00000000E+00  0.00000000E+00
  0.00000000E+00  0.00000000E+00  0.00000000E+00
  0.00000000E+00  0.00000000E+00  0.00000000E+00
  0.00000000E+00  0.00000000E+00  0.00000000E+00
  0.00000000E+00  0.00000000E+00  0.00000000E+00
  0.00000000E+00  0.00000000E+00  0.00000000E+00
  0.00000000E+00  0.00000000E+00  0.00000000E+00
  0.00000000E+00  0.00000000E+00  0.00000000E+00
  0.00000000E+00  0.00000000E+00  0.00000000E+00
  0.00000000E+00  0.00000000E+00  0.00000000E+00
  0.00000000E+00  0.00000000E+00  0.00000000E+00
  0.00000000E+00  0.00000000E+00  0.00000000E+00
  0.00000000E+00  0.00000000E+00  0.00000000E+00
  0.00000000E+00  0.00000000E+00  0.00000000E+00
  0.00000000E+00  0.00000000E+00  0.00000000E+00
  0.00000000E+00  0.00000000E+00  0.00000000E+00
  0.00000000E+00  0.00000000E+00  0.00000000E+00
  0.00000000E+00  0.00000000E+00  0.00000000E+00
  0.00000000E+00  0.00000000E+00  0.00000000E+00
  0.00000000E+00  0.00000000E+00  0.00000000E+00
  0.00000000E+00  0.00000000E+00  0.00000000E+00
  0.00000000E+00  0.00000000E+00  0.00000000E+00
  0.00000000E+00  0.00000000E+00  0.00000000E+00
  0.00000000E+00  0.00000000E+00  0.00000000E+00
  0.00000000E+00  0.00000000E+00  0.00000000E+00
  0.00000000E+00  0.00000000E+00  0.00000000E+00
  0.00000000E+00  0.00000000E+00  0.00000000E+00
  0.00000000E+00  0.00000000E+00  0.00000000E+00
  0.00000000E+00  0.00000000E+00  0.00000000E+00
  0.00000000E+00  0.00000000E+00  0.00000000E+00
  0.00000000E+00  0.00000000E+00  0.00000000E+00
  0.00000000E+00  0.00000000E+00  0.00000000E+00
  0.00000000E+00  0.00000000E+00  0.00000000E+00
  0.00000000E+00  0.00000000E+00  0.00000000E+00
  0.00000000E+00  0.00000000E+00  0.00000000E+00
  0.00000000E+00  0.00000000E+00  0.00000000E+00
  0.00000000E+00  0.00000000E+00  0.00000000E+00
  0.00000000E+00  0.00000000E+00  0.00000000E+00
  0.00000000E+00  0.00000000E+00  0.00000000E+00
  0.00000000E+00  0.00000000E+00  0.00000000E+00
  0.00000000E+00  0.00000000E+00  0.00000000E+00
  0.00000000E+00  0.00000000E+00  0.00000000E+00
  0.00000000E+00  0.00000000E+00  0.00000000E+00
  0.00000000E+00  0.00000000E+00  0.00000000E+00
  0.00000000E+00  0.00000000E+00  0.00000000E+00
  0.00000000E+00  0.00000000E+00  0.00000000E+00
  0.00000000E+00  0.00000000E+00  0.00000000E+00
  0.00000000E+00  0.00000000E+00  0.00000000E+00
  0.00000000E+00  0.00000000E+00  0.00000000E+00
  0.00000000E+00  0.00000000E+00  0.00000000E+00
  0.00000000E+00  0.00000000E+00  0.00000000E+00
  0.00000000E+00  0.00000000E+00  0.00000000E+00
  0.00000000E+00  0.00000000E+00  0.00000000E+00
  0.00000000E+00  0.00000000E+00  0.00000000E+00
  0.00000000E+00  0.00000000E+00  0.00000000E+00
  0.00000000E+00  0.00000000E+00  0.00000000E+00
  0.00000000E+00  0.00000000E+00  0.00000000E+00
  0.00000000E+00  0.00000000E+00  0.00000000E+00
  0.00000000E+00  0.00000000E+00  0.00000000E+00
  0.00000000E+00  0.00000000E+00  0.00000000E+00
  0.00000000E+00  0.00000000E+00  0.00000000E+00
  0.00000000E+00  0.00000000E+00  0.00000000E+00
  0.00000000E+00  0.00000000E+00  0.00000000E+00
  0.00000000E+00  0.00000000E+00  0.00000000E+00
  0.00000000E+00  0.00000000E+00  0.00000000E+00
  0.00000000E+00  0.00000000E+00  0.00000000E+00
  0.00000000E+00  0.00000000E+00  0.00000000E+00
  0.00000000E+00  0.00000000E+00  0.00000000E+00
  0.00000000E+00  0.00000000E+00  0.00000000E+00
  0.00000000E+00  0.00000000E+00  0.00000000E+00
  0.00000000E+00  0.00000000E+00  0.00000000E+00
  0.00000000E+00  0.00000000E+00  0.00000000E+00
  0.00000000E+00  0.00000000E+00  0.00000000E+00
  0.00000000E+00  0.00000000E+00  0.00000000E+00
  0.00000000E+00  0.00000000E+00  0.00000000E+00
  0.00000000E+00  0.00000000E+00  0.00000000E+00
  0.00000000E+00  0.00000000E+00  0.00000000E+00
  0.00000000E+00  0.00000000E+00  0.00000000E+00
  0.00000000E+00  0.00000000E+00  0.00000000E+00
  0.00000000E+00  0.00000000E+00  0.00000000E+00
  0.00000000E+00  0.00000000E+00  0.00000000E+00
  0.00000000E+00  0.00000000E+00  0.00000000E+00
  0.00000000E+00  0.00000000E+00  0.00000000E+00
  0.00000000E+00  0.00000000E+00  0.00000000E+00
  0.00000000E+00  0.00000000E+00  0.00000000E+00
  0.00000000E+00  0.00000000E+00  0.00000000E+00
  0.00000000E+00  0.00000000E+00  0.00000000E+00
  0.00000000E+00  0.00000000E+00  0.00000000E+00
  0.00000000E+00  0.00000000E+00  0.00000000E+00
  0.00000000E+00  0.00000000E+00  0.00000000E+00
  0.00000000E+00  0.00000000E+00  0.00000000E+00
  0.00000000E+00  0.00000000E+00  0.00000000E+00
  0.00000000E+00  0.00000000E+00  0.00000000E+00
  0.00000000E+00  0.00000000E+00  0.00000000E+00
  0.00000000E+00  0.00000000E+00  0.00000000E+00
  0.00000000E+00  0.00000000E+00  0.00000000E+00
  0.00000000E+00  0.00000000E+00  0.00000000E+00
  0.00000000E+00  0.00000000E+00  0.00000000E+00
  0.00000000E+00  0.00000000E+00  0.00000000E+00
  0.00000000E+00  0.00000000E+00  0.00000000E+00
  0.00000000E+00  0.00000000E+00  0.00000000E+00
  0.00000000E+00  0.00000000E+00  0.00000000E+00
  0.00000000E+00  0.00000000E+00  0.00000000E+00
  0.00000000E+00  0.00000000E+00  0.00000000E+00
  0.00000000E+00  0.00000000E+00  0.00000000E+00
  0.00000000E+00  0.00000000E+00  0.00000000E+00
  0.00000000E+00  0.00000000E+00  0.00000000E+00
  0.00000000E+00  0.00000000E+00  0.00000000E+00
  0.00000000E+00  0.00000000E+00  0.00000000E+00
  0.00000000E+00  0.00000000E+00  0.00000000E+00
  0.00000000E+00  0.00000000E+00  0.00000000E+00
  0.00000000E+00  0.00000000E+00  0.00000000E+00
  0.00000000E+00  0.00000000E+00  0.00000000E+00
  0.00000000E+00  0.00000000E+00  0.00000000E+00
  0.00000000E+00  0.00000000E+00  0.00000000E+00
  0.00000000E+00  0.00000000E+00  0.00000000E+00
  0.00000000E+00  0.00000000E+00  0.00000000E+00
  0.00000000E+00  0.00000000E+00  0.00000000E+00
  0.00000000E+00  0.00000000E+00  0.00000000E+00
  0.00000000E+00  0.00000000E+00  0.00000000E+00
  0.00000000E+00  0.00000000E+00  0.00000000E+00
  0.00000000E+00  0.00000000E+00  0.00000000E+00
  0.00000000E+00  0.00000000E+00  0.00000000E+00
  0.00000000E+00  0.00000000E+00  0.00000000E+00
  0.00000000E+00  0.00000000E+00  0.00000000E+00
  0.00000000E+00  0.00000000E+00  0.00000000E+00
  0.00000000E+00  0.00000000E+00  0.00000000E+00
  0.00000000E+00  0.00000000E+00  0.00000000E+00
  0.00000000E+00  0.00000000E+00  0.00000000E+00
