# Supplementary material for: Design Principles for PFAS Adsorption in Three-Dimensional Covalent Organic Frameworks
Source: J Phys Chem C Nanomater Interfaces. 2026 Apr 8;130(15):5721–32. doi: 10.1021/acs.jpcc.6c01608 (PMC13093484; doi:10.1021/acs.jpcc.6c01608)
Supplement: Supplementary file 2 [file jp6c01608_si_002.zip › COF300/2_CF3_Functionalized/2_Porosity/COF.cif]

#======================================================================						
#	CRYSTAL	DATA				
#----------------------------------------------------------------------						
data_VESTA_phase_1						
						
_chemical_name_common	'	'				
_cell_length_a	27.134001					
_cell_length_b	27.132999					
_cell_length_c	10.384					
_cell_angle_alpha	90.110001					
_cell_angle_beta	90.080002					
_cell_angle_gamma	90.139999					
_cell_volume	7644.934832
_symmetry_space_group_name_H-M  'P 1'
_space_group_name_H-M_alt 'P 1'
_space_group_name_Hall 'P 1'
_space_group_IT_number	1					
loop_						
_space_group_symop_operation_xyz						
	"'x,"	"y,"	"z'"			
loop_						
	_atom_site_label
	_atom_site_occupancy
	_atom_site_fract_x
	_atom_site_fract_y
	_atom_site_fract_z
	_atom_site_charge					
	C	1	0.466727	0.464064	0.033559	-0.122068
	C	1	0.501969	0.450552	0.940955	0.060077
	C	1	0.495594	0.406572	0.858526	0.029196
	C	1	0.54387		0.480321	0.923669	-0.094556
	C	1	0.50752		0.369982	0.652236	0.202685
	C	1	0.550303	0.355006	0.588179	-0.161188
	C	1	0.548487	0.316611	0.499785	-0.122022
	C	1	0.503749	0.294265	0.466688	0.058701
	C	1	0.460698	0.310853	0.527536	-0.111813
	C	1	0.462189	0.348207	0.618849	-0.170622
	C	1	0.471023	0.361753	0.922761	0.644644
	C	1	0.968692	0.963475	0.549803	-0.122933
	C	1	0.991635	0.956617	0.429475	0.056817
	C	1	-0.010541	0.910437	0.354367	0.030536
	C	1	0.018101	-0.003898	0.376424	-0.087785
	C	1	0.001813	0.871411	0.150876	0.205782
	C	1	0.045286	0.85543	0.091846	-0.166149
	C	1	0.04393		0.817039	0.003318	-0.122259
	C	1	-0.000873	0.796019	0.964868	0.055374
	C	1	0.955796	0.812543	0.024116	-0.112972
	C	1	0.95674		0.849593	0.115994	-0.172067
	C	1	0.970343	0.864436	0.424401	0.645781
	C	1	0.033752	0.533122	0.528272	-0.131159
	C	1	-0.00012	0.541532	0.427983	0.104649
	C	1	0.0021		0.586929	0.34976	-0.166761
	C	1	0.964858	0.504607	0.401623	-0.121891
	C	1	0.98366	0.588884	0.228662	-0.096032
	C	1	0.987502	0.628901	0.135488	0.088915
	C	1	0.944869	0.646552	0.07521	-0.126822
	C	1	0.947498	0.686445	0.991854	-0.134383
	C	1	0.992928	0.707904	0.960515	0.073756
	C	1	0.035569	0.689781	0.020552	-0.123638
	C	1	0.033042	0.650744	0.106051	-0.116742
	C	1	0.530681	0.036418	0.04804	-0.119607
	C	1	0.504745	0.043878	0.932097	0.055598
	C	1	0.508397	0.089944	0.856743	0.036226
	C	1	0.475125	0.005362	0.884165	-0.089031
	C	1	0.498194	0.129091	0.65229	0.204764
	C	1	0.45494	0.144565	0.591063	-0.167425
	C	1	0.456199	0.183386	0.504332	-0.121202
	C	1	0.500716	0.205606	0.468793	0.054953
	C	1	0.544063	0.18917	0.5287	-0.111717
	C	1	0.543162	0.151533	0.619061	-0.173545
	C	1	0.528002	0.135787	0.928173	0.644353
	C	1	0.282193	0.712955	0.28779	-0.122739
	C	1	0.291657	0.744134	0.182443	0.058358
	C	1	0.337166	0.740209	0.104806	0.034294
	C	1	0.256013	0.779301	0.147836	-0.091926
	C	1	0.375425	0.752877	0.900485	0.204715
	C	1	0.390282	0.796088	0.837958	-0.163624
	C	1	0.428783	0.794892	0.75017	-0.121637
	C	1	0.451158	0.750476	0.71507	0.05718
	C	1	0.434794	0.707043	0.774771	-0.110666
	C	1	0.397613	0.707963	0.86635	-0.169232
	C	1	0.382465	0.71811	0.173275	0.642445
	C	1	0.782197	0.211355	0.772186	-0.119764
	C	1	0.793885	0.245744	0.675463	0.06018
	C	1	0.839634	0.242245	0.599052	0.032319
	C	1	0.760603	0.284027	0.649414	-0.094313
	C	1	0.880035	0.256361	0.399338	0.206668
	C	1	0.897493	0.299547	0.341264	-0.162669
	C	1	0.936739	0.297514	0.255974	-0.122574
	C	1	0.957476	0.252559	0.218595	0.059359
	C	1	0.938786	0.209368	0.274685	-0.112355
	C	1	0.900799	0.210905	0.363807	-0.173223
	C	1	0.884059	0.218509	0.66745	0.639581
	C	1	0.214859	0.279542	0.79065	-0.124984
	C	1	0.207119	0.250389	0.680157	0.062141
	C	1	0.162164	0.25457	0.600996	0.030231
	C	1	0.244261	0.21759	0.641433	-0.090211
	C	1	0.124886	0.244339	0.395322	0.202118
	C	1	0.109203	0.201542	0.331896	-0.162518
	C	1	0.069189	0.20326	0.248731	-0.12
	C	1	0.04654	0.247892	0.217626	0.059309
	C	1	0.063887	0.290918	0.278053	-0.116
	C	1	0.102338	0.289528	0.365766	-0.167523
	C	1	0.116403	0.275933	0.668762	0.64606
	C	1	0.712933	0.788846	0.282408	-0.116392
	C	1	0.703514	0.757295	0.177483	0.055935
	C	1	0.657218	0.759844	0.102702	0.029312
	C	1	0.739891	0.723314	0.14047	-0.092513
	C	1	0.617065	0.747494	0.900924	0.203801
	C	1	0.60207	0.704008	0.839591	-0.164273
	C	1	0.562672	0.704508	0.754158	-0.122839
	C	1	0.539733	0.748699	0.719751	0.06175
	C	1	0.555371	0.792197	0.780724	-0.117758
	C	1	0.593318	0.791941	0.870368	-0.168513
	C	1	0.611687	0.77971	0.174454	0.649894
	C	1	0.549867	0.523	0.995667	-0.119449
	C	1	0.514182	0.537011	0.086699	0.055046
	C	1	0.518218	0.583425	0.160528	0.031449
	C	1	0.472804	0.506758	0.105742	-0.093168
	C	1	0.498616	0.626999	0.354689	0.202859
	C	1	0.45397	0.642436	0.409243	-0.159712
	C	1	0.452827	0.681846	0.494447	-0.125311
	C	1	0.496246	0.70549	0.533422	0.063864
	C	1	0.540807	0.689415	0.479606	-0.116348
	C	1	0.542462	0.65064	0.392755	-0.163927
	C	1	0.544809	0.625645	0.08972	0.643854
	C	1	0.024072	0.039666	0.443561	-0.134877
	C	1	0.003181	0.046116	0.5667	0.059416
	C	1	0.01107	0.090574	0.646823	0.030482
	C	1	0.974282	0.00744	0.616728	-0.092842
	C	1	0.994555	0.129898	0.849343	0.199463
	C	1	0.951433	0.148348	0.906178	-0.15887
	C	1	0.953625	0.186773	-0.005751	-0.126248
	C	1	0.99889	0.206346	0.034287	0.066945
	C	1	0.041987	0.186609	0.980362	-0.119782
	C	1	0.040247	0.148485	0.891674	-0.161592
	C	1	0.964039	0.460701	0.470196	-0.11988
	C	1	-0.002579	0.453192	0.571664	0.044124
	C	1	-0.003445	0.408753	0.653482	0.034064
	C	1	0.032117	0.490069	0.599665	-0.088539
	C	1	0.010513	0.37292	0.857529	0.203924
	C	1	0.053331	0.354345	0.914934	-0.167683
	C	1	0.050332	0.315321	0.000888	-0.120024
	C	1	0.004763	0.295318	0.037383	0.055425
	C	1	0.962044	0.315201	0.982123	-0.112846
	C	1	0.96459	0.353767	0.894817	-0.174307
	C	1	0.471052	0.961203	0.950177	-0.120391
	C	1	0.496178	0.954186	0.06757	0.05519
	C	1	0.491794	0.908767	0.145089	0.037128
	C	1	0.526137	-0.007567	0.114778	-0.090771
	C	1	0.502601	0.870697	0.350877	0.203848
	C	1	0.545352	0.854718	0.413906	-0.164938
	C	1	0.543101	0.816402	0.501771	-0.121263
	C	1	0.498132	0.794497	0.535165	0.056817
	C	1	0.455276	0.811924	0.474891	-0.114417
	C	1	0.457099	0.849542	0.384729	-0.166734
	C	1	0.469723	0.863869	0.075439	0.64172
	C	1	0.717106	0.288059	0.718663	-0.121754
	C	1	0.705689	0.253931	0.816238	0.061055
	C	1	0.660406	0.257769	0.894305	0.031812
	C	1	0.738761	0.215464	0.841636	-0.096352
	C	1	0.621654	0.244984	0.097714	0.205493
	C	1	0.606634	0.201963	0.160952	-0.162924
	C	1	0.568326	0.203426	0.249266	-0.120437
	C	1	0.545812	0.247909	0.283012	0.057589
	C	1	0.562036	0.291062	0.221754	-0.112259
	C	1	0.599316	0.289987	0.130534	-0.172974
	C	1	0.615201	0.279688	0.82576	0.644681
	C	1	0.21251	0.783395	0.216852	-0.119516
	C	1	0.203565	0.752738	0.323577	0.055601
	C	1	0.1586	0.756488	0.402762	0.033138
	C	1	0.238969	0.71748	0.357778	-0.08992
	C	1	0.119977	0.743961	0.605143	0.203461
	C	1	0.100261	0.700967	0.658997	-0.163546
	C	1	0.060882	0.70387	0.74349	-0.116679
	C	1	0.041526	0.749354	0.781923	0.052437
	C	1	0.062256	0.792168	0.729383	-0.11135
	C	1	0.101159	0.789935	0.643116	-0.175241
	C	1	0.113451	0.779202	0.335899	0.640803
	C	1	0.784034	0.720484	0.207327	-0.121465
	C	1	0.792854	0.751207	0.314385	0.056727
	C	1	0.837855	0.747803	0.393876	0.030197
	C	1	0.756837	0.785642	0.350187	-0.094459
	C	1	0.87514	0.760741	0.598423	0.205451
	C	1	0.892139	0.803533	0.659703	-0.168772
	C	1	0.931104	0.801069	0.745995	-0.121497
	C	1	0.952318	0.755876	0.779299	0.057436
	C	1	0.933751	0.713071	0.720485	-0.111866
	C	1	0.89553	0.715012	0.632259	-0.170591
	C	1	0.882853	0.724468	0.327664	0.642086
	C	1	0.287862	0.21425	0.710465	-0.120865
	C	1	0.295549	0.243445	0.821012	0.058841
	C	1	0.341067	0.240543	0.898235	0.0391
	C	1	0.25835	0.276064	0.860021	-0.087433
	C	1	0.379674	0.253525	0.102035	0.094301
	C	1	0.396201	0.296587	0.162813	-0.143073
	C	1	0.43481	0.295383	0.250539	-0.142457
	C	1	0.456914	0.250914	0.286086	0.083879
	C	1	0.439614	0.207299	0.22876	-0.250731
	C	1	0.401829	0.209107	0.139868	0.209139
	C	1	0.386835	0.221025	0.827236	0.640975
	C	1	0.001813	0.250415	0.127104	-0.000071
	C	1	0.496035	0.749779	0.625395	0.00155
	C	1	0.501846	0.249628	0.375956	0.006354
	C	1	0.996569	0.752492	0.87084	0.004228
	C	1	0.025583	0.631248	0.414251	0.683911
	C	1	0.9758	0.361944	0.589815	0.642786
	C	1	0.045375	0.13132	0.593921	0.646859
	N	1	0.512244	0.407498	0.743336	-0.247264
	N	1	0.004533	0.910426	0.23747	-0.242551
	N	1	0.4948	0.089998	0.738536	-0.242517
	N	1	0.337119	0.756333	0.989051	-0.246251
	N	1	0.840799	0.26013	0.485015	-0.246588
	N	1	0.163169	0.239958	0.483669	-0.244423
	N	1	0.656735	0.744743	0.985874	-0.245386
	N	1	0.497173	0.587016	0.270656	-0.248036
	N	1	0.989281	0.0934	0.756403	-0.249375
	N	1	0.014127	0.410892	0.767932	-0.249427
	N	1	0.50705	0.908765	0.262092	-0.24576
	N	1	0.660294	0.241439	0.009957	-0.247743
	N	1	0.158756	0.739663	0.518084	-0.242289
	N	1	0.837307	0.765125	0.508925	-0.244802
	N	1	0.340786	0.255968	0.015048	-0.230427
	H	1	0.433614	0.441932	0.046861	0.10505
	H	1	0.571313	0.469324	0.852711	0.109275
	H	1	0.585071	0.372721	0.612659	0.109966
	H	1	0.582602	0.30391	0.455839	0.102491
	H	1	0.4254	0.29393	0.503855	0.106102
	H	1	0.428426	0.360805	0.664891	0.110363
	H	1	0.946485	0.934441	0.592643	0.104968
	H	1	0.034395	-0.00834	0.281285	0.107651
	H	1	0.080088	0.872374	0.119671	0.110373
	H	1	0.078448	0.803713	0.962925	0.102488
	H	1	0.920661	0.795734	-0.001337	0.105052
	H	1	0.922885	0.861969	0.161631	0.109347
	H	1	0.062447	0.560247	0.549394	0.105016
	H	1	0.937338	0.510259	0.326063	0.101908
	H	1	0.909111	0.630531	0.097923	0.09958
	H	1	0.913756	0.70106	0.950189	0.102777
	H	1	0.071037	0.706702	-0.000531	0.107817
	H	1	0.066465	0.636764	0.15081	0.100794
	H	1	0.55515	0.064701	0.086257	0.104143
	H	1	0.455436	0.010849	0.793795	0.110722
	H	1	0.420265	0.126713	0.615362	0.114994
	H	1	0.421697	0.196295	0.462947	0.103002
	H	1	0.579214	0.20639	0.5054	0.104379
	H	1	0.57715	0.13896	0.664193	0.10954
	H	1	0.308288	0.684318	0.314147	0.104728
	H	1	0.263223	0.80323	0.065795	0.110436
	H	1	0.372207	0.830617	0.862137	0.112376
	H	1	0.441448	0.829297	0.707524	0.100659
	H	1	0.451795	0.671914	0.750392	0.10558
	H	1	0.385214	0.674024	0.911955	0.108993
	H	1	0.806687	0.180659	0.792398	0.105092
	H	1	0.76962	0.31063	0.574531	0.109227
	H	1	0.880789	0.334615	0.367229	0.109316
	H	1	0.95119	0.331763	0.216578	0.101397
	H	1	0.954257	0.173811	0.247998	0.104906
	H	1	0.886649	0.177012	0.40636	0.111131
	H	1	0.187235	0.305884	0.821775	0.104352
	H	1	0.238372	0.194869	0.556157	0.110338
	H	1	0.127255	0.166781	0.354018	0.110317
	H	1	0.055571	0.168977	0.207112	0.10144
	H	1	0.046523	0.326106	0.257096	0.106602
	H	1	0.114828	0.323075	0.413855	0.108389
	H	1	0.68618	0.816683	0.310155	0.103179
	H	1	0.732663	0.699215	0.058474	0.109467
	H	1	0.620913	0.669796	0.862654	0.109511
	H	1	0.55027	0.669812	0.712234	0.104839
	H	1	0.537285	0.826905	0.758319	0.106137
	H	1	0.604961	0.825993	0.917196	0.107988
	H	1	0.582667	0.545556	0.981998	0.103951
	H	1	0.445463	0.517871	0.176554	0.109847
	H	1	0.420116	0.623779	0.380704	0.110649
	H	1	0.417406	0.694154	0.531574	0.103389
	H	1	0.574909	0.707789	0.506922	0.106291
	H	1	0.57774	0.638122	0.355378	0.107868
	H	1	0.04512	0.068795	0.398237	0.108704
	H	1	0.956608	0.012461	0.709987	0.109593
	H	1	0.916117	0.133263	0.875622	0.108293
	H	1	0.91938	0.201808	0.032186	0.104907
	H	1	0.077603	0.201611	0.007871	0.107159
	H	1	0.074274	0.133114	0.853835	0.108868
	H	1	0.936632	0.43266	0.446438	0.102522
	H	1	0.057932	0.483714	0.678031	0.108051
	H	1	0.089026	0.368948	0.886382	0.111242
	H	1	0.084275	0.300143	0.039563	0.103129
	H	1	0.926268	0.299926	0.006818	0.10419
	H	1	0.931097	0.369117	0.853215	0.107047
	H	1	0.447675	0.932304	0.910452	0.103878
	H	1	0.54561	-0.013338	0.20522	0.109322
	H	1	0.580534	0.871393	0.38853	0.110012
	H	1	0.577272	0.80346	0.545156	0.10336
	H	1	0.419806	0.795437	0.498359	0.104775
	H	1	0.42336	0.862708	0.339722	0.108533
	H	1	0.692381	0.318546	0.697978	0.104382
	H	1	0.729676	0.188811	0.916289	0.111409
	H	1	0.624328	0.167287	0.136122	0.111986
	H	1	0.556042	0.169139	0.293373	0.10205
	H	1	0.545095	0.326253	0.245549	0.106525
	H	1	0.611659	0.323913	0.084432	0.10956
	H	1	0.185698	0.811153	0.188687	0.103909
	H	1	0.231627	0.693826	0.440062	0.110744
	H	1	0.114647	0.665313	0.629207	0.110892
	H	1	0.045123	0.669809	0.780625	0.101795
	H	1	0.047433	0.827944	0.756369	0.103824
	H	1	0.116892	0.823662	0.603803	0.110757
	H	1	0.811407	0.693547	0.177446	0.102974
	H	1	0.764102	0.809595	0.432292	0.110989
	H	1	0.876053	0.838823	0.633372	0.112397
	H	1	0.945025	0.835167	0.788225	0.102989
	H	1	0.949663	0.677479	0.744463	0.105754
	H	1	0.881435	0.681357	0.588161	0.110049
	H	1	0.315698	0.188209	0.678499	0.106405
	H	1	0.264355	0.298932	0.944896	0.109532
	H	1	0.379314	0.331341	0.135114	0.113846
	H	1	0.447912	0.329879	0.2921	0.10709
	H	1	0.455549	0.171653	0.252022	0.137636
	H	1	0.963373	0.556428	0.194914	0.110168
	F	1	0.385258	0.166148	0.086295	-0.149413
	F	1	0.485289	0.318142	0.87379	-0.179046
	F	1	0.42038	0.364106	0.912914	-0.228249
	F	1	0.482214	0.360784	0.051013	-0.204928
	F	1	0.534727	0.623963	-0.03915	-0.205403
	F	1	0.595296	0.622205	0.102512	-0.229322
	F	1	0.531411	0.670765	0.130869	-0.182697
	F	1	0.110129	0.762902	0.21162	-0.203188
	F	1	0.117673	0.829787	0.33195	-0.225561
	F	1	0.070158	0.76838	0.391997	-0.176252
	F	1	0.886739	0.741315	0.204091	-0.203974
	F	1	0.877599	0.673992	0.320957	-0.227439
	F	1	0.926275	0.733977	0.38498	-0.176261
	F	1	0.07341	0.265477	0.610815	-0.175858
	F	1	0.12007	0.326564	0.676105	-0.22657
	F	1	0.112878	0.258446	0.791802	-0.206131
	F	1	0.571949	0.264009	0.873592	-0.178858
	F	1	0.61539	0.267275	0.698199	-0.2055
	F	1	0.615667	0.330424	0.833067	-0.225463
	F	1	0.429661	0.230877	0.887424	-0.180792
	F	1	0.389976	0.241971	0.707721	-0.206625
	F	1	0.383952	0.17097	0.810657	-0.214614
	F	1	0.51594	0.178738	0.872544	-0.176525
	F	1	0.578702	0.133799	0.935549	-0.225496
	F	1	0.510287	0.137848	0.05118	-0.203909
	F	1	0.928221	0.23284	0.621555	-0.18032
	F	1	0.881976	0.167893	0.658328	-0.222766
	F	1	0.88378	0.230412	0.795375	-0.204112
	F	1	0.489281	0.859267	-0.045162	-0.203527
	F	1	0.419622	0.869632	0.061349	-0.224049
	F	1	0.477331	0.820562	0.134866	-0.180243
	F	1	0.009609	0.634977	0.539261	-0.215745
	F	1	0.015843	0.675178	0.359527	-0.187471
	F	1	0.076436	0.626992	0.419321	-0.238277
	F	1	0.99224	0.358414	0.465587	-0.205739
	F	1	0.925059	0.363384	0.584601	-0.225113
	F	1	-0.011221	0.319667	0.648394	-0.177574
	F	1	0.983441	0.821542	0.369961	-0.177955
	F	1	0.919672	0.865692	0.429402	-0.222497
	F	1	-0.012442	0.863047	0.548174	-0.204899
	F	1	0.041063	0.137627	0.46413	-0.198354
	F	1	0.094071	0.120239	0.617863	-0.229461
	F	1	0.036123	0.175992	0.645052	-0.184019
	F	1	0.383946	0.733009	0.299119	-0.206023
	F	1	0.426022	0.731144	0.121381	-0.178953
	F	1	0.380161	0.667356	0.172871	-0.226973
	F	1	0.568342	0.764975	0.124541	-0.177998
	F	1	0.611954	0.830535	0.174806	-0.226444
	F	1	0.611965	0.764635	0.299985	-0.207194
