# Supplementary material for: Design Principles for PFAS Adsorption in Three-Dimensional Covalent Organic Frameworks
Source: J Phys Chem C Nanomater Interfaces. 2026 Apr 8;130(15):5721–32. doi: 10.1021/acs.jpcc.6c01608 (PMC13093484; doi:10.1021/acs.jpcc.6c01608)
Supplement: Supplementary file 2 [file jp6c01608_si_002.zip › COF300/2_CF3_Functionalized/2_Porosity/force_field_mixing_rules.def]

# general rule for shifted vs truncated
shifted
# general rule tailcorrections
no
# number of defined interactions
103
# type interaction, parameters.    IMPORTANT: define shortest matches first, so that more specific ones overwrites these
C_             lennard-jones    52.83806  3.43085      // UFF A.K. Rappé et al., J. Am. Chem. Soc. 1992, 114, 10024-10035.
O_             lennard-jones    30.19317  3.11815      //
H_             lennard-jones    22.14166  2.57113      //
N_             lennard-jones    34.72215  3.26069      //
F_             lennard-jones    25.16098  2.99698      //
Na_            lennard-jones    15.09659  2.65755      //
Mg_            lennard-jones    55.85737  2.69141      //
Al_            lennard-jones   254.12588  4.00815      //
S_             lennard-jones   137.88216  3.59478      //
Si_            lennard-jones   202.29427  3.82641      //
P_             lennard-jones   153.48197  3.69456      //
Cl_            lennard-jones   114.23084  3.51638      //
K_             lennard-jones    17.61269  3.39611      //
Ca_            lennard-jones   119.76626  3.02816      //
Sc_            lennard-jones     9.56117  2.93551      //
Ti_            lennard-jones     8.55473  2.82860      //
V_             lennard-jones     8.05151  2.80099      //
Cr_            lennard-jones     7.54829  2.93187      //
Mn_            lennard-jones     6.54185  2.63795      //
Fe_            lennard-jones     6.54185  2.59430      //
Co_            lennard-jones     7.04507  2.55866      //
Ni_            lennard-jones     7.54829  2.52481      //
Cu_            lennard-jones     2.51610  3.11369      //
Zn_            lennard-jones    62.39923  2.46155      //
Zr_            lennard-jones    34.72215  2.78317      //
Mo_            lennard-jones    29.68995  2.71902      //
B_             lennard-jones    90.57952  3.63754      //
Be_            lennard-jones    42.77366  2.44552      //
Ga_            lennard-jones   208.83612  3.90481      //
Ge_            lennard-jones   190.72022  3.81305      //
As_            lennard-jones   155.49485  3.76850      //
Se_            lennard-jones   146.43690  3.74623      //
Br_            lennard-jones   126.30811  3.73197      //
Rb_            lennard-jones    20.12878  3.66516      //
Sr_            lennard-jones   118.25660  3.24376      //
Y_             lennard-jones    36.23181  2.98006      //
Nb_            lennard-jones    29.68995  2.81969      //
Tc_            lennard-jones    24.15454  2.67091      //
Ru_            lennard-jones    28.18030  2.63973      //
Rh_            lennard-jones    26.67064  2.60944      //
Pd_            lennard-jones    24.15454  2.58272      //
Ag_            lennard-jones    18.11590  2.80455      //
Cd_            lennard-jones   114.73410  2.53728      //
In_            lennard-jones   301.42852  3.97608      //
Sn_            lennard-jones   285.32550  3.91283      //
Sb_            lennard-jones   225.94660  3.93777      //
Te_            lennard-jones   200.28140  3.98232      //
Cs_            lennard-jones    22.64488  4.02419      //
Ba_            lennard-jones   183.17192  3.29900      //
La_            lennard-jones     8.55473  3.13775      //
Ce_            lennard-jones     6.54185  3.16804      //
Pr_            lennard-jones     5.03220  3.21258      //
Nd_            lennard-jones     5.03220  3.18496      //
Pm_            lennard-jones     4.52898  3.16002      //
Sm_            lennard-jones     4.02576  3.13596      //
Eu_            lennard-jones     4.02576  3.11191      //
Gd_            lennard-jones     4.52898  3.00055      //
Tb_            lennard-jones     3.52254  3.07449      //
Dy_            lennard-jones     3.52254  3.05400      //
Ho_            lennard-jones     3.52254  3.03707      //
Er_            lennard-jones     3.52254  3.02104      //
Tm_            lennard-jones     3.01932  3.00589      //
Yb_            lennard-jones   114.73406  2.98897      //
Lu_            lennard-jones    20.63200  3.24287      //
Hf_            lennard-jones    36.23181  2.79831      //
Ta_            lennard-jones    40.76079  2.82415      //
W_             lennard-jones    33.71571  2.73417      //
Re_            lennard-jones    33.21249  2.63171      //
Os_            lennard-jones    18.61912  2.77960      //
Ir_            lennard-jones    36.73503  2.53015      //
Pt_            lennard-jones    40.25757  2.45354      //
Au_            lennard-jones    19.62556  2.93373      //
Hg_            lennard-jones   193.73954  2.40988      //
Tl_            lennard-jones   342.18931  3.87274      //
Pb_            lennard-jones   333.63458  3.82819      //
Bi_            lennard-jones   260.66774  3.89323      //
Po_            lennard-jones   163.54636  4.19524      //
At_            lennard-jones   142.91436  4.23177      //
Rn_            lennard-jones   124.79845  4.24513      //
Ra_            lennard-jones   203.30071  3.27583      //
Ac_            lennard-jones    16.60625  3.09855      //
Th_            lennard-jones    13.08371  3.02549      //
Pa_            lennard-jones    11.07083  3.05044      //
U_             lennard-jones    11.07083  3.02460      //
Np_            lennard-jones     9.56117  3.05044      //
Pu_            lennard-jones     8.05151  3.05044      //
Am_            lennard-jones     7.04507  3.01213      //
Cm_            lennard-jones     6.54185  2.96313      //
Bk_            lennard-jones     6.54185  2.97471      //
Cf_            lennard-jones     6.54185  2.95155      //
Es_            lennard-jones     6.03863  2.93907      //
Fm_            lennard-jones     6.03863  2.92749      //
Md_            lennard-jones     5.53542  2.91680      //
No_            lennard-jones     5.53542  2.89364      //
He             lennard-jones    10.9000   2.64000      //
Oc	lennard-jones	79.0000    3.05
Oh	lennard-jones	93.0000	   3.02
CF3	lennard-jones	87.0000    4.36
CF2_	lennard-jones   27.5	   4.73
CF2C_	lennard-jones	27.5	   4.73
C_p     lennard-jones	41	   3.9
Ow_T4ew lennard-jones   81.89897   3.16435
Hw_T4ew lennard-jones   22.14166   2.57113
# general mixing rule for Lennard-Jones
Lorentz-Berthelot
