# Supplementary material for: Design Principles for PFAS Adsorption in Three-Dimensional Covalent Organic Frameworks
Source: J Phys Chem C Nanomater Interfaces. 2026 Apr 8;130(15):5721–32. doi: 10.1021/acs.jpcc.6c01608 (PMC13093484; doi:10.1021/acs.jpcc.6c01608)
Supplement: Supplementary file 2 [file jp6c01608_si_002.zip › COF300/2_CF3_Functionalized/3_HLC/force_field_mixing_rules.def]

# general rule for shifted vs truncated
shifted
# general rule tailcorrections
no
# number of defined interactions
14
# type interaction, parameters.    IMPORTANT: define shortest matches first, so that more specific ones overwrites these
Zr_     lennard-jones   34.7221   2.78317
F_      lennard-jones    25.16098  2.99698
O_      lennard-jones   30.19317   3.11815
C_	lennard-jones	47.8562	   3.47299	
H_	lennard-jones	7.64893    2.84642
N_	lennard-jones	38.9492    3.26256
Oc	lennard-jones	79.0000    3.05
Oh	lennard-jones	93.0000	   3.02
CF3	lennard-jones	87.0000    4.36
CF2_	lennard-jones   27.5	   4.73
CF2C_	lennard-jones	27.5	   4.73
C_p     lennard-jones	41	   3.9
Ow_T4ew lennard-jones   81.89897   3.16435
Hw_T4ew lennard-jones   22.14166   2.57113
# general mixing rule for Lennard-Jones
Lorentz-Berthelot
