# Supplementary material for: Design Principles for PFAS Adsorption in Three-Dimensional Covalent Organic Frameworks
Source: J Phys Chem C Nanomater Interfaces. 2026 Apr 8;130(15):5721–32. doi: 10.1021/acs.jpcc.6c01608 (PMC13093484; doi:10.1021/acs.jpcc.6c01608)
Supplement: Supplementary file 2 [file jp6c01608_si_002.zip › COF300/3_NH2_Functionalized/1_Relaxation/ispin1/POSCAR]

1.0
       27.1340007782         0.0000000000         0.0000000000
       -0.0662980696        27.1329184221         0.0000000000
       -0.0144991261        -0.0199714344        10.3839704965
    C    N    H
  165   31  127
Direct
     0.470290005         0.458249986         0.033610001
     0.504440010         0.452499986         0.932489991
     0.500240028         0.410239995         0.846400023
     0.541149974         0.488680005         0.914579988
     0.520600021         0.367379993         0.658230007
     0.560320020         0.353689998         0.579159975
     0.555060029         0.316980004         0.485749990
     0.509700000         0.293309987         0.466870010
     0.470010012         0.306930006         0.546320021
     0.474900007         0.343409985         0.639249980
     0.969609976         0.960150003         0.540350020
     0.997150004         0.957639992         0.425460011
     0.995970011         0.912580013         0.348129988
     0.024060000         0.999400020         0.385690004
     0.013190000         0.868690014         0.159380004
     0.054350000         0.850989997         0.091580003
     0.049529999         0.813000023         0.001930000
     0.003270000         0.792559981         0.972940028
     0.962459981         0.809230030         0.043820001
     0.966979980         0.846560001         0.135399997
     0.029720001         0.539399981         0.525430024
     0.998740017         0.540979981         0.416220009
     0.998989999         0.584959984         0.336089998
     0.969139993         0.499790013         0.386269987
     0.972079992         0.588609993         0.233730003
     0.978770018         0.628650010         0.150810003
     0.938160002         0.645510018         0.079159997
     0.943490028         0.683659971         0.990369976
     0.989639997         0.705209970         0.966970026
     0.030190000         0.688229978         0.038810000
     0.025170000         0.650600016         0.128470004
     0.527689993         0.040169999         0.042280000
     0.503430009         0.041290000         0.921999991
     0.505890012         0.085759997         0.843219995
     0.477670014         0.999069989         0.879909992
     0.488539994         0.129179999         0.653599977
     0.447990000         0.143309996         0.577910006
     0.452019989         0.181470007         0.488830000
     0.496989995         0.205699995         0.468609989
     0.537389994         0.192120001         0.545939982
     0.533519983         0.154640004         0.636650026
     0.285719991         0.716459990         0.283030003
     0.289079994         0.746309996         0.172089994
     0.332850009         0.743889987         0.091100000
     0.249229997         0.777090013         0.139829993
     0.376899987         0.764940023         0.905719995
     0.391369998         0.805239975         0.829840004
     0.428680003         0.800570011         0.738349974
     0.452030003         0.755259991         0.717639983
     0.437940001         0.715070009         0.794979990
     0.400959998         0.719449997         0.886560023
     0.786520004         0.215210006         0.768299997
     0.792330027         0.247720003         0.663230002
     0.836470008         0.244519994         0.583779991
     0.754920006         0.282270014         0.637139976
     0.883750021         0.267349988         0.404949993
     0.900910020         0.308880001         0.337440014
     0.938369989         0.304830015         0.246340007
     0.959510028         0.259030014         0.217639998
     0.943340003         0.217810005         0.288040012
     0.905879974         0.221410006         0.378659993
     0.211199999         0.275929987         0.784380019
     0.209590003         0.247759998         0.670170009
     0.166140005         0.250530005         0.587830007
     0.250519991         0.218539998         0.636749983
     0.122989997         0.233700007         0.398400009
     0.106600001         0.193550006         0.323859990
     0.068460003         0.199080005         0.235070005
     0.046489999         0.245100006         0.215140000
     0.062249999         0.285030007         0.291599989
     0.100019999         0.279830009         0.380970001
     0.709919989         0.785080016         0.278510004
     0.706700027         0.755219996         0.167469993
     0.661989987         0.756529987         0.089369997
     0.746999979         0.725120008         0.134149998
     0.616379976         0.735939980         0.905820012
     0.601800025         0.695079982         0.831470013
     0.563319981         0.698700011         0.742969990
     0.539319992         0.743650019         0.722360015
     0.552800000         0.784099996         0.799790025
     0.590719998         0.780669987         0.889349997
     0.543030024         0.529680014         0.994509995
     0.508360028         0.535769999         0.094570003
     0.510760009         0.579649985         0.175369993
     0.472169995         0.499150008         0.113930002
     0.486279994         0.626879990         0.352950007
     0.444929987         0.640829980         0.425660014
     0.447580010         0.679769993         0.513480008
     0.491730005         0.705370009         0.533800006
     0.532930017         0.691820025         0.459549993
     0.530650020         0.653209984         0.371919990
     0.024189999         0.041949999         0.460319996
     0.997250021         0.044140000         0.576470017
     0.999719977         0.088639997         0.655430019
     0.969380021         0.002770000         0.614700019
     0.983269989         0.132819995         0.844089985
     0.943549991         0.148389995         0.920650005
     0.949339986         0.186529994         0.009440000
     0.995150030         0.209429994         0.028510001
     0.034699999         0.194340006         0.950309992
     0.029110000         0.156859994         0.859790027
     0.970149994         0.458420008         0.464749992
     0.000980000         0.457029998         0.574349999
     0.000180000         0.414000005         0.657840014
     0.030840000         0.498070002         0.603720009
     0.020269999         0.372720003         0.846880019
     0.060660001         0.357439995         0.921519995
     0.055520002         0.319730014         0.011750000
     0.009740000         0.297120005         0.032740001
     0.969359994         0.312649995         0.958299994
     0.974229991         0.349880010         0.867590010
     0.475950003         0.957180023         0.956470013
     0.500129998         0.956089973         0.076949999
     0.497009993         0.912220001         0.157839999
     0.526090026         0.998279989         0.118639998
     0.513589978         0.869790018         0.349379987
     0.553470016         0.855440021         0.427390009
     0.548420012         0.817619979         0.517340004
     0.503149986         0.793600023         0.534860015
     0.463479996         0.807579994         0.455700010
     0.468279988         0.845000029         0.365179986
     0.713209987         0.284310013         0.714370012
     0.707509995         0.251920015         0.819719970
     0.663929999         0.255560011         0.901579976
     0.744849980         0.217219993         0.845439970
     0.619069993         0.233909994         0.086580001
     0.606299996         0.193839997         0.165739998
     0.569760025         0.198220000         0.259440005
     0.545229971         0.243009999         0.278890014
     0.557439983         0.282830000         0.198190004
     0.593569994         0.278739989         0.104300000
     0.207550004         0.778289974         0.217069998
     0.204329997         0.748849988         0.328779995
     0.160459995         0.752229989         0.409669995
     0.244080007         0.717729986         0.360460013
     0.115400001         0.732760012         0.595149994
     0.096239999         0.691569984         0.660149992
     0.059039999         0.696759999         0.751450002
     0.040600002         0.743359983         0.784189999
     0.058910001         0.784410000         0.716970026
     0.095660001         0.779550016         0.624520004
     0.789049983         0.724770010         0.210519999
     0.792240024         0.754630029         0.321839988
     0.836059988         0.751969993         0.403030008
     0.752020001         0.784950018         0.354579985
     0.880100012         0.770609975         0.590330005
     0.897960007         0.810720026         0.662660003
     0.934560001         0.804189980         0.755490005
     0.953729987         0.757330000         0.781970024
     0.936380029         0.717440009         0.707819998
     0.900160015         0.723599970         0.614409983
     0.291689992         0.217570007         0.716300011
     0.293410003         0.245849997         0.830410004
     0.337159991         0.243959993         0.912370026
     0.252480000         0.275139987         0.863449991
     0.380849987         0.264140010         0.099670000
     0.395839989         0.304809988         0.174309999
     0.433950007         0.300639987         0.264160007
     0.457690001         0.255470008         0.284669995
     0.442699999         0.214910001         0.209360003
     0.404929996         0.218750000         0.119510002
     0.002750000         0.252739996         0.123070002
     0.496340007         0.749509990         0.626640022
     0.502470016         0.249380007         0.374810010
     0.996739984         0.749620020         0.876929998
     0.528289974         0.405779988         0.746339977
     0.471549988         0.383049995         0.870570004
     0.019409999         0.909519970         0.240270004
     0.974059999         0.881690025         0.386649996
     0.482589990         0.088629998         0.734879971
     0.528029978         0.116449997         0.882130027
     0.337529987         0.771669984         0.990760028
     0.361180007         0.717040002         0.119800001
     0.843710005         0.274010003         0.487960011
     0.863129973         0.215829998         0.611230016
     0.163000003         0.226170003         0.481029987
     0.136260003         0.274549991         0.621819973
     0.657540023         0.730430007         0.985750020
     0.632439971         0.780839980         0.124229997
     0.481050014         0.586019993         0.271279991
     0.539009988         0.606899977         0.148790002
     0.975719988         0.092409998         0.762430012
     0.026839999         0.411830008         0.760980010
     0.520420015         0.909680009         0.266079992
     0.473580003         0.881900012         0.122110002
     0.658179998         0.227139995         0.000480000
     0.637120008         0.284099996         0.874230027
     0.155100003         0.725399971         0.511460006
     0.132379994         0.778930008         0.378369987
     0.840900004         0.778800011         0.505299985
     0.864279985         0.725189984         0.372979999
     0.340799987         0.270240009         0.015890000
     0.366710007         0.219050005         0.880490005
     0.020760000         0.615729988         0.371919990
     0.977800012         0.384539992         0.634150028
     0.030780001         0.115139998         0.655719995
     0.442039996         0.430209994         0.047770001
     0.567380011         0.483350009         0.836769998
     0.595319986         0.372640014         0.592549980
     0.586549997         0.307029992         0.426429987
     0.434650004         0.288419992         0.534380019
     0.443080008         0.354030013         0.696169972
     0.948099971         0.928149998         0.569819987
     0.044199999         0.997420013         0.295260012
     0.090080000         0.867659986         0.110840000
     0.082139999         0.799730003         0.952430010
     0.926440001         0.792750001         0.026389999
     0.934539974         0.859979987         0.185859993
     0.052800000         0.571190000         0.547479987
     0.945810020         0.501349986         0.301039994
     0.902480006         0.628160000         0.094379999
     0.911499977         0.696340024         0.936829984
     0.066299997         0.704590023         0.022820000
     0.057410002         0.637000024         0.179700002
     0.547829986         0.072619997         0.074919999
     0.459439993         0.000430000         0.786499977
     0.413349986         0.123640001         0.590330005
     0.419880003         0.192000002         0.432880014
     0.572369993         0.211319998         0.534380019
     0.565660000         0.143989995         0.692700028
     0.316439986         0.692409992         0.307489991
     0.252299994         0.799470007         0.053350002
     0.372889996         0.840300024         0.844569981
     0.439449996         0.832480013         0.681919992
     0.456449986         0.679830015         0.783129990
     0.389999986         0.687420011         0.942409992
     0.815280020         0.188290000         0.787850022
     0.759580016         0.306789994         0.555379987
     0.883910000         0.344309986         0.357959986
     0.950770020         0.337520003         0.195400000
     0.960120022         0.182150006         0.269549996
     0.892820001         0.188309997         0.426999986
     0.179609999         0.298680007         0.809809983
     0.248909995         0.197400004         0.547670007
     0.124399997         0.158059999         0.337060004
     0.056189999         0.167380005         0.179309994
     0.044720002         0.320740014         0.279469997
     0.112989999         0.311749995         0.435000002
     0.678709984         0.808250010         0.304320008
     0.743979990         0.702279985         0.048250001
     0.621439993         0.660560012         0.844569981
     0.552519977         0.666379988         0.687600017
     0.533450007         0.818920016         0.788139999
     0.601559997         0.813139975         0.944239974
     0.571579993         0.557460010         0.980929971
     0.446130008         0.504180014         0.192320004
     0.410849988         0.620220006         0.412750006
     0.414979994         0.689949989         0.567990005
     0.567409992         0.711839974         0.471780002
     0.563769996         0.642589986         0.319920003
     0.045150001         0.074170001         0.429699987
     0.948059976         0.005200000         0.703199983
     0.908230007         0.129889995         0.909479976
     0.917890012         0.198070005         0.066540003
     0.070469998         0.212070003         0.961579978
     0.060630001         0.145030007         0.803059995
     0.947099984         0.426560014         0.442990005
     0.054210000         0.496179998         0.688750029
     0.096079998         0.375420004         0.906780005
     0.087399997         0.308349997         0.067599997
     0.933650017         0.295190006         0.972270012
     0.942210019         0.362190008         0.813560009
     0.456019998         0.924579978         0.923539996
     0.544340014         0.996879995         0.211870000
     0.588450015         0.874589980         0.416029990
     0.579970002         0.807009995         0.575410008
     0.428279996         0.788760006         0.465330005
     0.436509997         0.856159985         0.308360010
     0.684369981         0.311089993         0.693949997
     0.739889979         0.192440003         0.926620007
     0.625999987         0.159290001         0.152640000
     0.560720026         0.166600004         0.319150001
     0.537999988         0.317589998         0.209749997
     0.602829993         0.310730010         0.046030000
     0.176709995         0.802079976         0.191929996
     0.241270006         0.695129991         0.446649998
     0.111029997         0.655390024         0.637040019
     0.044509999         0.664250016         0.799310029
     0.044119999         0.820800006         0.737869978
     0.110129997         0.812170029         0.576749980
     0.820010006         0.701089978         0.185570002
     0.754729986         0.807539999         0.441060007
     0.882380009         0.846939981         0.644739985
     0.948189974         0.835929990         0.808839977
     0.951560020         0.680890024         0.723900020
     0.886309981         0.691640019         0.562020004
     0.323359996         0.194999993         0.690779984
     0.254310012         0.296649992         0.951759994
     0.377090007         0.339780003         0.160339996
     0.444860011         0.332819998         0.319819987
     0.460869998         0.179539993         0.222650006
     0.393130004         0.186320007         0.065870002
     0.945800006         0.562129974         0.213310003
     0.052970000         0.117129996         0.580969989
     0.036219999         0.136730000         0.730729997
     0.971960008         0.850440025         0.338559985
     0.956589997         0.885339975         0.469139993
     0.608259976         0.283589989         0.937059999
     0.624520004         0.277300000         0.783299983
     0.856209993         0.194120005         0.684899986
     0.893880010         0.211909994         0.562089980
     0.395260006         0.220640004         0.944379985
     0.378749996         0.229589999         0.791670024
     0.389910012         0.718559980         0.056669999
     0.346379995         0.682449996         0.119099997
     0.957329988         0.385749996         0.555869997
     0.976920009         0.355219990         0.689830005
     0.139809996         0.292609990         0.703639984
     0.105949998         0.277990013         0.570439994
     0.560880005         0.600600004         0.075039998
     0.542420030         0.637600005         0.198730007
     0.859340012         0.705370009         0.294470012
     0.894439995         0.721080005         0.424640000
     0.456290007         0.885140002         0.039159998
     0.469949991         0.851570010         0.173140004
     0.137789994         0.798709989         0.300260007
     0.101889998         0.782999992         0.428510010
     0.545229971         0.112769999         0.965080023
     0.530610025         0.147560000         0.833949983
     0.450969994         0.387800008         0.947600007
     0.466459990         0.353989989         0.815169990
     0.603129983         0.778919995         0.062799998
     0.645089984         0.816240013         0.128350005
