# Supplementary material for: Design Principles for PFAS Adsorption in Three-Dimensional Covalent Organic Frameworks
Source: J Phys Chem C Nanomater Interfaces. 2026 Apr 8;130(15):5721–32. doi: 10.1021/acs.jpcc.6c01608 (PMC13093484; doi:10.1021/acs.jpcc.6c01608)
Supplement: Supplementary file 2 [file jp6c01608_si_002.zip › COF300/3_NH2_Functionalized/1_Relaxation/ispin2/POSCAR]

                                        
   1.00000000000000     
    27.1340007782000008    0.0000000000000000    0.0000000000000000
    -0.0662980696000000   27.1329184221000013    0.0000000000000000
    -0.0144991261000000   -0.0199714344000000   10.3839704964999999
  C/              N/              H/            
             165              31             127
Direct
  0.4691151782128578  0.4607365796686381  0.0455393727756108
  0.5018226787116233  0.4490907427209566  0.9455383837744531
  0.4969250647488109  0.4033944259866464  0.8675562877114624
  0.5395413182828346  0.4826146382512506  0.9159058621430248
  0.5105477985164384  0.3656856765720297  0.6656760184634801
  0.5532848279451993  0.3491357585516404  0.6019789832756178
  0.5504691534116817  0.3134021218890116  0.5057224696732314
  0.5053501919563422  0.2924817333239070  0.4687460735719889
  0.4631028276581492  0.3078277931634160  0.5351335944517415
  0.4652322460114833  0.3435924992088732  0.6312510917840876
  0.9734551715507334  0.9617078727931156  0.5595775232150392
  0.9965011023827804  0.9546479711762255  0.4402224891139702
 -0.0075245304646221  0.9079227804545252  0.3659140401190454
  0.0226814821004267 -0.0058558130734578  0.3863083990695660
  0.0050460549577887  0.8681690016609694  0.1657939006863269
  0.0479291954447977  0.8489881949647160  0.1078217259816731
  0.0448902019103635  0.8128190011504626  0.0128682103040664
 -0.0005594944523772  0.7942956191535386  0.9707090989600996
  0.9569733131442849  0.8115076028951970  0.0327273348983213
  0.9593900652524530  0.8473311622433509  0.1288411353652411
  0.0322462001364195  0.5324895536378109  0.5410000304039114
  0.0071457975830476  0.5367696030766894  0.4231743872354353
  0.0069005411100487  0.5848216728961526  0.3598091539513930
  0.9763149271738032  0.4986509617902311  0.3804046079290372
  0.9729234715675534  0.6040957390747907  0.2647220553384782
  0.9804379342373903  0.6373413435928097  0.1586560235224563
  0.9390165185989364  0.6531685390144395  0.0876654794201871
  0.9440429726791529  0.6875203453781172  0.9885549723726753
  0.9902842854642724  0.7074624902575112  0.9579262480915218
  0.0312516572361186  0.6915115841070364  0.0298071246262611
  0.0265950660609495  0.6582987717937713  0.1296498651465418
  0.5261407209708713  0.0389433096010613  0.0566056061624834
  0.5050752435999107  0.0445417006920725  0.9340401074644531
  0.5073411238321247  0.0912733343829025  0.8598224067092909
  0.4807152776720949  0.0039184349243359  0.8793149449361096
  0.4944287045818934  0.1302285329671377  0.6598538782786292
  0.4513567980391414  0.1474722857116201  0.5986903565200037
  0.4539347162837994  0.1839017396295325  0.5042594539996107
  0.4990198056412073  0.2048251659675115  0.4672652090788049
  0.5414249928008366  0.1891116745357483  0.5324037877814444
  0.5395811789733630  0.1527663708140530  0.6265753143380544
  0.2833209620131928  0.7172907924953165  0.2947544142676434
  0.2904159723760956  0.7431101750876361  0.1793994174486904
  0.3364096119860636  0.7387959114645889  0.1032989197696039
  0.2524870339776247  0.7735966247513413  0.1342219041017453
  0.3774256794018175  0.7558773049794577  0.9082562180005301
  0.3966410702753673  0.7990865150589364  0.8524617308480639
  0.4329342061469486  0.7967499182323404  0.7583632109539669
  0.4518271965773769  0.7515976578006855  0.7153914042550648
  0.4332872312953133  0.7086452184275315  0.7729011330976354
  0.3970048133270531  0.7102569798924109  0.8673860873931750
  0.7837957335269755  0.2135364058116529  0.7813730214053733
  0.7942518056479336  0.2449300968462153  0.6774519676024078
  0.8413248729833505  0.2420106224849772  0.6049978487729702
  0.7588565482650044  0.2798051919923019  0.6409124841492185
  0.8834077387141023  0.2586135543498818  0.4111421680047382
  0.9034881163750524  0.3019192531576054  0.3571647104325600
  0.9403429631655089  0.2994918757944798  0.2641098342251816
  0.9588051534989245  0.2541522271624875  0.2207491186124332
  0.9406817525861735  0.2113986828814363  0.2790986941092242
  0.9041394093727846  0.2132056804192203  0.3727908754109557
  0.2134905067995951  0.2772746959906815  0.7997282385778870
  0.2067901322784330  0.2504884542246363  0.6851701777796806
  0.1602784690636909  0.2519469319237042  0.6098121829137678
  0.2459445065039559  0.2217208695949290  0.6395622653526708
  0.1217630543801218  0.2395732010325687  0.4092428321967572
  0.1028024528909353  0.1968421978863714  0.3491099126241434
  0.0660051617037032  0.2003281442735993  0.2555726638591918
  0.0466500689274926  0.2459958320090937  0.2186852299372348
  0.0644212880889764  0.2880969337159294  0.2813269545510805
  0.1008633265885829  0.2853226587198722  0.3749625749610944
  0.7117005499867513  0.7849316812731736  0.2941139012651579
  0.7039417957450733  0.7592585854108744  0.1786482901983920
  0.6569309598352814  0.7622276611044637  0.1065603710514343
  0.7421922280790493  0.7302755463781296  0.1287266096504885
  0.6147099132544663  0.7448410258276911  0.9135098065274259
  0.5960869006265264  0.7013254163901084  0.8576246104031148
  0.5593446354149600  0.7030575857495592  0.7644595147942168
  0.5398751504730632  0.7479451030212431  0.7222697727535224
  0.5571212004466934  0.7911367335580790  0.7815852629939397
  0.5936221183285033  0.7901248905673511  0.8756622550296365
  0.5438596135757683  0.5268074604049827  0.9828584773844624
  0.5106959741758875  0.5388312254171239  0.0813972155625652
  0.5141772571450487  0.5860525286181759  0.1532539407471171
  0.4733317918770900  0.5050585626017469  0.1121882423447403
  0.4961600299819275  0.6287643369857807  0.3457569073479758
  0.4519306305739438  0.6460349607550923  0.4005060933533010
  0.4523692370443633  0.6837120505586800  0.4914702012773119
  0.4964570042718005  0.7054465786827538  0.5332234558788833
  0.5402538273261650  0.6895115448141499  0.4753976860266543
  0.5405096081047414  0.6521514488147042  0.3831778491848196
  0.0255826302311283  0.0392421809331178  0.4491049774323667
  0.0025001712798631  0.0462605691803437  0.5684021488489275
  0.0050738296014512  0.0931990117784533  0.6411959921954409
  0.9766009765448687  0.0067080441310984  0.6228851213104520
  0.9906078683862171  0.1332772587916505  0.8385914497855459
  0.9482843128926162  0.1534700638059884  0.8961796995806078
  0.9523358143902648  0.1896330172888208 -0.0094327906646797
  0.9983042217503322  0.2072552769481029  0.0313202944072462
  0.0403653168682726  0.1888495173241657  0.9695143859136321
  0.0368646622749401  0.1527456880914158  0.8748627600184822
  0.9729540263983919  0.4552346346322679  0.4513493990995890
 -0.0000815764712283  0.4499612425515430  0.5655283741888217
 -0.0015387650326580  0.4046726140897329  0.6444932356291008
  0.0291829506995267  0.4891883177589481  0.6105543003645877
  0.0119029205879580  0.3695209179539042  0.8464082690852459
  0.0550088927635424  0.3506824110416477  0.9029163878398375
  0.0518146765540768  0.3140632638059559 -0.0038166133595235
  0.0063258573839135  0.2949977744539726  0.0363096435225492
  0.9636656956321429  0.3133527356900946  0.9774653007969347
  0.9661494660330254  0.3498505557491809  0.8839635827975070
  0.4776572687676546  0.9593631550149949  0.9444472626755991
  0.4988010516026768  0.9537156919723616  0.0668410593857441
  0.4962651141668852  0.9069255002817473  0.1406722147076859
  0.5231051432824345  0.9943431380393375  0.1217335691774372
  0.5069961235055851  0.8679791061599976  0.3413708023195991
  0.5496036287512153  0.8501917678279663  0.4036070391992949
  0.5460727715939212  0.8137056667270212  0.4973192687735691
  0.5005153649161708  0.7935269621156789  0.5332673485624809
  0.4584991929515996  0.8100745757261415  0.4681999377719415
  0.4613587570344641  0.8462291828195448  0.3736016665296063
  0.7142542916885700  0.2830978893541951  0.7057826539759402
  0.7038605657687622  0.2515804558908606  0.8090215988418350
  0.6575773609770750  0.2556970910437597  0.8839485288559924
  0.7390422411630415  0.2165456121426646  0.8457259944627591
  0.6185628391589458  0.2410300981259282  0.0838134382972171
  0.6026457191565818  0.1981869352511840  0.1482394170253551
  0.5668088097200488  0.2008430086816994  0.2436544630686650
  0.5456027003985121  0.2458586774108982  0.2797580134011175
  0.5601972874439775  0.2880987565486206  0.2120929048101307
  0.5958356441788993  0.2860970104102474  0.1161621571239126
  0.2084350374391450  0.7774573104050891  0.2013501047493562
  0.2012259603324974  0.7513863642771073  0.3163994474053854
  0.1553993253175786  0.7553302053000518  0.3937545923413990
  0.2395529396576271  0.7216419684408700  0.3625505105257340
  0.1172038447928205  0.7425499646120046  0.5939496609200151
  0.0965645087165182  0.6996437357306515  0.6480417898176183
  0.0597936374003932  0.7029728441545504  0.7408220732664031
  0.0419314769732210  0.7485947203250864  0.7831089050898479
  0.0611628596851897  0.7911046886266714  0.7256709306862260
  0.0981369982681817  0.7885624577660720  0.6331050607966879
  0.7871316142342683  0.7275294202040330  0.1920163526848967
  0.7950551551975565  0.7533584252662501  0.3074643466216391
  0.8419228506185854  0.7500955939945100  0.3801530242481487
  0.7564773958404909  0.7817622172653539  0.3580590906066700
  0.8818285076132210  0.7652649705619641  0.5779203780395459
  0.8991385661363070  0.8073191375376195  0.6440452083830842
  0.9349532129167871  0.8032023991888362  0.7395290912745921
  0.9544289815981624  0.7573952284009332  0.7736413348392939
  0.9388690129707035  0.7159339799493408  0.7037603806098233
  0.9032870642001949  0.7193523847458702  0.6079603982239649
  0.2905126378618395  0.2202185055189417  0.7051458241201352
  0.2972992418553722  0.2473079828253564  0.8187936655352686
  0.3439099043479665  0.2454261407103078  0.8935196660918715
  0.2581910391705329  0.2760012661784131  0.8652111931324742
  0.3825255400534670  0.2569785754516808  0.0938320328750062
  0.3995784795746637  0.2998981080326587  0.1559993220655604
  0.4366901121914868  0.2971756564881196  0.2483738869076002
  0.4581977051435463  0.2520959765756479  0.2818360711165914
  0.4428518184955608  0.2098618537076998  0.2149524877236890
  0.4056547496580780  0.2118872355754826  0.1230649640078318
  0.0025385511102570  0.2505421657724380  0.1269654156074396
  0.4969090317943166  0.7496307848191159  0.6258713672279862
  0.5021890300992868  0.2488436870776573  0.3744165647227821
  0.9965387532705821  0.7522324522552113  0.8709307411427741
  0.5143766585333722  0.4048667171944136  0.7513760665800763
  0.4747138949159040  0.3636795483387298  0.9240476339385177
  0.0087659818375338  0.9083123046940624  0.2484666111927704
  0.9707987974341366  0.8685001825293240  0.4250310525222912
  0.4919688170787582  0.0898158424009712  0.7414484549740591
  0.5234865551928117  0.1327665946191992  0.9216478687190547
  0.3377784725870954  0.7603238790915153  0.9921492190148171
  0.3742741703715179  0.7109170338136671  0.1554323641294431
  0.8423455233823365  0.2614230876319718  0.4908184960701651
  0.8798546185794733  0.2183652811834041  0.6636324767468473
  0.1621932470895613  0.2366825651603321  0.4913145146405630
  0.1186296116627605  0.2681854809988014  0.6705102661133481
  0.6553476443411322  0.7413255371197769  0.9944236123044502
  0.6187178027408220  0.7882528728205511  0.1621582443689030
  0.4942079330854404  0.5875374492474917  0.2663744899354780
  0.5384921594431838  0.6241506984392163  0.0938315882425943
  0.9861495328933793  0.0933056933326879  0.7560331630589984
  0.0143492499684986  0.4088857677081907  0.7617431935139203
  0.5102587811662708  0.9084271091111182  0.2600070429824180
  0.4813285023407918  0.8653757379908253  0.0767917156841568
  0.6581446103022692  0.2379990094105690 -0.0002665267594522
  0.6187238340364268  0.2786406619694698  0.8238390941229926
  0.1570490043994734  0.7386259707416388  0.5105684915482991
  0.1150878894669764  0.7768329296911526  0.3374559413152258
  0.8424241909965176  0.7697199680802320  0.4940838504637982
  0.8805087441269012  0.7255390977693967  0.3229988198908850
  0.3417213809782627  0.2591446510922366  0.0130199154399923
  0.3857568100965180  0.2312061744992956  0.8298524077150643
  0.0176603139430664  0.6276629892868878  0.4005884957974076
  0.9817810240411072  0.3622478939249585  0.5879171149226285
  0.0259587495141516  0.1327793019003230  0.5810708565854232
  0.4387737083586052  0.4359756821780315  0.0691331155542894
  0.5653445644570632  0.4733951982696289  0.8395517027085200
  0.5888683040366237  0.3651142231725581  0.6291480122184784
  0.5842667665593961  0.3017024930323446  0.4581934496075815
  0.4275363468567918  0.2912759747522771  0.5118808901117329
  0.4313019997010735  0.3557136692759045  0.6781075647677561
  0.9509638829636262  0.9326928638379256  0.6022599328246202
  0.0395449873131936  0.9889156507908387  0.2922897351956062
  0.0836743180580128  0.8641544385204679  0.1368887771781075
  0.0786611037648455  0.7992233267405253  0.9690628524288027
  0.9209857038031388  0.7967654342194057  0.0063851729431185
  0.9254188925412064  0.8607614492433063  0.1733001583726567
  0.0526159260872886  0.5644159607073347  0.5768893498341940
  0.9540658225127140  0.5038058993355711  0.2934251874289411
  0.9021532781348800  0.6391484678280260  0.1116404409110672
  0.9115937338226988  0.7004268643682694  0.9355292193526776
  0.0671244466374566  0.7079924108457911  0.0099600152282848
  0.0572374078766476  0.6518438254947241  0.1954623922131492
  0.5460909268561689  0.0689769830240818  0.1034104704555357
  0.4640349939380607  0.0080287620388930  0.7846028569041655
  0.4159087927710193  0.1309200124138524  0.6244770999099176
  0.4201163430273354  0.1961580786357679  0.4575980047369900
  0.5768383625455806  0.2059624711574236  0.5098412531972822
  0.5735421028627458  0.1402966047349689  0.6727230654799476
  0.3114745893703554  0.6926358214133463  0.3324638111036181
  0.2585281482848436  0.7941830508180600  0.0457579937087052
  0.3815374788719604  0.8343317985177738  0.8840688591573107
  0.4468873160878530  0.8308751222799684  0.7171167283579871
  0.4478603184317679  0.6727372080549804  0.7454886469300763
  0.3831488460021659  0.6757882712816070  0.9077525397551524
  0.8103036985740458  0.1856872018852430  0.8113438082742462
  0.7674024608689466  0.3046589088890684  0.5620224049348083
  0.8891529406750630  0.3375650427114980  0.3887693405112891
  0.9547416483723402  0.3336354392091920  0.2238448267389419
  0.9559172120277619  0.1757736207912738  0.2516129647600618
  0.8905838763831802  0.1788400781376423  0.4147464916423231
  0.1841169345265725  0.3002152859189039  0.8387447240932472
  0.2404881712911587  0.1999619917059942  0.5527226396400264
  0.1179000215729043  0.1607592839406953  0.3750975919306083
  0.0522311882978461  0.1668466637131735  0.2094871219118082
  0.0490691955386588  0.3238403301277984  0.2565711107598197
  0.1145902236363860  0.3189608977028554  0.4204876116459801
  0.6832352388481362  0.8085393896473572  0.3347267076128736
  0.7356794961545914  0.7100948951495287  0.0396648562157114
  0.6122713013906061  0.6663860919926624  0.8875479994480752
  0.5460079037467821  0.6688770714587338  0.7218202009968157
  0.5418037582099972  0.8267180523244795  0.7541564682171077
  0.6066544715531719  0.8248262233909155  0.9170683914746927
  0.5743662493861166  0.5514855854136412  0.9603253927159520
  0.4474628534444872  0.5144441604880492  0.1882815726389097
  0.4171111858987441  0.6288351255134755  0.3716231016948792
  0.4175040155999634  0.6959455379891788  0.5321991155117943
  0.5750498867785986  0.7066793382339176  0.5032719339167181
  0.5755290944761680  0.6397142559813184  0.3427636307209569
  0.0463726294539452  0.0684778377018200  0.4018154405656169
  0.9586703009278750  0.0126145647232133  0.7153660223827224
  0.9120984798291152  0.1393123642489560  0.8679305674486643
  0.9185366806182099  0.2041843741921852  0.0318361265554115
  0.0765981797282414  0.2035972248489671  0.9939888988586218
  0.0699906042609356  0.1374436714455658  0.8305710826341410
  0.9487862736921976  0.4255366435955237  0.4194790855273022
  0.0488971642521540  0.4846190014737274  0.7010315137776603
  0.0909686989507291  0.3650731070230005  0.8745352095834104
  0.0853246827965796  0.2999994122585505  0.0404226777411641
  0.9278400903475766  0.2984377575456785  0.0044798579599381
  0.9326990817180240  0.3643679011751185  0.8399191320438075
  0.4575686948546731  0.9294200210372091  0.8976571963553726
  0.5397609267226601  0.9901179872345534  0.2164205609322940
  0.5854541284504703  0.8661863721809414  0.3792964358195580
  0.5795478311135583  0.8010481171937766  0.5448766873605289
  0.4226988154421222  0.7942563360427222  0.4918307941463287
  0.4277251029504752  0.8593580927526223  0.3270469789039179
  0.6879802824377861  0.3115614497484386  0.6787339924993335
  0.7304470705535075  0.1918687246631383  0.9252402178340654
  0.6197502317376313  0.1628319045512103  0.1250938215044195
  0.5555253856393132  0.1670190090631191  0.2917114484874722
  0.5427823211204854  0.3233593466180332  0.2335904022779686
  0.6080170986966411  0.3198276551912953  0.0684641305617132
  0.1801251394533859  0.8023942630250898  0.1655442094337658
  0.2345397447605024  0.7023119244366408  0.4531634951179968
  0.1087339334944260  0.6634518167337944  0.6141730523293559
  0.0440760715763444  0.6691836042069620  0.7799320330935863
  0.0465605673611332  0.8270073688585872  0.7528610757479632
  0.1128432627020429  0.8223783086446180  0.5904239130533793
  0.8157779112294059  0.7038409174604382  0.1523483429267042
  0.7621709415042178  0.8010014179367190  0.4488757468251706
  0.8834700300191610  0.8432509796963324  0.6200108788373477
  0.9477059228349585  0.8360789926658370  0.7899763494343537
  0.9554715237345438  0.6802000973785236  0.7234040240402239
  0.8910578524400550  0.6860719033106547  0.5574525197112963
  0.3195805176619759  0.1964490014862180  0.6681087220002848
  0.2636633336510611  0.2974834631562900  0.9528534515469959
  0.3824303462337932  0.3352746458514440  0.1338560678337900
  0.4486913511469007  0.3308105842854794  0.2966408067431849
  0.4607033911290350  0.1746647235532950  0.2343576585057999
  0.3926895153350916  0.1782730320544243  0.0757184268807107
  0.9340075529254211  0.5994490920486147  0.2889114629909845
  0.0387479840805489  0.1307858008928549  0.4902812875764250
  0.0347540447165601  0.1637181165286879  0.6299091097656917
  0.9694298300573995  0.8360622527986439  0.3769989378933091
  0.9675608095618270  0.8665137163286770  0.5216280619236767
  0.5859531886180831  0.2812313786537819  0.8701964416167934
  0.6163143082527155  0.2773619099224215  0.7262764150951980
  0.8813758099499089  0.2148331301990042  0.7604217160756448
  0.9124200956558584  0.2159385396111189  0.6166062864778600
  0.4164896623429651  0.2221368814275224  0.8798143405420111
  0.3852706910023784  0.2218763306217094  0.7354186917477870
  0.4076225379673315  0.7160183401538518  0.1125253165007118
  0.3773742239922769  0.7112497439401002  0.2527184869882304
  0.9764898942104500  0.3591934486685169  0.4916688417966677
  0.9791899791349046  0.3305991312498313  0.6394225164941542
  0.1177185430983552  0.2763777873653940  0.7652689831691640
  0.0880366733058008  0.2756144181243765  0.6184161065143381
  0.5417383231240933  0.6240542503537142 -0.0031346995809091
  0.5375923282465016  0.6580185466990032  0.1349937574243132
  0.8826358848284260  0.7240256383516609  0.2257576678170951
  0.9138082622362262  0.7267298391122498  0.3675369893893781
  0.4702775658208234  0.8662907011103577 -0.0158079638545868
  0.4722482238891661  0.8348998855913425  0.1272506444534530
  0.1120178228117912  0.7802105279508468  0.2408229381737378
  0.0830190696727035  0.7774701690561936  0.3874046239343223
  0.5345954270904556  0.1328523047250627  0.0141455663094061
  0.5291763867684274  0.1640726526681587  0.8713013554261643
  0.4691690120665791  0.3619055429925414  0.0199811132271460
  0.4689296285658079  0.3323468017079069  0.8732590407566453
  0.5853641224674999  0.7836632394667216  0.1186022984151906
  0.6158824665796206  0.7873994950528482  0.2594159315569545
 
  0.00000000E+00  0.00000000E+00  0.00000000E+00
  0.00000000E+00  0.00000000E+00  0.00000000E+00
  0.00000000E+00  0.00000000E+00  0.00000000E+00
  0.00000000E+00  0.00000000E+00  0.00000000E+00
  0.00000000E+00  0.00000000E+00  0.00000000E+00
  0.00000000E+00  0.00000000E+00  0.00000000E+00
  0.00000000E+00  0.00000000E+00  0.00000000E+00
  0.00000000E+00  0.00000000E+00  0.00000000E+00
  0.00000000E+00  0.00000000E+00  0.00000000E+00
  0.00000000E+00  0.00000000E+00  0.00000000E+00
  0.00000000E+00  0.00000000E+00  0.00000000E+00
  0.00000000E+00  0.00000000E+00  0.00000000E+00
  0.00000000E+00  0.00000000E+00  0.00000000E+00
  0.00000000E+00  0.00000000E+00  0.00000000E+00
  0.00000000E+00  0.00000000E+00  0.00000000E+00
  0.00000000E+00  0.00000000E+00  0.00000000E+00
  0.00000000E+00  0.00000000E+00  0.00000000E+00
  0.00000000E+00  0.00000000E+00  0.00000000E+00
  0.00000000E+00  0.00000000E+00  0.00000000E+00
  0.00000000E+00  0.00000000E+00  0.00000000E+00
  0.00000000E+00  0.00000000E+00  0.00000000E+00
  0.00000000E+00  0.00000000E+00  0.00000000E+00
  0.00000000E+00  0.00000000E+00  0.00000000E+00
  0.00000000E+00  0.00000000E+00  0.00000000E+00
  0.00000000E+00  0.00000000E+00  0.00000000E+00
  0.00000000E+00  0.00000000E+00  0.00000000E+00
  0.00000000E+00  0.00000000E+00  0.00000000E+00
  0.00000000E+00  0.00000000E+00  0.00000000E+00
  0.00000000E+00  0.00000000E+00  0.00000000E+00
  0.00000000E+00  0.00000000E+00  0.00000000E+00
  0.00000000E+00  0.00000000E+00  0.00000000E+00
  0.00000000E+00  0.00000000E+00  0.00000000E+00
  0.00000000E+00  0.00000000E+00  0.00000000E+00
  0.00000000E+00  0.00000000E+00  0.00000000E+00
  0.00000000E+00  0.00000000E+00  0.00000000E+00
  0.00000000E+00  0.00000000E+00  0.00000000E+00
  0.00000000E+00  0.00000000E+00  0.00000000E+00
  0.00000000E+00  0.00000000E+00  0.00000000E+00
  0.00000000E+00  0.00000000E+00  0.00000000E+00
  0.00000000E+00  0.00000000E+00  0.00000000E+00
  0.00000000E+00  0.00000000E+00  0.00000000E+00
  0.00000000E+00  0.00000000E+00  0.00000000E+00
  0.00000000E+00  0.00000000E+00  0.00000000E+00
  0.00000000E+00  0.00000000E+00  0.00000000E+00
  0.00000000E+00  0.00000000E+00  0.00000000E+00
  0.00000000E+00  0.00000000E+00  0.00000000E+00
  0.00000000E+00  0.00000000E+00  0.00000000E+00
  0.00000000E+00  0.00000000E+00  0.00000000E+00
  0.00000000E+00  0.00000000E+00  0.00000000E+00
  0.00000000E+00  0.00000000E+00  0.00000000E+00
  0.00000000E+00  0.00000000E+00  0.00000000E+00
  0.00000000E+00  0.00000000E+00  0.00000000E+00
  0.00000000E+00  0.00000000E+00  0.00000000E+00
  0.00000000E+00  0.00000000E+00  0.00000000E+00
  0.00000000E+00  0.00000000E+00  0.00000000E+00
  0.00000000E+00  0.00000000E+00  0.00000000E+00
  0.00000000E+00  0.00000000E+00  0.00000000E+00
  0.00000000E+00  0.00000000E+00  0.00000000E+00
  0.00000000E+00  0.00000000E+00  0.00000000E+00
  0.00000000E+00  0.00000000E+00  0.00000000E+00
  0.00000000E+00  0.00000000E+00  0.00000000E+00
  0.00000000E+00  0.00000000E+00  0.00000000E+00
  0.00000000E+00  0.00000000E+00  0.00000000E+00
  0.00000000E+00  0.00000000E+00  0.00000000E+00
  0.00000000E+00  0.00000000E+00  0.00000000E+00
  0.00000000E+00  0.00000000E+00  0.00000000E+00
  0.00000000E+00  0.00000000E+00  0.00000000E+00
  0.00000000E+00  0.00000000E+00  0.00000000E+00
  0.00000000E+00  0.00000000E+00  0.00000000E+00
  0.00000000E+00  0.00000000E+00  0.00000000E+00
  0.00000000E+00  0.00000000E+00  0.00000000E+00
  0.00000000E+00  0.00000000E+00  0.00000000E+00
  0.00000000E+00  0.00000000E+00  0.00000000E+00
  0.00000000E+00  0.00000000E+00  0.00000000E+00
  0.00000000E+00  0.00000000E+00  0.00000000E+00
  0.00000000E+00  0.00000000E+00  0.00000000E+00
  0.00000000E+00  0.00000000E+00  0.00000000E+00
  0.00000000E+00  0.00000000E+00  0.00000000E+00
  0.00000000E+00  0.00000000E+00  0.00000000E+00
  0.00000000E+00  0.00000000E+00  0.00000000E+00
  0.00000000E+00  0.00000000E+00  0.00000000E+00
  0.00000000E+00  0.00000000E+00  0.00000000E+00
  0.00000000E+00  0.00000000E+00  0.00000000E+00
  0.00000000E+00  0.00000000E+00  0.00000000E+00
  0.00000000E+00  0.00000000E+00  0.00000000E+00
  0.00000000E+00  0.00000000E+00  0.00000000E+00
  0.00000000E+00  0.00000000E+00  0.00000000E+00
  0.00000000E+00  0.00000000E+00  0.00000000E+00
  0.00000000E+00  0.00000000E+00  0.00000000E+00
  0.00000000E+00  0.00000000E+00  0.00000000E+00
  0.00000000E+00  0.00000000E+00  0.00000000E+00
  0.00000000E+00  0.00000000E+00  0.00000000E+00
  0.00000000E+00  0.00000000E+00  0.00000000E+00
  0.00000000E+00  0.00000000E+00  0.00000000E+00
  0.00000000E+00  0.00000000E+00  0.00000000E+00
  0.00000000E+00  0.00000000E+00  0.00000000E+00
  0.00000000E+00  0.00000000E+00  0.00000000E+00
  0.00000000E+00  0.00000000E+00  0.00000000E+00
  0.00000000E+00  0.00000000E+00  0.00000000E+00
  0.00000000E+00  0.00000000E+00  0.00000000E+00
  0.00000000E+00  0.00000000E+00  0.00000000E+00
  0.00000000E+00  0.00000000E+00  0.00000000E+00
  0.00000000E+00  0.00000000E+00  0.00000000E+00
  0.00000000E+00  0.00000000E+00  0.00000000E+00
  0.00000000E+00  0.00000000E+00  0.00000000E+00
  0.00000000E+00  0.00000000E+00  0.00000000E+00
  0.00000000E+00  0.00000000E+00  0.00000000E+00
  0.00000000E+00  0.00000000E+00  0.00000000E+00
  0.00000000E+00  0.00000000E+00  0.00000000E+00
  0.00000000E+00  0.00000000E+00  0.00000000E+00
  0.00000000E+00  0.00000000E+00  0.00000000E+00
  0.00000000E+00  0.00000000E+00  0.00000000E+00
  0.00000000E+00  0.00000000E+00  0.00000000E+00
  0.00000000E+00  0.00000000E+00  0.00000000E+00
  0.00000000E+00  0.00000000E+00  0.00000000E+00
  0.00000000E+00  0.00000000E+00  0.00000000E+00
  0.00000000E+00  0.00000000E+00  0.00000000E+00
  0.00000000E+00  0.00000000E+00  0.00000000E+00
  0.00000000E+00  0.00000000E+00  0.00000000E+00
  0.00000000E+00  0.00000000E+00  0.00000000E+00
  0.00000000E+00  0.00000000E+00  0.00000000E+00
  0.00000000E+00  0.00000000E+00  0.00000000E+00
  0.00000000E+00  0.00000000E+00  0.00000000E+00
  0.00000000E+00  0.00000000E+00  0.00000000E+00
  0.00000000E+00  0.00000000E+00  0.00000000E+00
  0.00000000E+00  0.00000000E+00  0.00000000E+00
  0.00000000E+00  0.00000000E+00  0.00000000E+00
  0.00000000E+00  0.00000000E+00  0.00000000E+00
  0.00000000E+00  0.00000000E+00  0.00000000E+00
  0.00000000E+00  0.00000000E+00  0.00000000E+00
  0.00000000E+00  0.00000000E+00  0.00000000E+00
  0.00000000E+00  0.00000000E+00  0.00000000E+00
  0.00000000E+00  0.00000000E+00  0.00000000E+00
  0.00000000E+00  0.00000000E+00  0.00000000E+00
  0.00000000E+00  0.00000000E+00  0.00000000E+00
  0.00000000E+00  0.00000000E+00  0.00000000E+00
  0.00000000E+00  0.00000000E+00  0.00000000E+00
  0.00000000E+00  0.00000000E+00  0.00000000E+00
  0.00000000E+00  0.00000000E+00  0.00000000E+00
  0.00000000E+00  0.00000000E+00  0.00000000E+00
  0.00000000E+00  0.00000000E+00  0.00000000E+00
  0.00000000E+00  0.00000000E+00  0.00000000E+00
  0.00000000E+00  0.00000000E+00  0.00000000E+00
  0.00000000E+00  0.00000000E+00  0.00000000E+00
  0.00000000E+00  0.00000000E+00  0.00000000E+00
  0.00000000E+00  0.00000000E+00  0.00000000E+00
  0.00000000E+00  0.00000000E+00  0.00000000E+00
  0.00000000E+00  0.00000000E+00  0.00000000E+00
  0.00000000E+00  0.00000000E+00  0.00000000E+00
  0.00000000E+00  0.00000000E+00  0.00000000E+00
  0.00000000E+00  0.00000000E+00  0.00000000E+00
  0.00000000E+00  0.00000000E+00  0.00000000E+00
  0.00000000E+00  0.00000000E+00  0.00000000E+00
  0.00000000E+00  0.00000000E+00  0.00000000E+00
  0.00000000E+00  0.00000000E+00  0.00000000E+00
  0.00000000E+00  0.00000000E+00  0.00000000E+00
  0.00000000E+00  0.00000000E+00  0.00000000E+00
  0.00000000E+00  0.00000000E+00  0.00000000E+00
  0.00000000E+00  0.00000000E+00  0.00000000E+00
  0.00000000E+00  0.00000000E+00  0.00000000E+00
  0.00000000E+00  0.00000000E+00  0.00000000E+00
  0.00000000E+00  0.00000000E+00  0.00000000E+00
  0.00000000E+00  0.00000000E+00  0.00000000E+00
  0.00000000E+00  0.00000000E+00  0.00000000E+00
  0.00000000E+00  0.00000000E+00  0.00000000E+00
  0.00000000E+00  0.00000000E+00  0.00000000E+00
  0.00000000E+00  0.00000000E+00  0.00000000E+00
  0.00000000E+00  0.00000000E+00  0.00000000E+00
  0.00000000E+00  0.00000000E+00  0.00000000E+00
  0.00000000E+00  0.00000000E+00  0.00000000E+00
  0.00000000E+00  0.00000000E+00  0.00000000E+00
  0.00000000E+00  0.00000000E+00  0.00000000E+00
  0.00000000E+00  0.00000000E+00  0.00000000E+00
  0.00000000E+00  0.00000000E+00  0.00000000E+00
  0.00000000E+00  0.00000000E+00  0.00000000E+00
  0.00000000E+00  0.00000000E+00  0.00000000E+00
  0.00000000E+00  0.00000000E+00  0.00000000E+00
  0.00000000E+00  0.00000000E+00  0.00000000E+00
  0.00000000E+00  0.00000000E+00  0.00000000E+00
  0.00000000E+00  0.00000000E+00  0.00000000E+00
  0.00000000E+00  0.00000000E+00  0.00000000E+00
  0.00000000E+00  0.00000000E+00  0.00000000E+00
  0.00000000E+00  0.00000000E+00  0.00000000E+00
  0.00000000E+00  0.00000000E+00  0.00000000E+00
  0.00000000E+00  0.00000000E+00  0.00000000E+00
  0.00000000E+00  0.00000000E+00  0.00000000E+00
  0.00000000E+00  0.00000000E+00  0.00000000E+00
  0.00000000E+00  0.00000000E+00  0.00000000E+00
  0.00000000E+00  0.00000000E+00  0.00000000E+00
  0.00000000E+00  0.00000000E+00  0.00000000E+00
  0.00000000E+00  0.00000000E+00  0.00000000E+00
  0.00000000E+00  0.00000000E+00  0.00000000E+00
  0.00000000E+00  0.00000000E+00  0.00000000E+00
  0.00000000E+00  0.00000000E+00  0.00000000E+00
  0.00000000E+00  0.00000000E+00  0.00000000E+00
  0.00000000E+00  0.00000000E+00  0.00000000E+00
  0.00000000E+00  0.00000000E+00  0.00000000E+00
  0.00000000E+00  0.00000000E+00  0.00000000E+00
  0.00000000E+00  0.00000000E+00  0.00000000E+00
  0.00000000E+00  0.00000000E+00  0.00000000E+00
  0.00000000E+00  0.00000000E+00  0.00000000E+00
  0.00000000E+00  0.00000000E+00  0.00000000E+00
  0.00000000E+00  0.00000000E+00  0.00000000E+00
  0.00000000E+00  0.00000000E+00  0.00000000E+00
  0.00000000E+00  0.00000000E+00  0.00000000E+00
  0.00000000E+00  0.00000000E+00  0.00000000E+00
  0.00000000E+00  0.00000000E+00  0.00000000E+00
  0.00000000E+00  0.00000000E+00  0.00000000E+00
  0.00000000E+00  0.00000000E+00  0.00000000E+00
  0.00000000E+00  0.00000000E+00  0.00000000E+00
  0.00000000E+00  0.00000000E+00  0.00000000E+00
  0.00000000E+00  0.00000000E+00  0.00000000E+00
  0.00000000E+00  0.00000000E+00  0.00000000E+00
  0.00000000E+00  0.00000000E+00  0.00000000E+00
  0.00000000E+00  0.00000000E+00  0.00000000E+00
  0.00000000E+00  0.00000000E+00  0.00000000E+00
  0.00000000E+00  0.00000000E+00  0.00000000E+00
  0.00000000E+00  0.00000000E+00  0.00000000E+00
  0.00000000E+00  0.00000000E+00  0.00000000E+00
  0.00000000E+00  0.00000000E+00  0.00000000E+00
  0.00000000E+00  0.00000000E+00  0.00000000E+00
  0.00000000E+00  0.00000000E+00  0.00000000E+00
  0.00000000E+00  0.00000000E+00  0.00000000E+00
  0.00000000E+00  0.00000000E+00  0.00000000E+00
  0.00000000E+00  0.00000000E+00  0.00000000E+00
  0.00000000E+00  0.00000000E+00  0.00000000E+00
  0.00000000E+00  0.00000000E+00  0.00000000E+00
  0.00000000E+00  0.00000000E+00  0.00000000E+00
  0.00000000E+00  0.00000000E+00  0.00000000E+00
  0.00000000E+00  0.00000000E+00  0.00000000E+00
  0.00000000E+00  0.00000000E+00  0.00000000E+00
  0.00000000E+00  0.00000000E+00  0.00000000E+00
  0.00000000E+00  0.00000000E+00  0.00000000E+00
  0.00000000E+00  0.00000000E+00  0.00000000E+00
  0.00000000E+00  0.00000000E+00  0.00000000E+00
  0.00000000E+00  0.00000000E+00  0.00000000E+00
  0.00000000E+00  0.00000000E+00  0.00000000E+00
  0.00000000E+00  0.00000000E+00  0.00000000E+00
  0.00000000E+00  0.00000000E+00  0.00000000E+00
  0.00000000E+00  0.00000000E+00  0.00000000E+00
  0.00000000E+00  0.00000000E+00  0.00000000E+00
  0.00000000E+00  0.00000000E+00  0.00000000E+00
  0.00000000E+00  0.00000000E+00  0.00000000E+00
  0.00000000E+00  0.00000000E+00  0.00000000E+00
  0.00000000E+00  0.00000000E+00  0.00000000E+00
  0.00000000E+00  0.00000000E+00  0.00000000E+00
  0.00000000E+00  0.00000000E+00  0.00000000E+00
  0.00000000E+00  0.00000000E+00  0.00000000E+00
  0.00000000E+00  0.00000000E+00  0.00000000E+00
  0.00000000E+00  0.00000000E+00  0.00000000E+00
  0.00000000E+00  0.00000000E+00  0.00000000E+00
  0.00000000E+00  0.00000000E+00  0.00000000E+00
  0.00000000E+00  0.00000000E+00  0.00000000E+00
  0.00000000E+00  0.00000000E+00  0.00000000E+00
  0.00000000E+00  0.00000000E+00  0.00000000E+00
  0.00000000E+00  0.00000000E+00  0.00000000E+00
  0.00000000E+00  0.00000000E+00  0.00000000E+00
  0.00000000E+00  0.00000000E+00  0.00000000E+00
  0.00000000E+00  0.00000000E+00  0.00000000E+00
  0.00000000E+00  0.00000000E+00  0.00000000E+00
  0.00000000E+00  0.00000000E+00  0.00000000E+00
  0.00000000E+00  0.00000000E+00  0.00000000E+00
  0.00000000E+00  0.00000000E+00  0.00000000E+00
  0.00000000E+00  0.00000000E+00  0.00000000E+00
  0.00000000E+00  0.00000000E+00  0.00000000E+00
  0.00000000E+00  0.00000000E+00  0.00000000E+00
  0.00000000E+00  0.00000000E+00  0.00000000E+00
  0.00000000E+00  0.00000000E+00  0.00000000E+00
  0.00000000E+00  0.00000000E+00  0.00000000E+00
  0.00000000E+00  0.00000000E+00  0.00000000E+00
  0.00000000E+00  0.00000000E+00  0.00000000E+00
  0.00000000E+00  0.00000000E+00  0.00000000E+00
  0.00000000E+00  0.00000000E+00  0.00000000E+00
  0.00000000E+00  0.00000000E+00  0.00000000E+00
  0.00000000E+00  0.00000000E+00  0.00000000E+00
  0.00000000E+00  0.00000000E+00  0.00000000E+00
  0.00000000E+00  0.00000000E+00  0.00000000E+00
  0.00000000E+00  0.00000000E+00  0.00000000E+00
  0.00000000E+00  0.00000000E+00  0.00000000E+00
  0.00000000E+00  0.00000000E+00  0.00000000E+00
  0.00000000E+00  0.00000000E+00  0.00000000E+00
  0.00000000E+00  0.00000000E+00  0.00000000E+00
  0.00000000E+00  0.00000000E+00  0.00000000E+00
  0.00000000E+00  0.00000000E+00  0.00000000E+00
  0.00000000E+00  0.00000000E+00  0.00000000E+00
  0.00000000E+00  0.00000000E+00  0.00000000E+00
  0.00000000E+00  0.00000000E+00  0.00000000E+00
  0.00000000E+00  0.00000000E+00  0.00000000E+00
  0.00000000E+00  0.00000000E+00  0.00000000E+00
  0.00000000E+00  0.00000000E+00  0.00000000E+00
  0.00000000E+00  0.00000000E+00  0.00000000E+00
  0.00000000E+00  0.00000000E+00  0.00000000E+00
  0.00000000E+00  0.00000000E+00  0.00000000E+00
  0.00000000E+00  0.00000000E+00  0.00000000E+00
  0.00000000E+00  0.00000000E+00  0.00000000E+00
  0.00000000E+00  0.00000000E+00  0.00000000E+00
  0.00000000E+00  0.00000000E+00  0.00000000E+00
  0.00000000E+00  0.00000000E+00  0.00000000E+00
  0.00000000E+00  0.00000000E+00  0.00000000E+00
  0.00000000E+00  0.00000000E+00  0.00000000E+00
  0.00000000E+00  0.00000000E+00  0.00000000E+00
  0.00000000E+00  0.00000000E+00  0.00000000E+00
  0.00000000E+00  0.00000000E+00  0.00000000E+00
  0.00000000E+00  0.00000000E+00  0.00000000E+00
  0.00000000E+00  0.00000000E+00  0.00000000E+00
  0.00000000E+00  0.00000000E+00  0.00000000E+00
  0.00000000E+00  0.00000000E+00  0.00000000E+00
  0.00000000E+00  0.00000000E+00  0.00000000E+00
  0.00000000E+00  0.00000000E+00  0.00000000E+00
  0.00000000E+00  0.00000000E+00  0.00000000E+00
  0.00000000E+00  0.00000000E+00  0.00000000E+00
  0.00000000E+00  0.00000000E+00  0.00000000E+00
  0.00000000E+00  0.00000000E+00  0.00000000E+00
  0.00000000E+00  0.00000000E+00  0.00000000E+00
  0.00000000E+00  0.00000000E+00  0.00000000E+00
  0.00000000E+00  0.00000000E+00  0.00000000E+00
  0.00000000E+00  0.00000000E+00  0.00000000E+00
  0.00000000E+00  0.00000000E+00  0.00000000E+00
  0.00000000E+00  0.00000000E+00  0.00000000E+00
  0.00000000E+00  0.00000000E+00  0.00000000E+00
  0.00000000E+00  0.00000000E+00  0.00000000E+00
  0.00000000E+00  0.00000000E+00  0.00000000E+00
  0.00000000E+00  0.00000000E+00  0.00000000E+00
