# Supplementary material for: Design Principles for PFAS Adsorption in Three-Dimensional Covalent Organic Frameworks
Source: J Phys Chem C Nanomater Interfaces. 2026 Apr 8;130(15):5721–32. doi: 10.1021/acs.jpcc.6c01608 (PMC13093484; doi:10.1021/acs.jpcc.6c01608)
Supplement: Supplementary file 2 [file jp6c01608_si_002.zip › COF300/3_NH2_Functionalized/2_Porosity/COF.cif]

#======================================================================							
#	CRYSTAL	DATA					
#----------------------------------------------------------------------							
data_VESTA_phase_1							
							
_chemical_name_common	'	'					
_cell_length_a	27.134001						
_cell_length_b	27.132999						
_cell_length_c	10.384						
_cell_angle_alpha	90.110001						
_cell_angle_beta	90.080002						
_cell_angle_gamma	90.139999						
_cell_volume	7644.934832						
_symmetry_space_group_name_H-M	'P 1'					
_space_group_name_Hall	'P 1'					
_space_group_name_H-M_alt 'P 1'					
_space_group_IT_number	1						
loop_							
_space_group_symop_operation_xyz							
	"'x,"	"y,"	"z'"				
loop_							
	_atom_site_type_symbol						
	_atom_site_label						
	_atom_site_occupancy						
	_atom_site_fract_x						
	_atom_site_fract_y						
	_atom_site_fract_z						
	_atom_site_charge						
	C	C	1	0.4691	0.4607	0.0455	-0.1172
	C	C	1	0.5018	0.4491	0.9455	0.0051
	C	C	1	0.4969	0.4034	0.8676	0.4067
	C	C	1	0.5395	0.4826	0.9159	-0.0950
	C	C	1	0.5105	0.3657	0.6657	0.2404
	C	C	1	0.5533	0.3491	0.602	-0.1820
	C	C	1	0.5505	0.3134	0.5057	-0.1368
	C	C	1	0.5054	0.2925	0.4687	0.0448
	C	C	1	0.4631	0.3078	0.5351	-0.1218
	C	C	1	0.4652	0.3436	0.6313	-0.1975
	C	C	1	0.9735	0.9617	0.5596	-0.1198
	C	C	1	0.9965	0.9546	0.4402	0.0088
	C	C	1	-0.0075	0.9079	0.3659	0.4075
	C	C	1	0.0227	-0.0059	0.3863	-0.0948
	C	C	1	0.005	0.8682	0.1658	0.2380
	C	C	1	0.0479	0.849	0.1078	-0.1806
	C	C	1	0.0449	0.8128	0.0129	-0.1360
	C	C	1	-0.0006	0.7943	0.9707	0.0503
	C	C	1	0.957	0.8115	0.0327	-0.1242
	C	C	1	0.9594	0.8473	0.1288	-0.1981
	C	C	1	0.0322	0.5325	0.541	-0.0988
	C	C	1	0.0071	0.5368	0.4232	0.0377
	C	C	1	0.0069	0.5848	0.3598	0.2030
	C	C	1	0.9763	0.4987	0.3804	-0.1154
	C	C	1	0.9729	0.6041	0.2647	-0.1008
	C	C	1	0.9804	0.6373	0.1587	0.0903
	C	C	1	0.939	0.6532	0.0877	-0.1399
	C	C	1	0.944	0.6875	0.9886	-0.1489
	C	C	1	0.9903	0.7075	0.9579	0.0728
	C	C	1	0.0313	0.6915	0.0298	-0.1197
	C	C	1	0.0266	0.6583	0.1297	-0.1183
	C	C	1	0.5261	0.0389	0.0566	-0.1194
	C	C	1	0.5051	0.0445	0.934	0.0063
	C	C	1	0.5073	0.0913	0.8598	0.4083
	C	C	1	0.4807	0.0039	0.8793	-0.0922
	C	C	1	0.4944	0.1302	0.6599	0.2407
	C	C	1	0.4514	0.1475	0.5987	-0.1880
	C	C	1	0.4539	0.1839	0.5043	-0.1306
	C	C	1	0.499	0.2048	0.4673	0.0429
	C	C	1	0.5414	0.1891	0.5324	-0.1210
	C	C	1	0.5396	0.1528	0.6266	-0.2009
	C	C	1	0.2833	0.7173	0.2948	-0.1200
	C	C	1	0.2904	0.7431	0.1794	0.0038
	C	C	1	0.3364	0.7388	0.1033	0.3939
	C	C	1	0.2525	0.7736	0.1342	-0.0935
	C	C	1	0.3774	0.7559	0.9083	0.2349
	C	C	1	0.3966	0.7991	0.8525	-0.1836
	C	C	1	0.4329	0.7968	0.7584	-0.1334
	C	C	1	0.4518	0.7516	0.7154	0.0472
	C	C	1	0.4333	0.7086	0.7729	-0.1200
	C	C	1	0.397	0.7103	0.8674	-0.1953
	C	C	1	0.7838	0.2135	0.7814	-0.1204
	C	C	1	0.7943	0.2449	0.6775	0.0061
	C	C	1	0.8413	0.242	0.605	0.4071
	C	C	1	0.7589	0.2798	0.6409	-0.0933
	C	C	1	0.8834	0.2586	0.4111	0.2364
	C	C	1	0.9035	0.3019	0.3572	-0.1849
	C	C	1	0.9403	0.2995	0.2641	-0.1383
	C	C	1	0.9588	0.2542	0.2207	0.0443
	C	C	1	0.9407	0.2114	0.2791	-0.1210
	C	C	1	0.9041	0.2132	0.3728	-0.1905
	C	C	1	0.2135	0.2773	0.7997	-0.1244
	C	C	1	0.2068	0.2505	0.6852	0.0097
	C	C	1	0.1603	0.2519	0.6098	0.4059
	C	C	1	0.2459	0.2217	0.6396	-0.0919
	C	C	1	0.1218	0.2396	0.4092	0.2403
	C	C	1	0.1028	0.1968	0.3491	-0.1871
	C	C	1	0.066	0.2003	0.2556	-0.1307
	C	C	1	0.0467	0.246	0.2187	0.0442
	C	C	1	0.0644	0.2881	0.2813	-0.1196
	C	C	1	0.1009	0.2853	0.375	-0.1993
	C	C	1	0.7117	0.7849	0.2941	-0.1200
	C	C	1	0.7039	0.7593	0.1786	0.0076
	C	C	1	0.6569	0.7622	0.1066	0.3996
	C	C	1	0.7422	0.7303	0.1287	-0.0957
	C	C	1	0.6147	0.7448	0.9135	0.2303
	C	C	1	0.5961	0.7013	0.8576	-0.1817
	C	C	1	0.5593	0.7031	0.7645	-0.1324
	C	C	1	0.5399	0.7479	0.7223	0.0481
	C	C	1	0.5571	0.7911	0.7816	-0.1205
	C	C	1	0.5936	0.7901	0.8757	-0.1936
	C	C	1	0.5439	0.5268	0.9829	-0.1224
	C	C	1	0.5107	0.5388	0.0814	0.0075
	C	C	1	0.5142	0.5861	0.1533	0.4053
	C	C	1	0.4733	0.5051	0.1122	-0.0969
	C	C	1	0.4962	0.6288	0.3458	0.2356
	C	C	1	0.4519	0.646	0.4005	-0.1774
	C	C	1	0.4524	0.6837	0.4915	-0.1404
	C	C	1	0.4965	0.7054	0.5332	0.0509
	C	C	1	0.5403	0.6895	0.4754	-0.1282
	C	C	1	0.5405	0.6522	0.3832	-0.1935
	C	C	1	0.0256	0.0392	0.4491	-0.1198
	C	C	1	0.0025	0.0463	0.5684	0.0032
	C	C	1	0.0051	0.0932	0.6412	0.4152
	C	C	1	0.9766	0.0067	0.6229	-0.0925
	C	C	1	0.9906	0.1333	0.8386	0.2426
	C	C	1	0.9483	0.1535	0.8962	-0.1834
	C	C	1	0.9523	0.1896	-0.0094	-0.1343
	C	C	1	0.9983	0.2073	0.0313	0.0434
	C	C	1	0.0404	0.1889	0.9695	-0.1232
	C	C	1	0.0369	0.1527	0.8749	-0.1988
	C	C	1	0.973	0.4552	0.4513	-0.1165
	C	C	1	-0.0001	0.45	0.5655	0.0083
	C	C	1	-0.0015	0.4047	0.6445	0.4071
	C	C	1	0.0292	0.4892	0.6106	-0.0952
	C	C	1	0.0119	0.3695	0.8464	0.2372
	C	C	1	0.055	0.3507	0.9029	-0.1881
	C	C	1	0.0518	0.3141	-0.0038	-0.1347
	C	C	1	0.0063	0.295	0.0363	0.0435
	C	C	1	0.9637	0.3134	0.9775	-0.1236
	C	C	1	0.9661	0.3499	0.884	-0.1941
	C	C	1	0.4777	0.9594	0.9444	-0.1200
	C	C	1	0.4988	0.9537	0.0668	0.0081
	C	C	1	0.4963	0.9069	0.1407	0.4087
	C	C	1	0.5231	0.9943	0.1217	-0.0933
	C	C	1	0.507	0.868	0.3414	0.2415
	C	C	1	0.5496	0.8502	0.4036	-0.1822
	C	C	1	0.5461	0.8137	0.4973	-0.1358
	C	C	1	0.5005	0.7935	0.5333	0.0433
	C	C	1	0.4585	0.8101	0.4682	-0.1213
	C	C	1	0.4614	0.8462	0.3736	-0.2029
	C	C	1	0.7143	0.2831	0.7058	-0.1209
	C	C	1	0.7039	0.2516	0.809	0.0075
	C	C	1	0.6576	0.2557	0.8839	0.4031
	C	C	1	0.739	0.2165	0.8457	-0.0957
	C	C	1	0.6186	0.241	0.0838	0.2373
	C	C	1	0.6026	0.1982	0.1482	-0.1783
	C	C	1	0.5668	0.2008	0.2437	-0.1395
	C	C	1	0.5456	0.2459	0.2798	0.0479
	C	C	1	0.5602	0.2881	0.2121	-0.1200
	C	C	1	0.5958	0.2861	0.1162	-0.1949
	C	C	1	0.2084	0.7775	0.2014	-0.1190
	C	C	1	0.2012	0.7514	0.3164	0.0095
	C	C	1	0.1554	0.7553	0.3938	0.4049
	C	C	1	0.2396	0.7216	0.3626	-0.0970
	C	C	1	0.1172	0.7426	0.594	0.2385
	C	C	1	0.0966	0.6996	0.648	-0.1662
	C	C	1	0.0598	0.703	0.7408	-0.1257
	C	C	1	0.0419	0.7486	0.7831	0.0389
	C	C	1	0.0612	0.7911	0.7257	-0.1274
	C	C	1	0.0981	0.7886	0.6331	-0.1983
	C	C	1	0.7871	0.7275	0.192	-0.1230
	C	C	1	0.7951	0.7534	0.3075	0.0067
	C	C	1	0.8419	0.7501	0.3802	0.3987
	C	C	1	0.7565	0.7818	0.3581	-0.0939
	C	C	1	0.8818	0.7653	0.5779	0.2338
	C	C	1	0.8991	0.8073	0.644	-0.1811
	C	C	1	0.935	0.8032	0.7395	-0.1400
	C	C	1	0.9544	0.7574	0.7736	0.0471
	C	C	1	0.9389	0.7159	0.7038	-0.1140
	C	C	1	0.9033	0.7194	0.608	-0.1894
	C	C	1	0.2905	0.2202	0.7051	-0.1202
	C	C	1	0.2973	0.2473	0.8188	0.0087
	C	C	1	0.3439	0.2454	0.8935	0.4066
	C	C	1	0.2582	0.276	0.8652	-0.0928
	C	C	1	0.3825	0.257	0.0938	0.2385
	C	C	1	0.3996	0.2999	0.156	-0.1805
	C	C	1	0.4367	0.2972	0.2484	-0.1383
	C	C	1	0.4582	0.2521	0.2818	0.0452
	C	C	1	0.4429	0.2099	0.215	-0.1177
	C	C	1	0.4057	0.2119	0.1231	-0.2018
	C	C	1	0.0025	0.2505	0.127	0.0106
	C	C	1	0.4969	0.7496	0.6259	0.0101
	C	C	1	0.5022	0.2488	0.3744	0.0126
	C	C	1	0.9965	0.7522	0.8709	0.0048
	N	N	1	0.5144	0.4049	0.7514	-0.4367
	N	N	1	0.4747	0.3637	0.924	-0.6433
	N	N	1	0.0088	0.9083	0.2485	-0.4328
	N	N	1	0.9708	0.8685	0.425	-0.6401
	N	N	1	0.492	0.0898	0.7414	-0.4354
	N	N	1	0.5235	0.1328	0.9216	-0.6413
	N	N	1	0.3378	0.7603	0.9921	-0.4240
	N	N	1	0.3743	0.7109	0.1554	-0.6356
	N	N	1	0.8423	0.2614	0.4908	-0.4341
	N	N	1	0.8799	0.2184	0.6636	-0.6444
	N	N	1	0.1622	0.2367	0.4913	-0.4350
	N	N	1	0.1186	0.2682	0.6705	-0.6445
	N	N	1	0.6553	0.7413	0.9944	-0.4259
	N	N	1	0.6187	0.7883	0.1622	-0.6324
	N	N	1	0.4942	0.5875	0.2664	-0.4311
	N	N	1	0.5385	0.6242	0.0938	-0.6454
	N	N	1	0.9862	0.0933	0.756	-0.4367
	N	N	1	0.0143	0.4089	0.7617	-0.4320
	N	N	1	0.5103	0.9084	0.26	-0.4317
	N	N	1	0.4813	0.8654	0.0768	-0.6431
	N	N	1	0.6581	0.238	-0.0003	-0.4324
	N	N	1	0.6187	0.2786	0.8238	-0.6414
	N	N	1	0.157	0.7386	0.5106	-0.4303
	N	N	1	0.1151	0.7768	0.3375	-0.6425
	N	N	1	0.8424	0.7697	0.4941	-0.4263
	N	N	1	0.8805	0.7255	0.323	-0.6393
	N	N	1	0.3417	0.2591	0.013	-0.4326
	N	N	1	0.3858	0.2312	0.8299	-0.6465
	N	N	1	0.0177	0.6277	0.4006	-0.3174
	N	N	1	0.9818	0.3622	0.5879	-0.6440
	N	N	1	0.026	0.1328	0.5811	-0.6434
	H	H	1	0.4388	0.436	0.0691	0.0976
	H	H	1	0.5653	0.4734	0.8396	0.1080
	H	H	1	0.5889	0.3651	0.6291	0.1074
	H	H	1	0.5843	0.3017	0.4582	0.0956
	H	H	1	0.4275	0.2913	0.5119	0.0976
	H	H	1	0.4313	0.3557	0.6781	0.1126
	H	H	1	0.951	0.9327	0.6023	0.0994
	H	H	1	0.0395	0.9889	0.2923	0.1083
	H	H	1	0.0837	0.8642	0.1369	0.1072
	H	H	1	0.0787	0.7992	0.9691	0.0969
	H	H	1	0.921	0.7968	0.0064	0.0984
	H	H	1	0.9254	0.8608	0.1733	0.1155
	H	H	1	0.0526	0.5644	0.5769	0.1145
	H	H	1	0.9541	0.5038	0.2934	0.1050
	H	H	1	0.9022	0.6391	0.1116	0.0923
	H	H	1	0.9116	0.7004	0.9355	0.0992
	H	H	1	0.0671	0.708	0.01	0.1000
	H	H	1	0.0572	0.6518	0.1955	0.1102
	H	H	1	0.5461	0.069	0.1034	0.0951
	H	H	1	0.464	0.008	0.7846	0.1091
	H	H	1	0.4159	0.1309	0.6245	0.1059
	H	H	1	0.4201	0.1962	0.4576	0.0947
	H	H	1	0.5768	0.206	0.5098	0.0974
	H	H	1	0.5735	0.1403	0.6727	0.1128
	H	H	1	0.3115	0.6926	0.3325	0.0998
	H	H	1	0.2585	0.7942	0.0458	0.1078
	H	H	1	0.3815	0.8343	0.8841	0.1060
	H	H	1	0.4469	0.8309	0.7171	0.0944
	H	H	1	0.4479	0.6727	0.7455	0.0996
	H	H	1	0.3831	0.6758	0.9078	0.1190
	H	H	1	0.8103	0.1857	0.8113	0.1006
	H	H	1	0.7674	0.3047	0.562	0.1073
	H	H	1	0.8892	0.3376	0.3888	0.1032
	H	H	1	0.9547	0.3336	0.2238	0.0938
	H	H	1	0.9559	0.1758	0.2516	0.1004
	H	H	1	0.8906	0.1788	0.4147	0.1147
	H	H	1	0.1841	0.3002	0.8387	0.0969
	H	H	1	0.2405	0.2	0.5527	0.1101
	H	H	1	0.1179	0.1608	0.3751	0.1057
	H	H	1	0.0522	0.1668	0.2095	0.0955
	H	H	1	0.0491	0.3238	0.2566	0.0973
	H	H	1	0.1146	0.319	0.4205	0.1132
	H	H	1	0.6832	0.8085	0.3347	0.1012
	H	H	1	0.7357	0.7101	0.0397	0.1082
	H	H	1	0.6123	0.6664	0.8875	0.1052
	H	H	1	0.546	0.6689	0.7218	0.0981
	H	H	1	0.5418	0.8267	0.7542	0.0971
	H	H	1	0.6067	0.8248	0.9171	0.1184
	H	H	1	0.5744	0.5515	0.9603	0.1013
	H	H	1	0.4475	0.5144	0.1883	0.1091
	H	H	1	0.4171	0.6288	0.3716	0.1079
	H	H	1	0.4175	0.6959	0.5322	0.0952
	H	H	1	0.5751	0.7067	0.5033	0.0995
	H	H	1	0.5755	0.6397	0.3428	0.1130
	H	H	1	0.0464	0.0685	0.4018	0.0942
	H	H	1	0.9587	0.0126	0.7154	0.1100
	H	H	1	0.9121	0.1393	0.8679	0.1052
	H	H	1	0.9185	0.2042	0.0318	0.0981
	H	H	1	0.0766	0.2036	0.994	0.0997
	H	H	1	0.07	0.1374	0.8306	0.1119
	H	H	1	0.9488	0.4255	0.4195	0.0976
	H	H	1	0.0489	0.4846	0.701	0.1129
	H	H	1	0.091	0.3651	0.8745	0.1081
	H	H	1	0.0853	0.3	0.0404	0.0958
	H	H	1	0.9278	0.2984	0.0045	0.1017
	H	H	1	0.9327	0.3644	0.8399	0.1144
	H	H	1	0.4576	0.9294	0.8977	0.0949
	H	H	1	0.5398	0.9901	0.2164	0.1105
	H	H	1	0.5855	0.8662	0.3793	0.1090
	H	H	1	0.5795	0.801	0.5449	0.0963
	H	H	1	0.4227	0.7943	0.4918	0.0988
	H	H	1	0.4277	0.8594	0.327	0.1118
	H	H	1	0.688	0.3116	0.6787	0.1017
	H	H	1	0.7304	0.1919	0.9252	0.1084
	H	H	1	0.6198	0.1628	0.1251	0.1041
	H	H	1	0.5555	0.167	0.2917	0.0956
	H	H	1	0.5428	0.3234	0.2336	0.0986
	H	H	1	0.608	0.3198	0.0685	0.1152
	H	H	1	0.1801	0.8024	0.1655	0.0979
	H	H	1	0.2345	0.7023	0.4532	0.1096
	H	H	1	0.1087	0.6635	0.6142	0.1071
	H	H	1	0.0441	0.6692	0.7799	0.0953
	H	H	1	0.0466	0.827	0.7529	0.0969
	H	H	1	0.1128	0.8224	0.5904	0.1140
	H	H	1	0.8158	0.7038	0.1523	0.0962
	H	H	1	0.7622	0.801	0.4489	0.1085
	H	H	1	0.8835	0.8433	0.62	0.1057
	H	H	1	0.9477	0.8361	0.79	0.0971
	H	H	1	0.9555	0.6802	0.7234	0.1022
	H	H	1	0.8911	0.6861	0.5575	0.1128
	H	H	1	0.3196	0.1964	0.6681	0.0964
	H	H	1	0.2637	0.2975	0.9529	0.1107
	H	H	1	0.3824	0.3353	0.1339	0.1069
	H	H	1	0.4487	0.3308	0.2966	0.0979
	H	H	1	0.4607	0.1747	0.2344	0.0987
	H	H	1	0.3927	0.1783	0.0757	0.1144
	H	H	1	0.934	0.5994	0.2889	0.0954
	H	H	1	0.0387	0.1308	0.4903	0.2976
	H	H	1	0.0348	0.1637	0.6299	0.3069
	H	H	1	0.9694	0.8361	0.377	0.3085
	H	H	1	0.9676	0.8665	0.5216	0.2992
	H	H	1	0.586	0.2812	0.8702	0.3019
	H	H	1	0.6163	0.2774	0.7263	0.3005
	H	H	1	0.8814	0.2148	0.7604	0.3002
	H	H	1	0.9124	0.2159	0.6166	0.3056
	H	H	1	0.4165	0.2221	0.8798	0.3098
	H	H	1	0.3853	0.2219	0.7354	0.3027
	H	H	1	0.4076	0.716	0.1125	0.2954
	H	H	1	0.3774	0.7113	0.2527	0.2913
	H	H	1	0.9765	0.3592	0.4917	0.3014
	H	H	1	0.9792	0.3306	0.6394	0.3108
	H	H	1	0.1177	0.2764	0.7653	0.3033
	H	H	1	0.088	0.2756	0.6184	0.3061
	H	H	1	0.5417	0.6241	-0.0031	0.3006
	H	H	1	0.5376	0.658	0.135	0.3058
	H	H	1	0.8826	0.724	0.2258	0.2944
	H	H	1	0.9138	0.7267	0.3675	0.3071
	H	H	1	0.4703	0.8663	-0.0158	0.3009
	H	H	1	0.4722	0.8349	0.1273	0.3099
	H	H	1	0.112	0.7802	0.2408	0.2987
	H	H	1	0.083	0.7775	0.3874	0.3121
	H	H	1	0.5346	0.1329	0.0141	0.2986
	H	H	1	0.5292	0.1641	0.8713	0.3087
	H	H	1	0.4692	0.3619	0.02	0.3036
	H	H	1	0.4689	0.3323	0.8733	0.3062
	H	H	1	0.5854	0.7837	0.1186	0.2935
	H	H	1	0.6159	0.7874	0.2594	0.2895
