# Supplementary material for: Design Principles for PFAS Adsorption in Three-Dimensional Covalent Organic Frameworks
Source: J Phys Chem C Nanomater Interfaces. 2026 Apr 8;130(15):5721–32. doi: 10.1021/acs.jpcc.6c01608 (PMC13093484; doi:10.1021/acs.jpcc.6c01608)
Supplement: Supplementary file 2 [file jp6c01608_si_002.zip › COF300/4_PoreSizeDistributions/CF3-Functionalized/CF3_DDEC.xyz]

341

 C   12.632917   12.590740    0.348476
 C   13.576913   12.205998    9.770849
 C   13.408045   11.014339    8.914909
 C   14.712132   13.014063    9.591351
 C   13.737063   10.025665    6.772799
 C   14.899857    9.620602    6.107633
 C   14.854410    8.580599    5.189753
 C   13.642450    7.974948    4.846074
 C   12.472322    8.423814    5.477918
 C   12.508978    9.435513    6.426110
 C   12.743376    9.796985    9.581923
 C   26.212641   26.130908    5.709138
 C   26.837377   25.947234    4.459656
 C   26.782483   24.695735    3.679736
 C    0.419655   27.019637    3.908776
 C   -0.010766   23.640911    1.566692
 C    1.170745   23.208478    0.953726
 C    1.137780   22.168587    0.034454
 C   27.043549   21.579049   10.019161
 C   25.880350   22.046181    0.250420
 C   25.902176   23.049621    1.204478
 C   26.265824   23.446195    4.406967
 C    0.872822   14.454605    5.485561
 C   27.088637   14.684796    4.444163
 C    0.012998   15.918112    3.631897
 C   26.141180   13.683440    4.170441
 C   26.648273   15.973575    2.374419
 C   26.751220   17.061214    1.406903
 C   25.594120   17.541341    0.780978
 C   25.649521   18.605447   10.299383
 C   26.881251   19.188318    9.973960
 C    0.919100   18.715361    0.213411
 C    0.851881   17.654466    1.101230
 C   14.396388    0.987167    0.498846
 C   13.679328    1.171923    9.678868
 C   13.776459    2.423333    8.896394
 C   12.878867    0.127829    9.181143
 C   13.499981    3.489588    6.773360
 C   12.326188    3.910666    6.137581
 C   12.359033    4.965725    5.236969
 C   13.565999    5.569328    4.867933
 C   14.742398    5.122175    5.490005
 C   14.719136    4.099169    6.428311
 C   14.304347    3.665761    9.638121
 C    7.605585   19.338802    2.988403
 C    7.861841   20.186884    1.894483
 C    9.098069   20.081937    1.088302
 C    6.892847   21.141758    1.535125
 C   10.123812   20.409766    9.350609
 C   10.524983   21.583455    8.701331
 C   11.571022   21.552758    7.789743
 C   12.181598   20.348323    7.425266
 C   11.739592   19.168667    8.045199
 C   10.729333   19.191800    8.996153
 C   10.327684   19.480960    1.799282
 C   21.198926    5.719256    8.018356
 C   21.515190    6.654262    7.013988
 C   22.757884    6.560850    6.220538
 C   20.609956    7.693512    6.743496
 C   23.856084    6.947847    4.146714
 C   24.327768    8.120768    3.543675
 C   25.394041    8.067311    2.658026
 C   25.960241    6.848297    2.269884
 C   25.455156    5.675279    2.852321
 C   24.423023    5.715202    3.777761
 C   23.963894    5.915457    6.930781
 C    5.799987    7.569000    8.210086
 C    5.593505    6.780201    7.062730
 C    4.374567    6.895224    6.240725
 C    6.604052    5.891041    6.660621
 C    3.366726    6.621735    4.105012
 C    2.944940    5.461794    3.446398
 C    1.860292    5.510070    2.582815
 C    1.243226    6.721687    2.259822
 C    1.710191    7.887901    2.887294
 C    2.752341    7.848435    3.798103
 C    3.130489    7.473511    6.944405
 C   19.288331   21.398055    2.932516
 C   19.036368   20.544079    1.842978
 C   17.781088   20.614734    1.066455
 C   20.026212   19.622814    1.458636
 C   16.680823   20.263700    9.355169
 C   16.277719   19.085023    8.718288
 C   15.209901   19.100297    7.831155
 C   14.585042   20.300015    7.473873
 C   15.005596   21.479024    8.107015
 C   16.033967   21.470288    9.037876
 C   16.543293   21.152324    1.811525
 C   14.870981   14.170631   10.338977
 C   13.914954   14.568945    0.900280
 C   14.020320   15.826817    1.666918
 C   12.793934   13.747711    1.098022
 C   13.482736   17.005230    3.683080
 C   12.269496   17.422991    4.249567
 C   12.234634   18.490598    5.134323
 C   13.410633   19.131349    5.539038
 C   14.621597   18.696262    4.980215
 C   14.670333   17.645918    4.078356
 C   14.740067   16.973782    0.931650
 C    0.644109    1.067396    4.605924
 C    0.075039    1.239944    5.884596
 C    0.284990    2.444619    6.716591
 C   26.426734    0.189552    6.404085
 C   26.965329    3.507549    8.819553
 C   25.793210    4.007017    9.409726
 C   25.848864    5.047840   10.324252
 C   27.089704    5.598085    0.356035
 C    1.112689    5.043668   10.180050
 C    1.069289    4.011024    9.259116
 C   26.120875   12.490772    4.882501
 C   27.025688   12.285004    5.936142
 C   27.003950   11.077611    6.785738
 C    0.830278   13.285026    6.226904
 C    0.248102   10.101282    8.904556
 C    1.410325    9.596141    9.500647
 C    1.344790    8.555561    0.009221
 C    0.109118    8.012093    0.388184
 C   26.068966    8.532709   10.198336
 C   26.136758    9.580861    9.291753
 C   12.704022   26.061266    9.866610
 C   13.399054   25.888502    0.701645
 C   13.281985   24.654603    1.506600
 C   14.208741   26.925311    1.191851
 C   13.574764   23.617544    3.643496
 C   14.734914   23.182728    4.297988
 C   14.675102   22.141348    5.210375
 C   13.455881   21.546335    5.557138
 C   12.292745   22.020383    4.931254
 C   12.341023   23.042871    3.995015
 C   12.687097   23.437781    0.783356
 C   19.428437    7.801529    7.462575
 C   19.119496    6.873587    8.475791
 C   17.889401    6.976164    9.286437
 C   20.019054    5.829358    8.739523
 C   16.850301    6.645179    1.014659
 C   16.444685    5.476631    1.671321
 C   15.403857    5.514563    2.588371
 C   14.789524    6.720842    2.938788
 C   15.227773    7.892933    2.302687
 C   16.240723    7.865587    1.355461
 C   16.662349    7.572260    8.574668
 C    5.711165   21.251462    2.251785
 C    5.468936   20.417516    3.360014
 C    4.247459   20.517684    4.182269
 C    6.431430   19.460181    3.715156
 C    3.197359   20.173747    6.283787
 C    2.664454   19.006120    6.843005
 C    1.594527   19.083199    7.720378
 C    1.065749   20.316545    8.119465
 C    1.626160   21.479263    7.573891
 C    2.683153   21.420398    6.678098
 C    3.021850   21.135315    3.487965
 C   21.223207   19.544693    2.152877
 C   21.458939   20.376159    3.264565
 C   22.679069   20.282211    4.089997
 C   20.478852   21.309767    3.636332
 C   23.686937   20.629172    6.214007
 C   24.144463   21.789021    6.850337
 C   25.200651   21.720442    7.746390
 C   25.778785   20.493558    8.092218
 C   25.278678   19.333308    7.481495
 C   24.242740   19.387736    6.565359
 C   23.902552   19.650387    3.402453
 C    7.786342    5.799039    7.377448
 C    7.991383    6.588976    8.525365
 C    9.225541    6.508694    9.327246
 C    6.979297    7.473246    8.930433
 C   10.283787    6.876835    1.059528
 C   10.728495    8.044019    1.690645
 C   11.774919    8.009599    2.601590
 C   12.377122    6.802316    2.970709
 C   11.911426    5.620058    2.375437
 C   10.887337    5.670890    1.452385
 C   10.469734    5.980532    8.589994
 C    0.030749    6.791951    1.319844
 C   13.400638   20.331202    6.494083
 C   13.595089    6.765628    3.903916
 C   26.978388   20.399912    9.042777
 C    0.646312   17.119327    4.301570
 C   26.444809    9.808817    6.124622
 C    1.213888    3.551233    6.167258
 N   13.861435   11.041765    7.718779
 N    0.059196   24.697772    2.465881
 N   13.409229    2.427159    7.668936
 N    9.082904   20.501769   10.270276
 N   22.789962    7.048399    5.036382
 N    4.404506    6.501101    5.022405
 N   17.756179   20.187361   10.237287
 N   13.447451   15.922051    2.810484
 N   26.825992    2.519108    7.854467
 N    0.344946   11.133363    7.974183
 N   13.694245   24.652213    2.721556
 N   17.900267    6.550746    0.103393
 N    4.251136   20.058869    5.379769
 N   22.661383   20.749910    5.284662
 N    9.229699    6.944858    0.156258
 H   11.735704   11.989969    0.486603
 H   15.458529   12.717100    8.854526
 H   15.841724   10.100772    6.361833
 H   15.781566    8.236861    4.733419
 H   11.516011    7.965116    5.232015
 H   11.591350    9.776414    6.904209
 H   25.611380   25.342275    6.153988
 H    0.863450   26.901012    2.920855
 H    2.113536   23.667663    1.242660
 H    2.061362   21.787849    9.998985
 H   24.913980   21.570641   10.370087
 H   24.982072   23.384506    1.678372
 H    1.649328   15.190164    5.704891
 H   25.395173   13.838303    3.385829
 H   24.624596   17.106191    1.016830
 H   24.733601   19.002827    9.866734
 H    1.866174   19.154927   10.378457
 H    1.759058   17.274254    1.566007
 H   15.057900    1.753804    0.895690
 H   12.345572    0.278512    8.242744
 H   11.386148    3.425804    6.389901
 H   11.422600    5.316810    4.807228
 H   15.695381    5.589869    5.248059
 H   15.641545    3.757126    6.896960
 H    8.315163   18.561271    3.262093
 H    7.088086   21.792660    0.683213
 H   10.031896   22.519845    8.952405
 H   11.913011   22.487118    7.346908
 H   12.203580   18.216001    7.792049
 H   10.394488   18.270025    9.469714
 H   21.865179    4.885980    8.228237
 H   20.853945    8.416824    5.965913
 H   23.871820    9.071747    3.813295
 H   25.784455    8.997373    2.248940
 H   25.877691    4.711047    2.575204
 H   24.040708    4.794736    4.219630
 H    5.048240    8.283114    8.533288
 H    6.447003    5.276257    5.775118
 H    3.436747    4.518185    3.676112
 H    1.493658    4.580703    2.150645
 H    1.237007    8.843073    2.669677
 H    3.088323    8.757702    4.297458
 H   18.560167   22.152799    3.220640
 H   19.832873   18.970576    0.607192
 H   16.790941   18.156292    8.957773
 H   14.876293   18.159731    7.395817
 H   14.512874   22.421202    7.874362
 H   16.346951   22.393283    9.524136
 H   15.759679   14.782915   10.197039
 H   12.050300   14.047826    1.833331
 H   11.352553   16.917341    3.953219
 H   11.272166   18.823808    5.519849
 H   15.545306   19.194257    5.263863
 H   15.628939   17.307015    3.690235
 H    1.213951    1.858656    4.135281
 H   25.945482    0.323924    7.372484
 H   24.836389    3.598327    9.092433
 H   24.932612    5.474997    0.334218
 H    2.092199    5.470138    0.081732
 H    1.994146    3.594719    8.866197
 H   25.379415   11.730413    4.635799
 H    1.530027   13.111032    7.040654
 H    2.378319    9.992934    9.204164
 H    2.266245    8.142965    0.410821
 H   25.113373    8.137732    0.070798
 H   25.227543    9.998181    8.859759
 H   12.072203   25.277946    9.454107
 H   14.736193   26.766921    2.130998
 H   15.688804   23.635676    4.034484
 H   15.602527   21.789327    5.660884
 H   11.331055   21.572574    5.174945
 H   11.425329   23.401000    3.527663
 H   18.755828    8.629143    7.247783
 H   19.773226    5.104694    9.514718
 H   16.927452    4.536266    1.413487
 H   15.072177    4.583376    3.046376
 H   14.765419    8.847292    2.549774
 H   16.574057    8.787019    0.876739
 H    4.982216   22.005180    1.959320
 H    6.232587   18.816736    4.569591
 H    3.057600   18.039317    6.533667
 H    1.168642   18.158282    8.105987
 H    1.221189   22.449431    7.854113
 H    3.108386   22.336295    6.269872
 H   21.968165   18.814411    1.842594
 H   20.673201   21.958041    4.488908
 H   23.706026   22.747067    6.576916
 H   25.575511   22.644776    8.184905
 H   25.712447   18.367115    7.730482
 H   23.863157   18.475458    6.107446
 H    8.543834    5.093109    7.045513
 H    7.139490    8.092026    9.811772
 H   10.268380    8.987550    1.403020
 H   12.127539    8.944746    3.033158
 H   12.345833    4.652414    2.616989
 H   26.100448   15.093623    2.023981
 F   10.441324    4.506357    0.896085
 F   13.134071    8.614670    9.073410
 F   11.369215    9.861026    9.479672
 F   13.059736    9.788104    0.529717
 F   14.453983   16.910748    9.977438
 F   16.110025   16.880191    1.064482
 F   14.372938   18.197198    1.358940
 F    2.934593   20.695532    2.197456
 F    3.133113   22.507914    3.446959
 F    1.847041   20.840563    4.070485
 F   24.008670   20.109964    2.119275
 F   23.763434   18.280959    3.332808
 F   25.079304   19.907250    3.997621
 F    1.965450    7.190967    6.342685
 F    3.226526    8.847132    7.020655
 F    3.034217    6.996581    8.222048
 F   15.489095    7.145888    9.071354
 F   16.670150    7.238007    7.250078
 F   16.671523    8.948730    8.650543
 F   11.630248    6.246644    9.214985
 F   10.555305    6.551245    7.348954
 F   10.395065    4.622725    8.417839
 F   13.975016    4.832258    9.060471
 F   15.680065    3.611673    9.714713
 F   13.836246    3.739197    0.531452
 F   25.161900    6.305215    6.454208
 F   23.910862    4.542280    6.836058
 F   23.953679    6.235865    8.259150
 F   13.205339   23.295352    9.915010
 F   11.327479   23.594429    0.637046
 F   12.895543   22.261548    1.400445
 F    0.210814   17.218009    5.599670
 F    0.379908   18.312369    3.733318
 F    2.026366   17.003748    4.354217
 F   26.892928    9.715519    4.834642
 F   25.067984    9.847993    6.070479
 F   26.798936    8.660550    6.732904
 F   26.624858   22.283444    3.841664
 F   24.890761   23.480175    4.458898
 F   26.731233   23.406036    5.692223
 F    1.098350    3.724953    4.819512
 F    2.535593    3.250095    6.415871
 F    0.959141    4.762294    6.698201
 F   10.365057   19.882699    3.106043
 F   11.509448   19.835647    1.260417
 F   10.268538   18.103864    1.795087
 F   15.368869   20.753517    1.293230
 F   16.547162   22.531347    1.815180
 F   16.550015   20.740789    3.115035
