# Supplementary material for: Design Principles for PFAS Adsorption in Three-Dimensional Covalent Organic Frameworks
Source: J Phys Chem C Nanomater Interfaces. 2026 Apr 8;130(15):5721–32. doi: 10.1021/acs.jpcc.6c01608 (PMC13093484; doi:10.1021/acs.jpcc.6c01608)
Supplement: Supplementary file 2 [file jp6c01608_si_002.zip › COF300/4_PoreSizeDistributions/CF3-Functionalized/new.xyz]

         341

C           12.58409  12.44527   0.33926
C           13.52809  12.06053   9.76163
C           13.35922  10.86887   8.90569
C           14.66331  12.86859   9.58213
C           13.68824   9.88020   6.76358
C           14.85103   9.47513   6.09841
C           14.80558   8.43513   5.18053
C           13.59362   7.82948   4.83685
C           12.42350   8.27834   5.46870
C           12.46015   9.29004   6.41689
C           12.69455   9.65152   9.57270
C           26.16382  25.98544   5.69992
C           26.78855  25.80176   4.45043
C           26.73366  24.55027   3.67051
C            0.37083  26.87417   3.89955
C           -0.05959  23.49544   1.55747
C            1.12192  23.06301   0.94450
C            1.08895  22.02312   0.02523
C           26.99472  21.43358  10.00994
C           25.83152  21.90071   0.24120
C           25.85335  22.90415   1.19526
C           26.21700  23.30073   4.39775
C            0.82400  14.30914   5.47634
C           27.03981  14.53933   4.43494
C           -0.03583  15.77264   3.62268
C           26.09235  13.53797   4.16122
C           26.59945  15.82811   2.36520
C           26.70239  16.91574   1.39768
C           25.54529  17.39587   0.77176
C           25.60070  18.45998  10.29016
C           26.83243  19.04285   9.96474
C            0.87027  18.56989   0.20419
C            0.80306  17.50900   1.09201
C           14.34756   0.84170   0.48963
C           13.63050   1.02645   9.66965
C           13.72763   2.27786   8.88717
C           12.83004  -0.01764   9.17192
C           13.45116   3.34412   6.76414
C           12.27736   3.76520   6.12836
C           12.31021   4.82026   5.22775
C           13.51717   5.42386   4.85871
C           14.69357   4.97671   5.48078
C           14.67031   3.95370   6.41909
C           14.25552   3.52029   9.62890
C            7.55676  19.19333   2.97918
C            7.81302  20.04141   1.88526
C            9.04924  19.93647   1.07908
C            6.84402  20.99629   1.52590
C           10.07499  20.26430   9.34139
C           10.47616  21.43799   8.69211
C           11.52220  21.40729   7.78052
C           12.13277  20.20285   7.41604
C           11.69077  19.02320   8.03598
C           10.68051  19.04633   8.98693
C           10.27886  19.33549   1.79006
C           21.15010   5.57379   8.00914
C           21.46636   6.50879   7.00477
C           22.70906   6.41538   6.21132
C           20.56113   7.54804   6.73428
C           23.80726   6.80238   4.13749
C           24.27894   7.97530   3.53445
C           25.34522   7.92184   2.64880
C           25.91142   6.70283   2.26066
C           25.40633   5.52981   2.84310
C           24.37420   5.56973   3.76854
C           23.91507   5.76999   6.92156
C            5.75116   7.42353   8.20087
C            5.54468   6.63473   7.05351
C            4.32574   6.74975   6.23150
C            6.55523   5.74557   6.65140
C            3.31790   6.47627   4.09579
C            2.89611   5.31632   3.43718
C            1.81147   5.36460   2.57359
C            1.19440   6.57622   2.25060
C            1.66137   7.74243   2.87807
C            2.70352   7.70297   3.78888
C            3.08166   7.32804   6.93518
C           19.23951  21.25259   2.92329
C           18.98754  20.39861   1.83376
C           17.73226  20.46926   1.05723
C           19.97739  19.47734   1.44942
C           16.63200  20.11823   9.34595
C           16.22889  18.93955   8.70907
C           15.16108  18.95483   7.82193
C           14.53622  20.15455   7.46465
C           14.95677  21.33355   8.09779
C           15.98514  21.32482   9.02866
C           16.49447  21.00685   1.80230
C           14.82216  14.02516  10.32976
C           13.86613  14.42348   0.89106
C           13.97149  15.68135   1.65770
C           12.74511  13.60224   1.08880
C           13.43391  16.85976   3.67386
C           12.22067  17.27752   4.24035
C           12.18581  18.34513   5.12510
C           13.36181  18.98588   5.52982
C           14.57277  18.55079   4.97099
C           14.62151  17.50045   4.06914
C           14.69124  16.82831   0.92243
C            0.59528   0.92193   4.59670
C            0.02621   1.09447   5.87538
C            0.23616   2.29915   6.70737
C           26.37791   0.04408   6.39486
C           26.91650   3.36208   8.81033
C           25.74438   3.86155   9.40050
C           25.80004   4.90237  10.31503
C           27.04088   5.45262   0.34681
C            1.06386   4.89820  10.17083
C            1.02046   3.86555   9.24990
C           26.07205  12.34530   4.87328
C           26.97686  12.13953   5.92692
C           26.95512  10.93214   6.77652
C            0.78145  13.13956   6.21768
C            0.19928   9.95581   8.89533
C            1.36150   9.45067   9.49143
C            1.29596   8.41009   0.00000
C            0.06029   7.86662   0.37896
C           26.02014   8.38724  10.18911
C           26.08793   9.43539   9.28253
C           12.65520  25.91580   9.85739
C           13.35023  25.74303   0.69242
C           13.23316  24.50913   1.49738
C           14.15992  26.77984   1.18263
C           13.52594  23.47207   3.63427
C           14.68609  23.03726   4.28877
C           14.62628  21.99588   5.20115
C           13.40706  21.40087   5.54792
C           12.24392  21.87491   4.92203
C           12.29220  22.89740   3.98579
C           12.63827  23.29231   0.77414
C           19.37961   7.65606   7.45335
C           19.07067   6.72812   8.46657
C           17.84058   6.83069   9.27722
C           19.97023   5.68389   8.73030
C           16.80148   6.49971   1.00544
C           16.39586   5.33116   1.66210
C           15.35503   5.36909   2.57915
C           14.74070   6.57537   2.92957
C           15.17895   7.74746   2.29347
C           16.19190   7.72012   1.34624
C           16.61352   7.42679   8.56545
C            5.66234  21.10599   2.24256
C            5.42011  20.27205   3.35079
C            4.19863  20.37221   4.17305
C            6.38260  19.31471   3.70593
C            3.14853  20.02828   6.27457
C            2.61563  18.86065   6.83378
C            1.54570  18.93773   7.71116
C            1.01692  20.17108   8.11024
C            1.57733  21.33379   7.56467
C            2.63433  21.27493   6.66888
C            2.97302  20.98985   3.47874
C           21.17438  19.39922   2.14366
C           21.41011  20.23069   3.25534
C           22.63024  20.13674   4.08078
C           20.43003  21.16430   3.62711
C           23.63811  20.48370   6.20479
C           24.09564  21.64355   6.84112
C           25.15183  21.57497   7.73717
C           25.72996  20.34809   8.08300
C           25.22985  19.18784   7.47227
C           24.19391  19.24227   6.55614
C           23.85373  19.50492   3.39323
C            7.73752   5.65357   7.36823
C            7.94256   6.44351   8.51614
C            9.17672   6.36322   9.31803
C            6.93047   7.32778   8.92121
C           10.23496   6.73137   1.05031
C           10.67967   7.89855   1.68142
C           11.72609   7.86413   2.59237
C           12.32830   6.65685   2.96149
C           11.86260   5.47459   2.36622
C           10.83851   5.52542   1.44316
C           10.42091   5.83506   8.58077
C           -0.01808   6.64648   1.31062
C           13.35181  20.18573   6.48486
C           13.54626   6.62016   3.89470
C           26.92956  20.25444   9.03356
C            0.59749  16.97386   4.29235
C           26.39598   9.66335   6.11540
C            1.16506   3.40576   6.15804
N           13.81261  10.89630   7.70956
N            0.01037  24.55230   2.45666
N           13.36040   2.28169   7.65972
N            9.03408  20.35630  10.26106
N           22.74114   6.90293   5.02716
N            4.35568   6.35563   5.01318
N           17.70735  20.04189  10.22807
N           13.39863  15.77658   2.80126
N           26.77717   2.37364   7.84525
N            0.29612  10.98789   7.96496
N           13.64542  24.50674   2.71233
N           17.85144   6.40528   0.09417
N            4.20231  19.91340   5.37055
N           22.61256  20.60444   5.27544
N            9.18087   6.79939   0.14704
H           11.68688  11.84450   0.47738
H           15.40970  12.57163   8.84530
H           15.79290   9.95530   6.35261
H           15.73274   8.09139   4.72420
H           11.46719   7.81965   5.22279
H           11.54252   9.63094   6.89499
H           25.56255  25.19681   6.14477
H            0.81462  26.75554   2.91163
H            2.06471  23.52219   1.23344
H            2.01254  21.64238   9.98976
H           24.86515  21.42517  10.36087
H           24.93325  23.23904   1.66915
H            1.60050  15.04469   5.69567
H           25.34635  13.69283   3.37661
H           24.57577  16.96072   1.00761
H           24.68478  18.85736   9.85751
H            1.81735  19.00946  10.36924
H            1.71023  17.12878   1.55679
H           15.00907   1.60833   0.88647
H           12.29675   0.13304   8.23352
H           11.33732   3.28033   6.38068
H           11.37377   5.17134   4.79801
H           15.64656   5.44440   5.23884
H           15.59272   3.61166   6.88774
H            8.26634  18.41580   3.25287
H            7.03926  21.64719   0.67399
H            9.98307  22.37438   8.94318
H           11.86419  22.34165   7.33769
H           12.15475  18.07053   7.78283
H           10.34566  18.12456   9.46049
H           21.81635   4.74051   8.21902
H           20.80512   8.27135   5.95669
H           23.82299   8.92628   3.80407
H           25.73563   8.85190   2.23972
H           25.82887   4.56558   2.56598
H           23.99188   4.64927   4.21041
H            4.99941   8.13764   8.52407
H            6.39818   5.13079   5.76590
H            3.38792   4.37272   3.66689
H            1.44483   4.43523   2.14142
H            1.18818   8.69760   2.66046
H            3.03950   8.61223   4.28824
H           18.51134  22.00733   3.21142
H           19.78405  18.82511   0.59797
H           16.74212  18.01082   8.94855
H           14.82747  18.01426   7.38660
H           14.46405  22.27573   7.86514
H           16.29813  22.24781   9.51492
H           15.71085  14.63745  10.18782
H           12.00147  13.90236   1.82411
H           11.30373  16.77187   3.94400
H           11.22334  18.67834   5.51063
H           15.49648  19.04879   5.25464
H           15.58011  17.16155   3.68101
H            1.16513   1.71319   4.12606
H           25.89666   0.17845   7.36326
H           24.78756   3.45286   9.08321
H           24.88379   5.32953   0.32500
H            2.04337   5.32467   0.07251
H            1.94532   3.44925   8.85698
H           25.33059  11.58494   4.62658
H            1.48120  12.96556   7.03143
H            2.32949   9.84746   9.19494
H            2.21742   7.99750   0.40160
H           25.06455   7.99226   0.06158
H           25.17872   9.85271   8.85054
H           12.02338  25.13248   9.44489
H           14.68737  26.62145   2.12178
H           15.63998  23.49021   4.02526
H           15.55370  21.64386   5.65166
H           11.28223  21.42710   5.16572
H           11.37650  23.25553   3.51844
H           18.70700   8.48367   7.23856
H           19.72440   4.95922   9.50550
H           16.87863   4.39080   1.40427
H           15.02335   4.43791   3.03715
H           14.71659   8.70182   2.54055
H           16.52523   8.64155   0.86752
H            4.93339  21.85971   1.95010
H            6.18376  18.67127   4.56037
H            3.00877  17.89385   6.52445
H            1.11982  18.01281   8.09677
H            1.17236  22.30396   7.84489
H            3.05956  22.19083   6.26065
H           21.91934  18.66894   1.83337
H           20.62438  21.81257   4.47969
H           23.65720  22.60160   6.56769
H           25.52669  22.49931   8.17568
H           25.66362  18.22165   7.72126
H           23.81433  18.32999   6.09823
H            8.49501   4.94764   7.03629
H            7.09066   7.94656   9.80255
H           10.21955   8.84208   1.39380
H           12.07871   8.79928   3.02394
H           12.29701   4.50694   2.60777
H           26.05162  14.94815   2.01476
F           10.39250   4.36089   0.88686
F           13.08525   8.46920   9.06419
F           11.32039   9.71556   9.47045
F           13.01091   9.64263   0.52050
F           14.40516  16.76528   9.96822
F           16.06120  16.73472   1.05526
F           14.32411  18.05173   1.34972
F            2.88577  20.55006   2.18823
F            3.08429  22.36244   3.43774
F            1.79822  20.69509   4.06126
F           23.95984  19.96449   2.11005
F           23.71461  18.13549   3.32359
F           25.03048  19.76178   3.98840
F            1.91662   7.04550   6.33346
F            3.17770   8.70166   7.01143
F            2.98539   6.85111   8.21283
F           15.44027   7.00042   9.06213
F           16.62132   7.09254   7.24086
F           16.62270   8.80326   8.64132
F           11.58142   6.10117   9.20576
F           10.50648   6.40578   7.33973
F           10.34624   4.47726   8.40862
F           13.92619   4.68679   9.05125
F           15.63124   3.46620   9.70549
F           13.78742   3.59373   0.52223
F           25.11307   6.15975   6.44499
F           23.86204   4.39681   6.82684
F           23.90485   6.09040   8.24993
F           13.15651  23.14988   9.90579
F           11.27865  23.44896   0.62782
F           12.84672  22.11608   1.39122
F            0.16199  17.07254   5.59045
F            0.33108  18.16690   3.72410
F            1.97754  16.85828   4.34500
F           26.84410   9.57005   4.82542
F           25.01916   9.70252   6.06126
F           26.75011   8.51508   6.72368
F           26.57603  22.13797   3.83244
F           24.84194  23.33471   4.44968
F           26.68241  23.26057   5.68300
F            1.04952   3.57948   4.81029
F            2.48677   3.10463   6.40665
F            0.91032   4.61682   6.68898
F           10.31623  19.73723   3.09682
F           11.46062  19.69018   1.25120
F           10.21971  17.95839   1.78587
F           15.32004  20.60805   1.28401
F           16.49834  22.38588   1.80596
F           16.50119  20.59532   3.10581
