# Supplementary material for: Design Principles for PFAS Adsorption in Three-Dimensional Covalent Organic Frameworks
Source: J Phys Chem C Nanomater Interfaces. 2026 Apr 8;130(15):5721–32. doi: 10.1021/acs.jpcc.6c01608 (PMC13093484; doi:10.1021/acs.jpcc.6c01608)
Supplement: Supplementary file 2 [file jp6c01608_si_002.zip › COF300/4_PoreSizeDistributions/CF3-Functionalized/probe_occupiable_volume.xyz]

        8657

 He    19.232358076528300        2.0458091489269923        4.7325337590594625     
 He    20.813427542375404        12.697225425070894        5.3355098559606704     
 He    18.582723557921717        18.720027087871490        8.9533664373679187     
 He    24.799532226621338        23.742507641829128        10.159318631170333     
 He    1.7549124278892398       0.24306633718447956        1.5166612422530199     
 He    2.1204143554054569        14.712944038682192        2.3206293714546304     
 He    19.585301742669916        24.766796354450893       0.10971701615020132     
 He    3.2946573089651547        25.156023404011265        6.7424540820634888     
 He    19.200295184595969        17.126780909707293        1.3156692099526173     
 He    16.201613051970110        9.6873708906885803        2.7226134360554357     
 He    17.185948903598504        17.322360870123720        4.1295576621582537     
 He    19.407461881457255        14.715263484209174        1.1146771776522144     
 He    25.671277912471435        1.6523297825671537       0.31070904845060399     
 He    5.1416174309987683        9.4782608313647607        6.9434461143638915     
 He    22.434066980697978        4.8496462180214595        9.9583265988699310     
 He    17.998618891321527        11.687626534120007        7.7474142435655020     
 He    26.809177771387350        25.355469106972667        7.5464222112650994     
 He    5.7607320094529095        2.6437596835566874        7.3454301789646967     
 He    24.214375230681267        17.716999959247051        7.9484062758659046     
 He    3.9031778082225084        23.348641701214792        5.9384859528618783     
 He    4.3295789404336622        15.315533464365849        2.5216214037550335     
 He    4.3594667861042522       0.43323425803795235        7.1444381466642941     
 He    8.9549341317414157        11.285642534161237        7.7474142435655020     
 He    11.392383781766444        2.4474065746312648        4.9335257913598651     
 He    21.801902622443343        16.909552791039040        9.7573345665695292     
 He    18.832688200184023        1.4439928717523289        4.1295576621582537     
 He    5.9678992040841345        4.2656123565536523       0.10971701615020132     
 He    21.619081967981188        13.506218890296889        2.7226134360554357     
 He    5.7684498545259890        1.4443794460068258        3.9285656298578520     
 He    3.9244361550900724        13.496167959679971        7.9484062758659046     
 He    15.010040016344480        1.8421111291661296        6.1394779851622809     
 He    21.191698495796160        21.134637107405585        7.5464222112650994     
 He    7.5434258711199007        15.917736315795009        2.9236054683558383     
 He    22.199959358533739        22.550858889369202        2.7226134360554357     
 He    18.395342345068105        15.915416870268029        4.1295576621582537     
 He    26.202621653415783        25.552208790152584        9.7573345665695292     
 He    5.1407055781608459        11.695358019209944        3.7275735975574489     
 He    22.603698175289580        18.721573384889478        8.1493983081663064     
 He    21.835580048385381        8.0825274848894768        1.1146771776522144     
 He    24.404493395804476        25.163754889101202        2.7226134360554357     
 He    5.3433818055506777        9.2776554056398748        6.7424540820634888     
 He    13.380911057950904        11.896350019189327        3.7275735975574489     
 He    17.995882735483832        13.498873979461450        6.5414620497630862     
 He    22.797324370356382        24.963149463376315        2.5216214037550335     
 He    3.5403422462859488        10.092447484683325        1.1146771776522144     
 He    10.568067285952754        13.309479207116970       0.51170108075100662     
 He    21.445100780420095       0.83831085203269662        5.5365018882610730     
 He    7.5331121476031146        18.525220275964056        5.7374939205614757     
 He    20.603243736672493        14.499581662558908        8.7523744050675152     
 He   0.33358086708296680        1.6349339411147952        9.3553505019687240     
 He    18.974395631728857        26.167555166234635        3.3255895329566436     
 He    10.188533139108182        2.8536428913894998        2.7226134360554357     
 He    21.215903763031360        11.689559405392492        6.7424540820634888     
 He    8.7803217456843647       0.83521825799672178        7.1444381466642941     
 He    18.840967353941036       0.24538578271146072       0.31070904845060399     
 He    8.1252153136183480        24.358627166420177        3.3255895329566436     
 He    22.200731133085647        22.350253463644318        2.5216214037550335     
 He    19.812814435790905        10.686532276768052        5.7374939205614757     
 He    20.840509441950260        2.6511045943921276        3.5265815652570467     
 He    17.194999831907424        15.923148355357966       0.10971701615020132     
 He    20.795747214817442        19.932937424328742        5.3355098559606704     
 He    11.538792049096722        26.169101463252623        2.5216214037550335     
 He    9.1366326666056494        18.720800236380484        8.5513823727671134     
 He    16.388503443275741        15.112995167368476        3.3255895329566436     
 He    10.347499468705081        16.710880236586636        8.5513823727671134     
 He    25.432819301797824        12.490821385528552        8.1493983081663064     
 He    19.977183485913130        25.559553700988026        5.9384859528618783     
 He    4.7532437176991440        7.4803246334603166       0.71269311305140937     
 He    12.400854712156049       0.43555370356493345        5.9384859528618783     
 He    25.009505964672226        25.368226057371061       0.91368514535181189     
 He    1.7046772917571043        16.307349939609878        9.3553505019687240     
 He    24.599872709857181        23.542675364613235        9.5563425342691257     
 He    6.9488669049469731        9.4759413858377801        8.1493983081663064     
 He    2.4894239146493145        24.750946810016522        8.3503903404667099     
 He    16.807747939543759        7.4733662968793739        4.3305496944586572     
 He    17.019404508552569       0.22798994125910216        9.3553505019687240     
 He    2.7546835714478406        2.2525997627238299        1.7176532745534225     
 He    4.5340091827952884        12.295241425112122        5.3355098559606704     
 He    22.235390202123646        8.2812000393418810        2.3206293714546304     
 He    10.334169233670599        23.549247126939679        6.1394779851622809     
 He    6.3590095709913941        8.4856712076117375       0.51170108075100662     
 He    24.403932286228518        26.776329779990245       0.31070904845060399     
 He    16.787260869458166        13.091864514194221        9.1543584696683205     
 He    5.9386417604775978        10.477035643189735        10.159318631170333     
 He    14.979310008540015        15.109902573332501        4.9335257913598651     
 He    17.163637729621112        24.148357384332865        8.1493983081663064     
 He    26.634565385330301        14.905044830808150        6.9434461143638915     
 He    5.0993810929436423        26.763572829591848        6.9434461143638915     
 He    21.841824333720655        5.8727752078797364       0.51170108075100662     
 He    10.584554309898923        1.8370856638576705        8.7523744050675152     
 He    22.397514216618124        24.764476908923914        1.3156692099526173     
 He    9.5235335170453830        25.355082532718168        7.7474142435655020     
 He    21.207414442068334        15.509567127764290        6.1394779851622809     
 He   0.71879828924084499        12.300266890420582        2.7226134360554357     
 He    23.830702353167084        14.717196355481658       0.10971701615020132     
 He    24.640355630264438        11.699996910263906        1.3156692099526173     
 He    17.790329477538393        13.290923642901122        10.159318631170333     
 He    16.787822078588107        12.285963643004198        10.159318631170333     
 He    20.780171446385271        24.348189661548762        8.7523744050675152     
 He    20.842824765605990        2.0492883172174641        2.9236054683558383     
 He    23.858205084923910        3.4616443566361133       0.10971701615020132     
 He    18.805325845375176        13.103075167574630        3.3255895329566436     
 He    5.3362257669314692        14.511178890193813        2.7226134360554357     
 He    3.6960110118072347        24.953485107013893        7.5464222112650994     
 He    2.7333549365523004        11.096634336071254        1.5166612422530199     
 He    7.3171055856248124        26.974615760188151        1.7176532745534225     
 He    20.176071128571397        25.153317384229787        8.1493983081663064     
 He    2.2950969299364949        25.365133463335088        2.5216214037550335     
 He    6.7454191021132077        13.707597464530773        2.5216214037550335     
 He    16.378470274546935        16.914191682093001        7.3454301789646967     
 He    2.5296962696346066        12.302972910202060        1.3156692099526173     
 He    26.476160364417332        1.0485806341200059       0.71269311305140937     
 He    20.645761226839525        1.2480263370814031        1.5166612422530199     
 He    20.637411785054535        1.4381942579348761        7.1444381466642941     
 He    16.595810317977030        11.491659999449080        5.1345178236602678     
 He    7.3694447831127947        4.0565022972298328        4.3305496944586572     
 He    3.3527501693484076        4.2625197625176767        1.7176532745534225     
 He    6.3346635285922650        14.300522533852007        7.7474142435655020     
 He    23.827053348951587        10.678800791678114        9.7573345665695292     
 He    18.803922275003380        10.681120237205096        8.5513823727671134     
 He    26.848257420084778        13.510857781350852       0.31070904845060399     
 He    3.7336172003208445        12.905175761631220        1.7176532745534225     
 He    7.1079739101538140        26.156731087108724        8.9533664373679187     
 He    20.816725006897030        10.886751128238442        6.1394779851622809     
 He    26.607202831413474        24.950779087232416        8.9533664373679187     
 He    22.399478100133969        19.120464790812271        9.7573345665695292     
 He    7.3354873001527174        17.723185147319001        4.7325337590594625     
 He    22.205080628285199        17.112864236545406        8.5513823727671134     
 He    25.260241684608527        2.2448682776338931        5.7374939205614757     
 He    7.9239417606144187        21.938218533068625        7.7474142435655020     
 He    14.808977227870489        1.6403459806777512        6.5414620497630862     
 He    23.828807662585348        12.496233425091507        5.3355098559606704     
 He    19.837651100630037       0.63731885205331185        5.5365018882610730     
 He    10.347078536969127        17.113637385054400        8.1493983081663064     
 He    6.5379716513559689        15.312054296075377        4.3305496944586572     
 He    22.221989778615175        14.917801781206546       0.31070904845060399     
 He    18.611279017234384        9.6842782966526055        4.3305496944586572     
 He    20.602331585172607        14.296656791307040        9.7573345665695292     
 He    2.1236415318991071        11.894030573662347        4.9335257913598651     
 He    17.969783374990826        25.563032869278498        4.1295576621582537     
 He    6.3568346242836427        9.4910177817631585       0.31070904845060399     
 He    4.9504475338595988        7.8784428908741182        2.7226134360554357     
 He    11.765322700905799        14.104169424926585        5.3355098559606704     
 He    18.810377424422587        11.496685464757540        2.5216214037550335     
 He    7.9770530313162737        1.2395217034824721        5.9384859528618783     
 He    7.7592922552582007        8.6781585739921905        4.9335257913598651     
 He    5.1127819146680649        23.353667166523252        3.3255895329566436     
 He    9.1517175139358553        16.119888038537884        2.3206293714546304     
 He    15.961751866464585        26.170647760270612        1.7176532745534225     
 He    15.976765629334912        16.107904236648483        8.5513823727671134     
 He    21.248528461417560       0.64273089161626784        2.7226134360554357     
 He    9.3710220382057212        9.8933883559764251       0.10971701615020132     
 He    10.160679166319451        10.680347088696102        8.9533664373679187     
 He    5.3266133308306403        14.296270217052543        9.9583265988699310     
 He    23.658334704075820       0.23649457485803299        4.9335257913598651     
 He    22.245562951368527       0.43014166400197745        8.7523744050675152     
 He    16.970012430540198        25.166847483137179        1.1146771776522144     
 He    8.5836793377618310        1.2445471687909313        3.3255895329566436     
 He    6.9407284267999021        13.498100830952456        6.9434461143638915     
 He    22.446906792400434        3.8589894655409203        2.5216214037550335     
 He    7.3385740996983904        14.500741385322398        8.1493983081663064     
 He    19.601789164832038        16.521098889987663        2.7226134360554357     
 He    14.550944594597064        25.560326849497017        5.5365018882610730     
 He    9.9647385435828131        12.300653464675079        2.5216214037550335     
 He    5.5606516605067835        3.6533585745075734        4.9335257913598651     
 He   0.32221551110420943        10.896028910346367        1.3156692099526173     
 He    7.3432050456718096        15.717130890070123        2.7226134360554357     
 He    19.628028504057070        1.6337742183513047        9.9583265988699310     
 He    7.9626699691719649        5.0514113665098384        9.5563425342691257     
 He    16.012547514848748        3.6537451487620700        4.7325337590594625     
 He    8.9420246293349130        16.107904236648483        8.5513823727671134     
 He    18.379626199687955        19.927138810511288        8.3503903404667099     
 He    4.9362750371372544        12.295627999366619        5.1345178236602678     
 He    5.5252908062828885        16.511434533625241        7.7474142435655020     
 He    18.618856087143534        4.8546716833299186        7.3454301789646967     
 He    9.1557867530093908        14.108808315980546        2.9236054683558383     
 He    6.5350250296502974        17.324680315650703        2.9236054683558383     
 He    4.7561202504848152        6.0726074850956300        1.1146771776522144     
 He    4.1059947112222810        23.754491443718528        3.9285656298578520     
 He    7.3385043094403537        17.525672315630089        2.9236054683558383     
 He    14.778598062881981        15.110289147586998        4.7325337590594625     
 He    6.7685013537645924        1.0342773867036221        8.1493983081663064     
 He    19.177563178436611        25.162208592083214        3.5265815652570467     
 He    12.966296711224404        14.298976236834021        8.5513823727671134     
 He    21.817127647613550        13.098822850775164        5.5365018882610730     
 He    6.3576763882015648        7.8788294651286153        2.5216214037550335     
 He    16.381627561228562        16.313535127681828        6.1394779851622809     
 He    5.7140055005882928        22.342908552808876        6.3404700174626836     
 He    17.804923204658653        10.891003445037908        3.9285656298578520     
 He    8.7405411082329447        17.922244276025900        5.7374939205614757     
 He    8.9477076059862544        13.897378811129748        8.3503903404667099     
 He    2.1256764003208444        12.905175761631220        1.7176532745534225     
 He    6.9727916173941944       0.83715112926920610        6.1394779851622809     
 He    6.7431739669314688        14.511178890193813        2.7226134360554357     
 He    4.3538538983729103        2.0388508123460487        8.3503903404667099     
 He    8.5206751757251578        23.341296790379353        9.7573345665695292     
 He    8.3584113816066292        11.294533742014664        3.1245975006562410     
 He    1.5429042196325697       0.83289881246974062        8.3503903404667099     
 He    5.5177134377117731        18.921019087850876        8.9533664373679187     
 He    12.400784722790036        1.8471365944745888        3.5265815652570467     
 He    5.7482436378903365        8.6766122769742022        5.7374939205614757     
 He    18.781401332035930        23.355213463541240        2.5216214037550335     
 He    22.219182936533553        12.493913979564526        6.5414620497630862     
 He    17.799310117819335        10.883271959947971        7.9484062758659046     
 He    6.1395647693275368        15.115314612895457        2.1196373391542278     
 He    19.169775144889542        26.159823681144697        7.3454301789646967     
 He    6.1103779124109394        24.755199126815988        6.1394779851622809     
 He    6.5651232416348773        1.4343285153899075        9.1543584696683205     
 He    2.7269702742690494        12.902856316104240        2.9236054683558383     
 He   0.71585156798118510        13.506218890296889        2.7226134360554357     
 He    4.7467887673879163        8.2781074453059063        3.9285656298578520     
 He    26.228580935622780        15.504541662455830        8.7523744050675152     
 He    10.184393612006669        3.8562834457594422        3.9285656298578520     
 He    19.812954613630904        9.4767145343467742        7.7474142435655020     
 He    20.196347533681038        18.122849701750788        5.9384859528618783     
 He    4.6984482222835293        25.756679958422438        7.9484062758659046     
 He    5.9328888940142308        14.905817979317142        6.5414620497630862     
 He    10.525409518391735        26.964178255316735        7.1444381466642941     
 He    5.1613328260864417        4.8670420594738184       0.91368514535181189     
 He    18.578794795350149        21.941311127104601        6.1394779851622809     
 He    11.966666143721755        14.306321147669461        4.7325337590594625     
 He    4.1506166609611101        6.8758023365041758        1.5166612422530199     
 He    23.830912420819107        11.289121702451709        5.9384859528618783     
 He    23.613502089361038        15.703214216908236        9.9583265988699310     
 He    8.9477078050942307        15.510726850527782        5.5365018882610730     
 He    25.428890539226256        15.712105424761663        5.3355098559606704     
 He    8.5337954426616012        20.737678572755275        4.9335257913598651     
 He    20.798553957345078        21.550151206271746       0.51170108075100662     
 He    17.816008105403419        3.2428699409498729        9.3553505019687240     
 He    24.636426569030903        12.501258890399965        2.7226134360554357     
 He    10.193865372497559        1.2476397628269063        1.7176532745534225     
 He    7.9835080811814896        1.2484129113358999        1.3156692099526173     
 He    24.257593908710266       0.83637798076021230        6.5414620497630862     
 He    7.1246019083718863        19.927911959020282        7.9484062758659046     
 He    4.9113685820400859        25.369772354389049       0.10971701615020132     
 He    17.218853858110720        3.0492228518059283        5.5365018882610730     
 He    7.5371111982026617        16.312375404918338        6.7424540820634888     
 He    9.1412632143631161        16.710493662332141        8.7523744050675152     
 He    11.771286232345119        11.087356553963330        6.3404700174626836     
 He    16.401553422184211        11.500937781557004       0.31070904845060399     
 He    7.3201925842784616        25.365520037589583        2.3206293714546304     
 He    4.1290774606436047        15.114541464386464        2.5216214037550335     
 He    8.7578704934209615        9.6777065343261572        7.7474142435655020     
 He    26.209287368256952        26.973069463170162        2.5216214037550335     
 He    17.181739188023002        18.123236276005287        5.7374939205614757     
 He    11.356671985172607        14.296656791307040        9.7573345665695292     
 He    19.834353934770373        4.8678152079828116       0.51170108075100662     
 He    4.7350717721613016        10.883658534202468        7.7474142435655020     
 He    23.617150496252606        14.901565662517678        8.7523744050675152     
 He    24.632918339979337        12.093089702369246        5.9384859528618783     
 He    3.7303195366912423        13.102302019065636        3.7275735975574489     
 He    3.5588643377618303        1.2445471687909313        3.3255895329566436     
 He    20.433963384896845       0.82980621843376579        9.9583265988699310     
 He    18.192315075754344        16.517619721697191        4.5315417267590599     
 He    19.210257766634836        11.897123167698322        3.3255895329566436     
 He    9.3716532367016772        7.6759045938767461        3.5265815652570467     
 He    23.238529197785837        10.295372355935195       0.10971701615020132     
 He    15.156237618698803        24.151836552623337        6.3404700174626836     
 He    18.976921321698576        24.557686295127077        4.3305496944586572     
 He    22.393795123482626        21.330990216331010        9.9583265988699310     
 He    22.639900693877411        3.4446350894382518        8.9533664373679187     
 He    2.5186108711198996        15.917736315795009        2.9236054683558383     
 He    22.213780713778164        15.511499999036774        5.1345178236602678     
 He    3.3305792727650059        10.685372554004561        6.3404700174626836     
 He    15.194334728314381        10.289187167863245        3.3255895329566436     
 He    7.3128955713873482        25.355469106972667        7.5464222112650994     
 He    18.799432502409843        16.321653187026261        1.9186453068538252     
 He    6.1406871875874245        13.503512870515411        4.1295576621582537     
 He    24.228828083083613        10.880179365911996        9.5563425342691257     
 He    22.420245625453553        11.889005108353889        7.5464222112650994     
 He    14.788981875318767        11.897896316207316        2.9236054683558383     
 He    3.7190234732005822        15.305095959494434        7.9484062758659046     
 He   0.91782640840107166        13.104234890338120        2.7226134360554357     
 He    17.220537585054537        1.4381942579348761        7.1444381466642941     
 He    22.639900693877411        3.4446350894382518        8.9533664373679187     
 He    3.7390196221842089        11.500937781557004       0.31070904845060399     
 He    23.821791503144176        14.099917108127119        7.5464222112650994     
 He    22.622571408243381        12.495846850837010        5.5365018882610730     
 He    19.207731977111131        12.700318019106868        3.7275735975574489     
 He    7.3667086272751003        5.8677497425712772        3.1245975006562410     
 He    5.3603607461386922        4.0576620199933240        3.7275735975574489     
 He    1.7398274810050463        2.0373045153280613        9.1543584696683205     
 He    22.424455739245005        14.314825781268391       0.31070904845060399     
 He    19.836318017394195       0.83715112926920610        6.1394779851622809     
 He    22.436523079517634        7.8780563166196211        2.9236054683558383     
 He    5.5398141458211860        12.296401147875613        4.7325337590594625     
 He    25.263328882370150        2.2491205944333581        3.5265815652570467     
 He    25.233791182637599        11.686853385611013        8.1493983081663064     
 He    25.797198611946179        26.959152790008275        9.7573345665695292     
 He    6.5348145637823194        17.526058889884585        2.7226134360554357     
 He    19.225692959011056        5.4649925941035136        3.5265815652570467     
 He    20.588300162276155        24.764090334669415        1.5166612422530199     
 He    19.009405444028822        11.493979444976061        3.9285656298578520     
 He    26.630215292806824        15.302389939712956        9.3553505019687240     
 He    21.039327095242513        3.6564511685435481        3.3255895329566436     
 He    19.206539071715291        11.690332553901484        6.3404700174626836     
 He    18.572199468090943        22.335563641973437        10.159318631170333     
 He    5.3171417694477281        18.518261939383112        9.3553505019687240     
 He    3.8901979182340409        26.355790215815627        9.9583265988699310     
 He    16.773930634423682        19.930231404547264        6.7424540820634888     
 He    22.001071118551550        18.117051087933334        8.9533664373679187     
 He    21.836701968875332        2.4373556440143465        10.159318631170333     
 He    6.9196807449082911        24.762544037651427        2.3206293714546304     
 He    7.3303098627801599E-002   26.358496235597105        8.5513823727671134     
 He    8.5577200555548352        11.292214296487684        4.3305496944586572     
 He    24.224478189668108        12.890872514214836        9.1543584696683205     
 He    12.561154423650754        16.512980830643230        6.9434461143638915     
 He    19.403462333087766        12.894738256759805        7.1444381466642941     
 He    23.401283913006331        20.527795364922465        9.5563425342691257     
 He    26.068071156476048        2.8551891884074876        1.9186453068538252     
 He    2.7424049688753303        2.4373556440143465        10.159318631170333     
 He    11.738381377386892        26.167168591980140        3.5265815652570467     
 He    7.3836173793891264       0.44599120843634860       0.51170108075100662     
 He    18.435684589865424        1.2491860598448936       0.91368514535181189     
 He    7.1634707925393730        5.8646571485353025        4.7325337590594625     
 He    17.768159277832904        25.360494572281123        4.9335257913598651     
 He    18.172529591746670        21.733747364798770        9.5563425342691257     
 He    16.356580330967464        25.757453106931433        7.5464222112650994     
 He    5.9657237596064450        1.2375888322099879        6.9434461143638915     
 He    13.978556724115515        14.309027167450939        3.3255895329566436     
 He    9.3812648763706026        1.4374211094258822        7.5464222112650994     
 He    4.4953506649417916        25.350443641664206        10.159318631170333     
 He    20.426105959307691        8.0790483165990050        2.9236054683558383     
 He    22.821950370219561        13.501966573497425        4.9335257913598651     
 He    14.580552283695630        14.711011167409708        3.3255895329566436     
 He    11.164660523223491        15.922375206848972       0.51170108075100662     
 He    13.750412036066667        24.153382849641321        5.5365018882610730     
 He    22.414562648802210        14.099530533872622        7.7474142435655020     
 He    23.208009556295362        22.555111206168668       0.51170108075100662     
 He    22.449011550634197        2.6518777429011213        3.1245975006562410     
 He    6.5735427723398656       0.63925172332579616        4.5315417267590599     
 He    4.3356127599009584        13.307159761589990        1.7176532745534225     
 He    24.653404812741002        1.6345473668602983        9.5563425342691257     
 He    22.655757415313513        1.4497914855697818        1.1146771776522144     
 He    3.7471575030073527        2.6387342182482283        9.9583265988699310     
 He    17.598738648663268        12.093862850878240        5.5365018882610730     
 He    7.7532587344528672        13.106554335865100        1.5166612422530199     
 He    18.776560318410485        25.566898611823465        2.1196373391542278     
 He    23.249754475478582        3.0507691488239157        4.7325337590594625     
 He    19.785171725302053        24.765250057432905       0.91368514535181189     
 He    20.373274944731850        25.551435641643589        10.159318631170333     
 He    19.980551437570711        26.370866611741004        2.1196373391542278     
 He    17.799871326949280        10.077371088757946        8.9533664373679187     
 He    6.5354461604942280        18.535271206580976       0.51170108075100662     
 He    7.9618985928360075        8.4787128710307940        4.1295576621582537     
 He    16.995269927561299        13.908202890255659        2.7226134360554357     
 He    23.030450349424665        12.503964910181445        1.3156692099526173     
 He    3.9480801136413404        4.0503171091578833        7.5464222112650994     
 He    21.413177867219790        13.096116830993687        6.9434461143638915     
 He    3.9542546087185779        4.8654957624558310        1.7176532745534225     
 He    2.5049993844195240        17.915672513699455        9.1543584696683205     
 He    1.7546317735472738       0.24267976292998272        1.7176532745534225     
 He    1.8845517227295414        24.950005938723422        9.3553505019687240     
 He    7.1164635297788035        24.756745423833976        5.3355098559606704     
 He    20.416985141186746        11.696517741973434        3.1245975006562410     
 He    18.411549511104212        10.896028910346367        1.3156692099526173     
 He    22.017067619611701        11.685693662847523        8.7523744050675152     
 He    22.445082389846672        2.6464657033381656        5.9384859528618783     
 He    22.425016749266973        11.895576870680335        4.1295576621582537     
 He    16.980816477835024        15.904979365396613        9.5563425342691257     
 He    23.451308384162513        3.0515422973329094        4.3305496944586572     
 He    18.170144378278920        24.553820552582106        6.3404700174626836     
 He    19.170196076625498        25.757066532676937        7.7474142435655020     
 He    4.1224120444643999        16.113702850465934        5.5365018882610730     
 He    7.9252045558222832        20.729947087665337        8.9533664373679187     
 He    14.547225999231507        26.160210255399196        7.1444381466642941     
 He    5.5504079263560104        4.8492596437669633        10.159318631170333     
 He    10.725981087101790        26.560261384085482        8.1493983081663064     
 He    19.384308545345991        19.926752236256792        8.5513823727671134     
 He    17.784576710629011        18.526379998727545        5.1345178236602678     
 He    6.9429739601975928        15.921215484085481        1.1146771776522144     
 He    7.5206237760405426        24.558072869381572        4.1295576621582537     
 He    2.5593740476531712       0.84874835690411177       0.10971701615020132     
 He    16.159376415253021        24.552660829818617        6.9434461143638915     
 He    23.042447103007358        2.6387342182482283        9.9583265988699310     
 He    19.407531870823266        13.303680593299518        3.5265815652570467     
 He    4.7324059043515829        13.703345147731307        4.7325337590594625     
 He    6.3068802420474617        26.362361978142072        6.5414620497630862     
 He    5.8999134523660635        26.557168790049509        9.7573345665695292     
 He    17.605894985944438        9.2803614254213525        5.3355098559606704     
 He    11.796263274132228        1.4416734262253477        5.3355098559606704     
 He    8.9340968161637946        21.542033146927313        4.7325337590594625     
 He    14.581955455851471        13.906270018983175        3.7275735975574489     
 He    20.017175087002471        12.304519207220048       0.51170108075100662     
 He    21.996090325302056        24.765250057432905       0.91368514535181189     
 He    26.475949798995366       0.44328518865487060        1.9186453068538252     
 He    18.402849326057257        11.690719128155981        6.1394779851622809     
 He    20.390324372455819        22.953229463582467        2.5216214037550335     
 He    20.601630098648673        15.505701385219322        8.1493983081663064     
 He    17.759809935601904        26.357336512833616        9.1543584696683205     
 He    26.029763481438504        16.112543127702445        6.1394779851622809     
 He    20.409617840267657        10.678027643169122        10.159318631170333     
 He    16.964609909122846        25.764411443512376        3.9285656298578520     
 He    2.5549536671017177       0.23765429762152357        4.3305496944586572     
 He    27.046162822323154        13.506605464551386        2.5216214037550335     
 He    23.592384019887465        25.152544235720793        8.5513823727671134     
 He    6.5725607310279548        2.6545837626825994        1.7176532745534225     
 He    24.834683013193207        14.312506335741411        1.5166612422530199     
 He    23.625640115877598        13.501579999242928        5.1345178236602678     
 He    21.417808514531245        11.892484276644360        5.7374939205614757     
 He    23.437206474130111        10.897188633109858       0.71269311305140937     
 He    7.3438364432757419        15.112995167368476        3.3255895329566436     
 He    8.5692263858054982        7.2746937424269698        3.1245975006562410     
 He    8.5609476302644367        11.699996910263906        1.3156692099526173     
 He    24.396985917045384        25.355082532718168        7.7474142435655020     
 He    5.1047835148070071        25.359334849517634        5.5365018882610730     
 He    18.159900743682133        26.556395641540515        10.159318631170333     
 He    16.399237899420509        10.489406019333634        3.7275735975574489     
 He    20.612294864089389        14.713717187191186        1.9186453068538252     
 He    25.428118665120358        15.106036830787533        6.9434461143638915     
 He    19.796958411232715        18.328094018529637        3.7275735975574489     
 He    6.1239188124213753        19.328801701627096        5.9384859528618783     
 He    9.5562284039055712        14.510019167430322        3.3255895329566436     
 He    24.596785711203530        25.151771087211799        8.9533664373679187     
 He    6.5630185829551024        3.4481142577287232        7.1444381466642941     
 He    8.9581618060050054        12.500099167636476        3.3255895329566436     
 He    3.5645475135211488       0.64736978267023015       0.31070904845060399     
 He    4.3138625959455359        17.713907365211078        9.5563425342691257     
 He    2.1303070476322996        11.701543207281894       0.51170108075100662     
 He    25.030272693559908        11.683374217320541        9.9583265988699310     
 He    11.154837720808672        16.715519127640601        6.1394779851622809     
 He    19.814358184002700        11.898669464716310        2.5216214037550335     
 He    9.9312719817247022        24.152996275386826        5.7374939205614757     
 He    9.5559476500096174        13.702958573476810        4.9335257913598651     
 He    6.1145874288784645        22.340975681536392        7.3454301789646967     
 He    2.7604367365731717       0.24383948569347327        1.1146771776522144     
 He    3.7286357101934349        13.906656593237672        3.5265815652570467     
 He    3.5322033699229261        10.887910851001934        5.5365018882610730     
 He    17.224817688212003        2.4524320399397239        2.3206293714546304     
 He    21.003194267358733        15.101784513988068        9.1543584696683205     
 He    11.352041437415140        16.306963365355383        9.5563425342691257     
 He    17.370173427094418        25.567671760332459        1.7176532745534225     
 He    25.425662864962664        14.497648791286423        9.7573345665695292     
 He    11.597375432365991       0.23456170358554873        5.9384859528618783     
 He    4.9054747413048148        24.554980275345599        5.7374939205614757     
 He    9.5315318173524535        22.542740830024769        6.9434461143638915     
 He    9.9858565135023998        2.0446494261635015        5.3355098559606704     
 He    20.615381862743039        13.104621464592617        2.5216214037550335     
 He    19.209134751051021        8.6688807918842663        9.7573345665695292     
 He    2.1498816675560444        3.4600980596181259       0.91368514535181189     
 He    4.9511492194915068        8.2827463363598692        1.5166612422530199     
 He    11.538371017806780        25.765184592021370        3.5265815652570467     
 He    22.828264545366860        9.0739573858790106        8.1493983081663064     
 He    24.459217906314198       0.23224225805856757        7.1444381466642941     
 He    4.5339388947673118        11.286802256924728        7.1444381466642941     
 He    21.995388540116160        23.554272592248140        3.5265815652570467     
 He    7.7484175217194471        13.704891444749295        3.9285656298578520     
 He    23.862414601391432        1.0474209113565154        1.3156692099526173     
 He    23.041605737305385        7.4776186136788390        2.1196373391542278     
 He    7.1300043302352512        18.523673978946068        6.5414620497630862     
 He    23.020487369169846        14.506926573394347        4.9335257913598651     
 He    22.655196007075595       0.64234431736177100        2.9236054683558383     
 He    7.3396264290382778        13.493848514152990        9.1543584696683205     
 He    24.215708214363119        16.710493662332141        8.7523744050675152     
 He    8.5356192478914341        17.110158216763928        9.9583265988699310     
 He    5.9653029274244780        2.4470200003767677        5.1345178236602678     
 He    7.9778250049761592        2.6522643171556184        2.9236054683558383     
 He    6.5343932338304134        14.702119959556281        7.9484062758659046     
 He    4.1150450422072744        17.515234810758674        8.3503903404667099     
 He    13.774266460485913        14.506153424885355        5.3355098559606704     
 He    9.5358819098759309        22.145395721119961        4.5315417267590599     
 He    20.637973292846443        3.0523154458419031        3.9285656298578520     
 He    11.764199884429960        12.489275088510563        8.9533664373679187     
 He    11.190057899422627        1.0338908124491253        8.3503903404667099     
 He    26.409718261357067        23.745600235865101        8.5513823727671134     
 He    9.9362532727441355        21.538167404382342        6.7424540820634888     
 He    26.673013437315820        2.0512211884899481        1.9186453068538252     
 He    21.421106277714834        12.502032038908959        2.3206293714546304     
 He    2.7114644952028888        15.906525662414602        8.7523744050675152     
 He    17.789137069912492        16.314308276190822        5.7374939205614757     
 He    8.5497917446137777        12.692973108271428        7.5464222112650994     
 He    26.071298432523687       0.84294974308665893        3.1245975006562410     
 He    3.1156246419106393        14.901179088263181        8.9533664373679187     
 He    19.995846452106928        21.148553780567472       0.31070904845060399     
 He    3.5015434510384629        23.550793423957668        5.3355098559606704     
 He    6.9479552512170262        13.306386613080996        2.1196373391542278     
 He    7.5727527067685232        3.4546860200551697        3.7275735975574489     
 He    23.819336101202435        16.718225147422078        4.7325337590594625     
 He    12.543544483674758        25.563806017787488        3.7275735975574489     
 He    5.9309948007564213        17.524899167121095        3.3255895329566436     
 He    23.788956537997972        26.961472235535258        8.5513823727671134     
 He    2.9223497874297317        12.895124831014302        6.9434461143638915     
 He    21.794746484270146        21.336402255893965        7.1444381466642941     
 He    3.8918116558118476        26.156344512854226        9.1543584696683205     
 He    14.989202800320847        12.905175761631220        1.7176532745534225     
 He    3.9107548781316597        18.519035087892107        8.9533664373679187     
 He   0.50650952619619682        13.696386811150363        8.3503903404667099     
 He    12.973944367823494        12.897830850795780        5.5365018882610730     
 He    5.3142657344319968        23.959349186242882        1.9186453068538252     
 He    15.759706638462735        24.757518572342970        4.9335257913598651     
 He    8.7526790351955146        14.913936038661577        2.3206293714546304     
 He    3.7254079363758574        11.885525940063417        9.3553505019687240     
 He    25.212252579644023        24.765636631687403       0.71269311305140937     
 He    9.1313708207982369        22.141916552829489        6.3404700174626836     
 He    17.168198288012569        23.549633701194178        5.9384859528618783     
 He    12.602057778024026       0.23417512933105186        6.1394779851622809     
 He    2.7064831046294668        17.714680513720069        9.1543584696683205     
 He    12.161835191014459        14.499968236813405        8.5513823727671134     
 He    16.363035181724705        24.152996275386826        5.7374939205614757     
 He    18.185439193707165        17.718159682010540        7.3454301789646967     
 He    16.389906714985571        15.114928038640961        2.3206293714546304     
 He    7.7662383257793710        7.6793837621672179        1.7176532745534225     
 He    1.7209547458211862        12.296401147875613        4.7325337590594625     
 He    16.626119792261491        1.8533217825465385       0.31070904845060399     
 He    7.5794181229477280        2.4555246339756986       0.71269311305140937     
 He    3.3220896531400168        12.085358217279310        9.9583265988699310     
 He    23.214182956278734        14.496875642777429        10.159318631170333     
 He    21.237092220086900        4.0553425744663425        4.9335257913598651     
 He    20.823600988498200        10.492885187624106        1.9186453068538252     
 He    8.7786378196325696       0.83289881246974062        8.3503903404667099     
 He    9.3803527248707166        1.2344962381740132        8.5513823727671134     
 He    21.385885501776954        23.343616235906335        8.5513823727671134     
 He    2.4825481321561202        26.758160790028892        9.7573345665695292     
 He    26.873374639711887        2.6553569111915931        1.3156692099526173     
 He    6.7161623553845864        25.565738889059975        2.7226134360554357     
 He    24.635795171426970        13.105394613101611        2.1196373391542278     
 He    17.598317816481302        13.303294019045021        3.7275735975574489     
 He    17.162094280071283        25.356242255481661        7.1444381466642941     
 He    24.459358681478125        3.8624686338313921       0.71269311305140937     
 He    10.156961168277821        16.120274612792382        2.1196373391542278     
 He    9.1865868497338550       0.23610800060353615        5.1345178236602678     
 He    20.805078498806367        16.114089424720433        5.3355098559606704     
 He    21.628974560654040        9.6881440391975726        2.3206293714546304     
 He    15.596670771130336        10.491338890606119        2.7226134360554357     
 He    23.657282275181945       0.43671342632842403        5.3355098559606704     
 He    21.416546017985343        15.520777781144700       0.31070904845060399     
 He    17.391010742672037        15.311281147566385        4.7325337590594625     
 He    8.7642552552582007        8.6781585739921905        4.9335257913598651     
 He    16.559046391151281        25.961151126692297        6.1394779851622809     
 He    18.392184759724518        14.096051365582150        9.5563425342691257     
 He    23.249473522474652       0.63036051547236838        9.1543584696683205     
 He    20.635728157664705        3.8558968715049455        4.1295576621582537     
 He    6.1675584221863300        2.0454225746724952        4.9335257913598651     
 He    21.607505449256536        17.321974295869222        4.3305496944586572     
 He    3.5063841660019439        18.919086216578389        9.9583265988699310     
 He    19.002950991487534        16.325132355316732       0.10971701615020132     
 He    23.003158083535819        23.558138334793107        1.5166612422530199     
 He    8.5202542439892017        23.744053938847113        9.3553505019687240     
 He    17.409322467833931        7.4714334256068895        5.3355098559606704     
 He    26.435326700748110        13.495781385425474        8.1493983081663064     
 He    7.7209146904086330        24.153769423895820        5.3355098559606704     
 He    15.961190657334642        26.976548631460634       0.71269311305140937     
 He    21.244669688212003        2.4524320399397239        2.3206293714546304     
 He    7.3652351670912823        5.6640517228104148        4.5315417267590599     
 He    20.040818746891773       0.43864629760090834        4.3305496944586572     
 He    16.397834727264666        11.294147167760167        3.3255895329566436     
 He    8.3476068365418641        16.523031761260146        1.7176532745534225     
 He    3.5046308479080635        25.168393780155164       0.31070904845060399     
 He    23.796253152673135        23.744827087356107        8.9533664373679187     
 He    21.599788002399407        21.748050612215156        2.1196373391542278     
 He    2.7168668175122654        13.695613662641369        8.7523744050675152     
 He    25.629883039672265        14.905431405062647        6.7424540820634888     
 He    4.3455047552498858        4.6490407922965726        9.7573345665695292     
 He    18.378082949246103        22.748371721058117        4.5315417267590599     
 He    9.5602975434251203        11.692265425173970        5.3355098559606704     
 He    8.3647959443358939        8.6816377422826623        3.1245975006562410     
 He    7.9257662627221670        23.957416314970398        2.9236054683558383     
 He    2.9000392107762685        24.561165463417549        2.5216214037550335     
 He    20.219430283102362        9.4828997224187237        4.5315417267590599     
 He    4.5311327495636053        14.509632593175827        3.5265815652570467     
 He    4.5087516857741896        23.553886017993644        3.7275735975574489     
 He    13.368562764674344        15.912710850486551        5.5365018882610730     
 He    5.7124622501464382        25.164141463355701        2.5216214037550335     
 He    8.9810336913424003       0.83483168374222494        7.3454301789646967     
 He    16.225257010521378       0.24152004016649214        2.3206293714546304     
 He    24.395232001627576        26.764345978100842        6.5414620497630862     
 He    20.190173436819752        20.534367127248910        6.1394779851622809     
 He    5.9102272754368368        24.756358849579478        5.5365018882610730     
 He    8.7780768096106012        3.2521477230577975        4.5315417267590599     
 He    17.028245170101489       0.64350404012526152        2.3206293714546304     
 He    6.7572756778558967        5.0521845150188325        9.1543584696683205     
 He    8.1190412167570631        26.770144591918296        3.5265815652570467     
 He   0.68133257722919971        25.558780552479032        6.3404700174626836     
 He    3.5199953540403559        14.501127959576895        7.9484062758659046     
 He    19.630063472032795        3.4515934260191949        5.3355098559606704     
 He    22.213570447018164        17.326226612668687        2.1196373391542278     
 He    19.392447023493062        15.904592791142116        9.7573345665695292     
 He    23.832104927998998        9.0724110888610223        8.9533664373679187     
 He    8.5461434372761982        14.301295682361001        7.3454301789646967     
 He    9.7308405908546458        23.347095404196807        6.7424540820634888     
 He    20.207362544613780        12.692973108271428        7.5464222112650994     
 He    8.7437685833885581        17.523352870103107        4.1295576621582537     
 He    18.979306734274303        23.350961146741774        4.7325337590594625     
 He    20.791748462879859        24.565804354471510       0.10971701615020132     
 He    18.198418984141643        13.904337147710692        4.7325337590594625     
 He    4.1020657495427342        25.362427443553610        3.9285656298578520     
 He    25.265082797787958       0.83985714905068409        4.7325337590594625     
 He    9.1407719945991843        16.104811642612507        10.159318631170333     
 He    15.348740599073816        25.551822215898088        9.9583265988699310     
 He    6.9433243052436078        12.089997108333272        7.5464222112650994     
 He    23.421700794617937        14.707531999119237        5.1345178236602678     
 He    18.973974500884928        24.956964275304365        5.7374939205614757     
 He    18.771017519599145        26.567606294920925        4.3305496944586572     
 He    9.9865582986882959        3.2556268913482693        2.7226134360554357     
 He    19.211450273814727        9.6804125541076367        6.3404700174626836     
 He    9.5406527350273862        19.731945424349359        5.3355098559606704     
 He    21.388902411510603        22.339429384518404        8.1493983081663064     
 He    5.5462688970244383        9.8852702966319903        4.3305496944586572     
 He    20.592579369447730        18.518261939383112        9.3553505019687240     
 He    23.015155235334461        16.919603721655957        4.5315417267590599     
 He    11.971086225611245        12.497393147854998        4.7325337590594625     
 He    22.653862923839753       0.84217659457766514        3.5265815652570467     
 He    2.3264583353448915        11.493206296467068        4.3305496944586572     
 He    2.9209467148278780        14.506539999139852        5.1345178236602678     
 He    10.547299262863230        16.507568791080271        9.7573345665695292     
 He    7.1452990461095061        10.881339088675487        8.9533664373679187     
 He    7.5699460637948759        2.6441462578111841        7.1444381466642941     
 He    27.006732430363762        25.955739087129338        8.9533664373679187     
 He    9.3489211309883320        14.904658256553653        7.1444381466642941     
 He    4.5227838055485563        18.733170612524383        2.1196373391542278     
 He    4.3318940649814133        13.100369147793151        4.7325337590594625     
 He    4.9030192398090859        26.366614294941538        4.3305496944586572     
 He    21.400970050445196        18.322681978966681        6.5414620497630862     
 He    7.5540197512087124        9.2772688313853777        6.9434461143638915     
 He    23.229548159288942        9.4763279600922772        7.9484062758659046     
 He    11.357584335780469        16.112929701956940        5.9384859528618783     
 He    23.635812964676465        6.4571956436020415        10.159318631170333     
 He    18.420108622325273        4.0510902576668775        7.1444381466642941     
 He    6.7717289284741939        1.4420600004798445        5.1345178236602678     
 He    19.211169818580736        11.293374019251175        3.7275735975574489     
 He    19.195593851040588        14.095278217073156        9.9583265988699310     
 He    20.422457651970110        9.6873708906885803        2.7226134360554357     
 He    19.418266426522020        9.4867654649636926        2.5216214037550335     
 He    6.1427214586852346        9.6746139402901825        9.3553505019687240     
 He    24.054987770240434        2.6491717231196432        4.5315417267590599     
 He    10.360409369327536        15.115314612895457        2.1196373391542278     
 He    8.5533703612473104        14.916255484188557        1.1146771776522144     
 He    20.422176997628146        9.6869843164340832        2.9236054683558383     
 He    4.5277648974600142        14.504993702121864        5.9384859528618783     
 He    16.803959454366176        10.291506613390226        2.1196373391542278     
 He    24.225390341167998        13.093797385466704        8.1493983081663064     
 He    11.364249552851700        13.500420276479437        5.7374939205614757     
 He    11.336957286962850        24.554593701091100        5.9384859528618783     
 He    8.7599055609506742        12.302199761693066        1.7176532745534225     
 He    8.7284734692983506        21.938991681577619        7.3454301789646967     
 He    1.9072135404149106        16.712813107859123        7.5464222112650994     
 He    7.3731634780323398        4.2632929110266709        1.3156692099526173     
 He    17.816569513641340        4.0503171091578833        7.5464222112650994     
 He    20.431227726829089        6.6744237622702940        1.7176532745534225     
 He    8.1212861528308267        24.353215126857219        6.1394779851622809     
 He    3.3623622072332844        1.2507323568628812       0.10971701615020132     
 He    19.204223748059565        12.292148831076148        6.9434461143638915     
 He    20.001879674250301        14.300135959597512        7.9484062758659046     
 He    7.3690940398508289        4.6610245941859754        3.5265815652570467     
 He    6.9548308346022454        9.6858245936705920        3.5265815652570467     
 He    9.9514080098863662        16.718998295931073        4.3305496944586572     
 He    3.9043706140643604        23.551953146721157        4.7325337590594625     
 He    2.9090894422072742        17.515234810758674        8.3503903404667099     
 He    23.023574168715520        11.284482811397746        8.3503903404667099     
 He   0.11848675526651480        12.707276355687812       0.10971701615020132     
 He    9.5214285597036454        24.948846215959932        9.9583265988699310     
 He    20.200487160336536        17.926883167079865        3.3255895329566436     
 He    26.075017127443232        1.0497403568834964       0.10971701615020132     
 He    19.976762454623188        25.155636829756769        6.9434461143638915     
 He    21.419773393586972        14.315212355522888       0.10971701615020132     
 He    17.824918855872340        3.0534751686053938        3.3255895329566436     
 He    16.598055652266744        12.301426613184073        2.1196373391542278     
 He    5.3149670218479539        21.136956552932563        6.3404700174626836     
 He    17.618102504057070        1.6337742183513047        9.9583265988699310     
 He    6.7099880594153243        26.363908275160060        5.7374939205614757     
 He    24.022292883380246        13.494235088407487        8.9533664373679187     
 He    20.197680616916880        17.923017424534894        5.3355098559606704     
 He    16.192772888191133        13.305226890317506        2.7226134360554357     
 He    3.7428081073617907        8.6827974650461535        2.5216214037550335     
 He    21.809409802540472        14.298203088325026        8.9533664373679187     
 He    9.9848040846085251        2.2448682776338931        5.7374939205614757     
 He    13.143926305677065        26.165235720707653        4.5315417267590599     
 He    3.9247871970140027        15.311667721820880        4.5315417267590599     
 He    4.5511279030073526        2.6387342182482283        9.9583265988699310     
 He    19.637360484923910        3.4616443566361133       0.10971701615020132     
 He    5.7304230329383881        16.315467998954311        5.1345178236602678     
 He    14.613597615155820       0.84140344606867146        3.9285656298578520     
 He    19.594842795648901        15.099851642715583        10.159318631170333     
 He    16.822972865159976        2.8559623369164813        1.5166612422530199     
 He    17.760862264941792        25.350443641664206        10.159318631170333     
 He    2.7236727101934348        13.906656593237672        3.5265815652570467     
 He    9.3641462557125266        11.900602335988793        1.5166612422530199     
 He    3.7225320009141134        18.133287206622203       0.51170108075100662     
 He    1.8931817193025076        23.953550572425431        4.9335257913598651     
 He    20.845771586419637        1.6500103370401726        1.5166612422530199     
 He    20.992319533819980        20.128517384745169        8.1493983081663064     
 He    5.3217723172051956        16.507955365334769        9.5563425342691257     
 He    5.5528635274057265        3.8442996438700399        10.159318631170333     
 He    18.796976801806139        16.519939167224173        3.3255895329566436     
 He    8.3817748849239084        3.4616443566361133       0.10971701615020132     
 He    15.594144981606631        11.294533742014664        3.1245975006562410     
 He    7.9696862281671246        4.2544017031732428        5.9384859528618783     
 He    18.369312675279147        24.147970810078366        8.3503903404667099     
 He    9.3287855010426206        25.565352314805477        2.9236054683558383     
 He    3.3002002073304841        24.961989740612825        3.1245975006562410     
 He    17.208259778913931        8.0763422968175274        4.3305496944586572     
 He    19.994653148495139        16.911872236566023        8.5513823727671134     
 He    7.3241918339859842        24.766023205941899       0.51170108075100662     
 He    9.1778168744288635        4.0557291487208396        4.7325337590594625     
 He    3.6989581312828461        26.974229185933652        1.9186453068538252     
 He    4.1010132210948713        24.755972275324982        5.7374939205614757     
 He    21.449380883577557        1.8525486340375448       0.71269311305140937     
 He    6.7442965842993319        14.512725187211801        1.9186453068538252     
 He    10.773339491340279        10.290346890626735        2.7226134360554357     
 He    21.630868952573813        9.4890849104906732        1.3156692099526173     
 He    5.7365268417716972        12.895511405268799        6.7424540820634888     
 He    21.220604797924778        12.301040038929576        2.3206293714546304     
 He    20.785012957780655        26.169874611761617        2.1196373391542278     
 He    8.3135787668918475        26.761253384064865        8.1493983081663064     
 He    16.801083021134492        12.505897781453928       0.31070904845060399     
 He    24.225670995509962        13.094183959721201        7.9484062758659046     
 He    9.3360119272437920        22.146942018137949        3.7275735975574489     
 He    13.807031137604138       0.63615912928982132        6.1394779851622809     
 He    16.357422094885386        24.145264790296888        9.7573345665695292     
 He    17.979465302687725        20.332988553015028        6.3404700174626836     
 He    21.392620907322172        20.932871958917207        7.9484062758659046     
 He    3.7430888612577449        9.4898580589996673       0.91368514535181189     
 He    18.972851983071052        25.762091997985397        5.1345178236602678     
 He    1.5062805702008100        14.899246216990695        9.9583265988699310     
 He    25.459480070528755        1.2341096639195162        8.7523744050675152     
 He    1.8864462142033021        25.557620829715539        6.9434461143638915     
 He    11.762726523800129        13.092251088448718        8.9533664373679187     
 He    20.028119710353248        5.0595294258542722        5.3355098559606704     
 He    1.5158930063016385        15.114154890131967        2.7226134360554357     
 He    10.998958290311434       0.44251204014587692        2.3206293714546304     
 He    18.570094709857180        23.542675364613235        9.5563425342691257     
 He    25.865745473240207        3.0550214656233812        2.5216214037550335     
 He    17.563237517045383        25.355082532718168        7.7474142435655020     
 He    17.209312207807805        7.8761234453471367        3.9285656298578520     
 He    17.793416874407992        14.908523999098621        5.1345178236602678     
 He    6.3679199232443624        5.0695803564711905       0.10971701615020132     
 He    22.853943571447843        2.2525997627238299        1.7176532745534225     
 He    16.579533063020921        17.115956830581379        6.9434461143638915     
 He    9.5638057724766874        12.100434613204687        2.1196373391542278     
 He    22.824896991925232        11.489340553922100        6.3404700174626836     
 He    8.5331636468417180        18.115118216660850        9.9583265988699310     
 He    8.7811639078182395        2.4497260201582458        3.7275735975574489     
 He   0.92722798041797116        10.293826058917206       0.91368514535181189     
 He    10.794597937761830        1.2445471687909313        3.3255895329566436     
 He    18.576620147304361        25.366679760353076        1.7176532745534225     
 He    6.7376314667820916        17.931908632388321       0.71269311305140937     
 He    22.395198693854418        23.752945146700544        4.7325337590594625     
 He    10.183972282054764        1.0323445154311379        9.1543584696683205     
 He    3.6951689492273490        24.145651364551387        9.5563425342691257     
 He    4.7307918681118126        11.482768791595653        9.7573345665695292     
 He    10.590658516948183        1.6438251489682230        4.7325337590594625     
 He    21.041501942396277        1.8444305746931107        4.9335257913598651     
 He    4.7707135793891258       0.44599120843634860       0.51170108075100662     
 He   0.11462788250696875        13.710303484312250        1.1146771776522144     
 He    20.029242029059148        2.6410536637752093        8.7523744050675152     
 He    10.331573255672906        24.150676829859844        6.9434461143638915     
 He    25.225161584280585        15.910004830705073        6.9434461143638915     
 He    3.9471678625874662        3.0407182182069974        9.9583265988699310     
 He    20.782697435016949        25.158342849538247        5.5365018882610730     
 He    9.1351595050837950        20.937124275716670        5.7374939205614757     
 He    19.189911173051208        18.725825701688944        5.9384859528618783     
 He    9.9706319861021324        9.8887494649224621        2.5216214037550335     
 He    22.050814935365768       0.64041144608928668        3.9285656298578520     
 He    7.5599133928360081        8.4787128710307940        4.1295576621582537     
 He    17.976378702250027        25.168780354409662       0.10971701615020132     
 He    21.981145755365841        26.963018532553246        7.7474142435655020     
 He    24.806338417964472        26.373572631522482       0.71269311305140937     
 He    9.3229620478893125        26.565673423648438        5.3355098559606704     
 He    3.9049315245323406        20.326030216434084        9.9583265988699310     
 He    24.404633772752451        25.567285186077960        1.9186453068538252     
 He    3.7238644868260269        13.093410811212207        8.3503903404667099     
 He    10.959106966616085        13.294402811191594        8.3503903404667099     
 He    8.3379244110750239        17.719705979028529        6.5414620497630862     
 He    25.026694674250304        14.300135959597512        7.9484062758659046     
 He    16.189264957801527        15.317079761383837        1.7176532745534225     
 He    6.9145589773868927        26.167168591980140        3.5265815652570467     
 He    7.1491582175310162        12.298334019148099        3.7275735975574489     
 He    8.9820159317622874       0.43284768378345545        7.3454301789646967     
 He   0.10220900254046920        14.298203088325026        8.9533664373679187     
 He    22.444661458110719        3.0492228518059283        5.5365018882610730     
 He    10.160398810639448        13.099982573538654        4.9335257913598651     
 He    15.758163188912905        25.965403443491763        3.9285656298578520     
 He    17.220678061556502        2.6483985746106495        4.9335257913598651     
 He    14.375349769012153        13.898538533893237        7.7474142435655020     
 He    10.535582864960542        23.953163998170933        5.1345178236602678     
 He    6.3086341574652689        24.953098532759398        7.7474142435655020     
 He    6.9430439495636058        14.509632593175827        3.5265815652570467     
 He   0.67929790791543798        26.160983403908190        6.7424540820634888     
 He   0.90098754609907017        16.307736513864374        9.1543584696683205     
 He    4.7176018109173308        17.111317939527417        9.3553505019687240     
 He    20.387306964952231        19.924046216475315        9.9583265988699310     
 He    5.1134831025300347        19.724600513513916        9.1543584696683205     
 He    5.5109079432465551        21.936672236050640        8.5513823727671134     
 He    10.188533039554194        2.0469688716904830        4.1295576621582537     
 He    10.989696796580548        1.2364291094464974        7.5464222112650994     
 He    3.9301892206614153        10.680733662950599        8.7523744050675152     
 He    6.3358563344341174        14.503833979358372        6.5414620497630862     
 He    8.3292948127180093        21.942857424122590        5.3355098559606704     
 He    10.966754921877140        14.313279484250405        1.1146771776522144     
 He    23.795481477675214        24.752106532780012        7.7474142435655020     
 He    6.5668076654566123        5.4700180594119727       0.91368514535181189     
 He    22.418631987429734        12.895124831014302        6.9434461143638915     
 He    20.205538838937937        17.127167483961788        1.1146771776522144     
 He    22.791571105677065        26.165235720707653        4.5315417267590599     
 He    20.197329774100925        17.720865701792022        5.9384859528618783     
 He    17.372138007488179        25.570377780113937       0.31070904845060399     
 He    4.3010935700409973        23.746373384374095        8.1493983081663064     
 He    20.994705045949697        19.728466256058887        7.1444381466642941     
 He    23.011507226658843        20.947948354842584       0.10971701615020132     
 He    18.225991804818470        2.0438762776545079        5.7374939205614757     
 He    1.0803708568615640        25.151384512957303        9.1543584696683205     
 He    18.592686538176537        16.717065424658585        5.3355098559606704     
 He    8.1537705738230386        13.709530335803256        1.5166612422530199     
 He    11.330011315995668        26.360042532615093        7.7474142435655020     
 He    25.631566766616086        13.294402811191594        8.3503903404667099     
 He    4.7601895891123389        4.8682017822373087       0.31070904845060399     
 He    24.401195831728860        26.167555166234635        3.3255895329566436     
 He    22.859977390915137       0.24422605994797014       0.91368514535181189     
 He    8.5530897069053449        14.915868909934060        1.3156692099526173     
 He    4.6980973794675753        25.554528235679566        8.5513823727671134     
 He    23.592173653573475        26.160596829653691        6.9434461143638915     
 He    5.7578552775592620        2.4381287925233401        9.7573345665695292     
 He    4.1017151058347556        26.773623760208768        1.7176532745534225     
 He    5.5398845334031508        14.111514335762024        1.5166612422530199     
 He    19.184649128135820        20.533593978739916        6.5414620497630862     
 He    2.7151830905684458        15.306642256512422        7.1444381466642941     
 He    6.5681407486924526        5.2701857821960783       0.31070904845060399     
 He    8.9512862226197871        16.120661187046878        1.9186453068538252     
 He    6.7608538962734768        4.0487708121398960        8.3503903404667099     
 He    19.004985461693320        14.109581464489541        2.5216214037550335     
 He    20.782136026779032        24.350895681330240        7.3454301789646967     
 He    19.207381333403152        14.111514335762024        1.5166612422530199     
 He    22.594507566910600        25.363973740571595        3.1245975006562410     
 He    2.1444787479227401       0.83096594119725631        9.3553505019687240     
 He    9.1518574926678795        13.296722256718574        7.1444381466642941     
 He    8.1331430272354783        18.117824236442328        8.5513823727671134     
 He    8.5755405609527955        2.8466845548085566        6.3404700174626836     
 He    21.650022541207615       0.84372289159565261        2.7226134360554357     
 He    6.1664360039264423        3.6572243170525418        2.9236054683558383     
 He    21.437944244030945        2.0384642380915521        8.5513823727671134     
 He    18.569743867041225        23.340523641870359        10.159318631170333     
 He    17.601194349266972        11.895576870680335        4.1295576621582537     
 He    18.017983244485272        5.2609080000881541        5.1345178236602678     
 He    17.605474153762472        10.489792593588131        3.5265815652570467     
 He    17.999180200005458        11.688399682629001        7.3454301789646967     
 He    8.1694863209872359        6.4711123167639277        2.9236054683558383     
 He    19.015439462604096        11.098953781598235       0.31070904845060399     
 He    7.9507434040632639        15.118407206931433       0.51170108075100662     
 He    13.140418076625496        25.757066532676937        7.7474142435655020     
 He    18.368821555069204        24.348962810057756        8.3503903404667099     
 He    18.382573120055593        20.334534850033016        5.5365018882610730     
 He    21.997843842503912        20.129290533254164        7.7474142435655020     
 He    4.9303818932798986        17.127554058216287       0.91368514535181189     
 He    23.232004258108599        12.504738058690437       0.91368514535181189     
 He    17.985990242364966        18.123622850259782        5.5365018882610730     
 He    25.062336381924140        3.0557946141323749        2.1196373391542278     
 He    21.250142198995366       0.44328518865487060        1.9186453068538252     
 He    1.0901938583843578        25.971588631563712       0.71269311305140937     
 He    15.753742808361451        25.354309384209174        8.1493983081663064     
 He    22.019312655239453        10.075438217485463        9.9583265988699310     
 He    19.627327216641113        4.4561668516616217        5.5365018882610730     
 He    18.820691048385381        8.0825274848894768        1.1146771776522144     
 He    6.3525548197881418        10.896802058855361       0.91368514535181189     
 He    4.9171913383154777        18.722733107652967        7.5464222112650994     
 He    7.1218656529802038        20.932485384662709        8.1493983081663064     
 He    10.991310633712343        1.8436574261841170        5.3355098559606704     
 He    10.996362511421717        2.6572897824640775       0.31070904845060399     
 He    5.9150684881702578        24.158021740695286        3.1245975006562410     
 He    3.7569102165021704        2.4504991686672395        3.3255895329566436     
 He    9.5298483890705974        26.573791482992874        1.1146771776522144     
 He    10.128967117203075        25.963470572219276        4.9335257913598651     
 He    22.426980831890795        7.8649127919667281        9.7573345665695292     
 He    20.994003459871777        20.130836830272152        6.9434461143638915     
 He    21.210922372457940        13.497714256697959        7.1444381466642941     
 He    4.1388997652884836        10.288027445099754        3.9285656298578520     
 He    21.240389983270489        4.6648903367309433        1.5166612422530199     
 He    7.9457616152738906        13.699865979440835        6.5414620497630862     
 He    19.372030440543419        24.144878216042393        9.9583265988699310     
 He    7.1629796723294294        6.0656491485146864        4.7325337590594625     
 He    11.399961349445537        1.6511700598036632       0.91368514535181189     
 He    18.392746367070412        16.516846573188197        4.9335257913598651     
 He    20.034574461556499        2.6483985746106495        4.9335257913598651     
 He    9.5781182479310569        4.8600837228928748        4.5315417267590599     
 He    9.1295470155684040        25.769436908820836        1.3156692099526173     
 He    6.9535677407324163        8.4740739799768310        6.5414620497630862     
 He    10.365390759900958        13.307159761589990        1.7176532745534225     
 He    9.5188326812599389        26.356949938579117        9.3553505019687240     
 He    6.9289414422072744        17.515234810758674        8.3503903404667099     
 He    19.027998022640656        5.2678663366690976        1.5166612422530199     
 He    7.9313086633175569        19.730012553076872        6.3404700174626836     
 He    7.9238716716944184        22.543127404279268        6.7424540820634888     
 He    19.822146117995779        10.094380355955808       0.10971701615020132     
 He    17.784436433235022        18.929523721449804        4.5315417267590599     
 He    6.7394553715659118        15.111062296095993        4.3305496944586572     
 He    7.5621586275717352        8.4818054650667687        2.5216214037550335     
 He    1.4884601643568371        24.151449978368838        6.5414620497630862     
 He    4.1542646696367278        2.8474577033175503        5.9384859528618783     
 He    17.356351374972075        26.960312512771765        9.1543584696683205     
 He    10.346938160021150        16.710107088077642        8.9533664373679187     
 He    5.5677379088679553        1.4447660202613226        3.7275735975574489     
 He    5.3320863393839453        16.320493464262771        2.5216214037550335     
 He    8.3391871067289003        15.704760513926223        9.1543584696683205     
 He    25.668120625789808        2.2529863369783270        1.5166612422530199     
 He    18.007740008104438        10.490179167842628        3.3255895329566436     
 He    5.5580554834011142        2.6414402380297064        8.5513823727671134     
 He    25.269082147049470        1.0470343371020183        1.5166612422530199     
 He    24.052461682054766        1.0323445154311379        9.1543584696683205     
 He    7.1227080142220531        24.160341186222265        1.9186453068538252     
 He    18.592967391626480        18.330800038311114        2.3206293714546304     
 He    21.586737824382965        23.746759958628594        7.9484062758659046     
 He    19.173704405231053        26.971909740406673        3.1245975006562410     
 He    6.5126438663068935        25.562259720769504        4.5315417267590599     
 He    13.969154952990641        15.506087959473819        7.9484062758659046     
 He    2.5096300317309792        16.712039959350129        7.9484062758659046     
 He    5.5351136086977064        15.718290612833613        2.1196373391542278     
 He    21.812286335326142        12.890485939960339        9.3553505019687240     
 He    27.035287591014463        14.499968236813405        8.5513823727671134     
 He    5.7593287377430800        2.6418268122842030        8.3503903404667099     
 He    18.599702896725685        16.726729781021007       0.31070904845060399     
 He    20.215010400320846        12.905175761631220        1.7176532745534225     
 He    18.230833216659864        3.0588872081683500       0.51170108075100662     
 He    16.018651522790034        1.8471365944745888        3.5265815652570467     
 He    18.582513191607728        19.728079681804388        7.3454301789646967     
 He    3.7276533702195604        13.501966573497425        4.9335257913598651     
 He    15.779210970358504        15.507634256491807        7.1444381466642941     
 He    19.040767247653172       0.84874835690411177       0.10971701615020132     
 He    8.9615997470285969        11.899829187479799        1.9186453068538252     
 He    11.738100523936952        24.553433978327611        6.5414620497630862     
 He    22.409300802994800        17.520646850321629        5.5365018882610730     
 He    18.992637068862773        17.319268276087744        5.7374939205614757     
 He    5.3180538213936268        17.914512790935962        9.7573345665695292     
 He    22.602224814659753        19.324549384827630        8.1493983081663064     
 He    8.7667110554158931        9.2865466134933019        2.1196373391542278     
 He    2.6972925958044724        25.163754889101202        2.7226134360554357     
 He    18.622995813353022        5.4653791683580106        3.3255895329566436     
 He    25.842312080110901        13.106167761610605        1.7176532745534225     
 He    18.820550770991392        8.4856712076117375       0.51170108075100662     
 He    3.9005820293327909        25.563419443532993        3.9285656298578520     
 He    5.7639593850545348        1.4381942579348761        7.1444381466642941     
 He    19.393078719758957        17.720479127537523        6.1394779851622809     
 He    3.5178909940225451        18.934935761012763        1.7176532745534225     
 He    22.597524377090259        23.553112869484650        4.1295576621582537     
 He    15.557942263910826        24.958123998067855        5.1345178236602678     
 He    5.5478126452362320        11.097407484580248        1.1146771776522144     
 He    6.5134855306708275        23.143397384435939        8.1493983081663064     
 He    2.7225501923795594        14.711784315918703        2.9236054683558383     
 He    19.210959153604783        9.8814045540870215        6.3404700174626836     
 He    23.008490316925194        21.952135206230512       0.51170108075100662     
 He    2.1432158531608878        1.2325633669015288        9.5563425342691257     
 He    3.9218403762003549        15.710945701998172        5.9384859528618783     
 He    6.1373899221737735        16.927335206745894       0.51170108075100662     
 He    7.3671997474850439        5.6667577425918925        3.1245975006562410     
 He    16.224906267259414       0.84604233712263377        1.5166612422530199     
 He    2.5520068462880698       0.63693227779881501        5.7374939205614757     
 He    9.5793807444769570        1.2317902183925351        9.9583265988699310     
 He    10.999098667259410       0.84604233712263377        1.5166612422530199     
 He    21.002282314966823        16.512207682134235        7.3454301789646967     
 He    22.394707772752451        25.567285186077960        1.9186453068538252     
 He    4.5384295633467424        12.906335484394711        1.1146771776522144     
 He    22.790658854623189        25.155636829756769        6.9434461143638915     
 He    7.9497607654274258        12.293695128094136        6.1394779851622809     
 He    19.167108978417861        26.559488235576488        8.5513823727671134     
 He    10.786739715740774        2.0403971093640361        7.5464222112650994     
 He    9.5800122416348774        1.4343285153899075        9.1543584696683205     
 He    5.9358359139358541        16.119888038537884        2.3206293714546304     
 He    4.2963928338095414        25.554914809934061        8.3503903404667099     
 He    8.3433968223044008        14.903885108044658        7.5464222112650994     
 He    19.410338115580963        10.887524276747437        5.7374939205614757     
 He    5.3613426878966157        1.2356559609375037        7.9484062758659046     
 He    24.999402408361455        25.354309384209174        8.1493983081663064     
 He    19.829372145981001        3.4492739804922139        6.5414620497630862     
 He    9.3771956372970671        3.4485008319832202        6.9434461143638915     
 He    26.475318401391434        1.0474209113565154        1.3156692099526173     
 He    16.019914417551888        1.4455391687703163        3.3255895329566436     
 He    18.224658920690604        3.8570565942684363        3.5265815652570467     
 He    9.9428483013413764        18.723892830416460        6.9434461143638915     
 He    4.1366548292147201        12.704956910160830        1.3156692099526173     
 He    20.214588871260965        8.4678887919048815        9.7573345665695292     
 He    25.026834951644293        13.896992236875251        8.5513823727671134     
 He    19.201347314827881        14.506539999139852        5.1345178236602678     
 He    5.9129635308285193        23.751785423937051        5.3355098559606704     
 He    20.011141068427197        12.699544870597874        4.1295576621582537     
 He    11.197846231631660        2.4562977824846923       0.31070904845060399     
 He    6.1192179766359311        20.330669107488049        7.5464222112650994     
 He    20.010509770377254        14.110354612998535        2.1196373391542278     
 He    22.812408421254684        15.908845107941582        7.5464222112650994     
 He    8.1293548407198610        23.355986612050234        2.1196373391542278     
 He    19.199242755702095        17.326999761177682        1.7176532745534225     
 He    22.054674007233288        1.2507323568628812       0.10971701615020132     
 He    4.5549867757668983        1.6357070896237889        8.9533664373679187     
 He    26.846924336848936        13.710690058566747       0.91368514535181189     
 He    4.7219523016567599        19.940668909418680        1.3156692099526173     
 He    17.762546290547576        26.159437106890202        7.5464222112650994     
 He    22.652950772339867       0.63925172332579616        4.5315417267590599     
 He    24.053514310056617        2.4454737033587803        5.9384859528618783     
 He    11.960912879042436        15.508407405000799        6.7424540820634888     
 He    23.424787892825574        13.905110296219684        4.3305496944586572     
 He    18.392255047752492        15.104490533769546        7.7474142435655020     
 He    8.9485497681201291        15.511886573291271        4.9335257913598651     
 He    1.9447491422385805        1.2360425351920006        7.7474142435655020     
 He    21.190014768852340        22.745665701276639        5.9384859528618783     
 He    7.1412297074819833        12.085744791533806        9.7573345665695292     
 He    17.391922894171923        15.514206018818253        3.7275735975574489     
 He    4.9514999627534735        7.6782240394037267        2.3206293714546304     
 He    5.3663245762399772        3.4608712081271196       0.51170108075100662     
 He    18.979657577090258        23.553112869484650        4.1295576621582537     
 He    20.003703977250073        14.705985702101250        5.9384859528618783     
 He    4.7272138488022080        14.099530533872622        7.7474142435655020     
 He    19.011720966792527        12.505511207199431       0.51170108075100662     
 He    9.5591752247192190        14.110741187253032        1.9186453068538252     
 He    7.9516552569011862        12.901310019086251        3.7275735975574489     
 He    20.214168138632985        10.483993979770679        6.5414620497630862     
 He    18.988567531127273        16.910325939548034        9.3553505019687240     
 He    10.329749052227122        24.551501107055127        7.5464222112650994     
 He    23.596593536354987        22.738320790441197        9.7573345665695292     
 He    8.3501324269575932        14.106488870453566        4.1295576621582537     
 He    1.7529479470494664        1.0470343371020183        1.5166612422530199     
 He    7.5489684708232661        13.303680593299518        3.5265815652570467     
 He    12.398118456764367        1.4401271292073603        6.1394779851622809     
 He    18.403621399271131        13.910135761528144        1.7176532745534225     
 He    4.5605997630522284       0.83676455501470925        6.3404700174626836     
 He   0.13427209358077416       0.83057936694275947        9.5563425342691257     
 He    4.5053136451966100        23.347481978451302        6.5414620497630862     
 He    7.9426746166202413        15.308961702039403        5.9384859528618783     
 He    10.971876291182587        9.6819588511256232        5.5365018882610730     
 He    3.7159362754389575        15.300843642694970        10.159318631170333     
 He    1.5255751331065159        11.497458613266533        2.1196373391542278     
 He    7.9301861455036811        20.535140275757904        5.7374939205614757     
 He    3.7378268163423569        11.297626336050639        1.5166612422530199     
 He    3.5202060190163089        15.913097424741048        5.3355098559606704     
 He    18.378784833985986        24.766023205941899       0.51170108075100662     
 He    3.1265000723273082        15.521164355399195       0.10971701615020132     
 He    24.828298052247995        13.698706256677344        7.1444381466642941     
 He    7.1743455260781266       0.83792427777819978        5.7374939205614757     
 He    11.372318041632758        10.889843722274417        4.5315417267590599     
 He    9.3673032437321879        8.8799237224805694        4.5315417267590599     
 He    20.632290515303076        6.8761889107586729        1.3156692099526173     
 He    6.5207826431159290        23.960122334751876        1.5166612422530199     
 He    7.1725214221863300        2.0454225746724952        4.9335257913598651     
 He    20.192558948949468        20.134315998562624        5.1345178236602678     
 He    23.189065935759601        26.965724552334724        6.3404700174626836     
 He    23.234179105262360        10.692717464840001        2.5216214037550335     
 He    19.172511499835213        25.961924275201291        5.7374939205614757     
 He    22.395759803430376        22.140370255811501        7.1444381466642941     
 He    5.9388524254535504        11.889005108353889        7.5464222112650994     
 He    8.9254671182527918        24.958510572322353        4.9335257913598651     
 He    2.5073847969952521        16.708947365314152        9.5563425342691257     
 He    5.1045728498310536        23.947365384353478        8.1493983081663064     
 He    7.1477548462671985        11.489727128176597        6.1394779851622809     
 He    23.630200674269052        12.902856316104240        2.9236054683558383     
 He    22.394076275594532        25.364746889080589        2.7226134360554357     
 He    6.5635796925310590        1.8355393668396831        9.5563425342691257     
 He    8.3800908593181251        2.6526508914101150        2.7226134360554357     
 He    24.256822432820321        3.4570054655821512        2.5216214037550335     
 He    12.762918798202662        16.312375404918338        6.7424540820634888     
 He    17.999180598221411        14.915095761425068        1.7176532745534225     
 He    21.200398282627162        17.113250810799901        8.3503903404667099     
 He    7.1216553862202021        22.747211998294624        5.1345178236602678     
 He    5.3222634374151392        16.306963365355383        9.5563425342691257     
 He    9.3766343286131359        3.4477276834742265        7.3454301789646967     
 He    1.9188603471675372        13.905496870474181        4.1295576621582537     
 He    20.812094260031586        11.283709662888754        8.7523744050675152     
 He    17.584215508232944        17.922244276025900        5.7374939205614757     
 He    22.051797175785651       0.23842744613051728        3.9285656298578520     
 He    3.5367639283143810        10.289187167863245        3.3255895329566436     
 He    17.396342876507426        12.898603999304774        5.1345178236602678     
 He    6.1200603378777805        23.558524909047605        1.3156692099526173     
 He    18.801396585033665        12.290989108312658        7.5464222112650994     
 He    8.5819252232360466        1.0404625747755718        4.9335257913598651     
 He    25.431556307481983        12.085744791533806        9.7573345665695292     
 He    10.534460148038692        23.144943681453928        7.3454301789646967     
 He    22.197924888327954        24.766409780196398       0.31070904845060399     
 He    19.209415604500965        10.282615405536799        6.7424540820634888     
 He    9.5545447765157405        16.927721781000393       0.31070904845060399     
 He    8.5671211298017962        4.4484353665716849        9.5563425342691257     
 He    16.996111791033208        13.102688593320133        3.5265815652570467     
 He    4.1537739476427360        6.2751457820930021       0.31070904845060399     
 He    17.814745210641568        3.6444673666541454        9.5563425342691257     
 He    24.458376042842289        1.0377565549940939        6.3404700174626836     
 He    15.810923119028866        1.0311847926676474        9.7573345665695292     
 He    14.346092922729543        24.950005938723422        9.3553505019687240     
 He    8.5748388753208875        2.4423811093228056        7.5464222112650994     
 He    23.852872552872569        2.6476254261016559        5.3355098559606704     
 He    19.386624068109693        20.938283998480163        5.1345178236602678     
 He    4.3495740938774095        3.4446350894382518        8.9533664373679187     
 He    22.427121208838770        8.2684430889434850        8.9533664373679187     
 He    22.801674363325873        23.759130334772493        1.5166612422530199     
 He    11.392875001530376        3.0530885943508972        3.5265815652570467     
 He    16.382890455990413        15.911937701977557        5.9384859528618783     
 He    7.9158734709413361        26.162143126671680        6.1394779851622809     
 He    17.410585462149772        7.8765100196016338        3.7275735975574489     
 He    24.213322702233402        17.110544791018423        9.7573345665695292     
 He    21.642164518294535        3.2529208715667912        4.1295576621582537     
 He    6.5336214592785042        14.902725385281167        8.1493983081663064     
 He    19.616101640286406        9.2807479996758495        5.1345178236602678     
 He    5.9454479518207313        13.108100632883088       0.71269311305140937     
 He    22.217008188933779        15.112608593113979        3.5265815652570467     
 He    5.5151879468500313        22.144235998356471        5.1345178236602678     
 He    8.9792097865585792        3.6556780200345544        3.7275735975574489     
 He    20.239496222344027        2.6538106141736058        2.1196373391542278     
 He    21.430718216045726        8.6835706135551458        2.1196373391542278     
 He    22.242826994638808        3.8547371487414548        4.7325337590594625     
 He    23.453623906926218        4.0630740595562793       0.91368514535181189     
 He    21.009017820066028        14.908137424844124        5.3355098559606704     
 He    8.1476660681118123        11.482768791595653        9.7573345665695292     
 He    22.999790231432229        23.553499443739145        3.9285656298578520     
 He    23.192644253731167        26.768984869154803        4.1295576621582537     
 He    3.8978454752791443        24.147970810078366        8.3503903404667099     
 He    20.998985248661150        21.549378057762752       0.91368514535181189     
 He    6.1540177212838705        9.0851680392594201        2.3206293714546304     
 He    7.7183890004389157        25.763638295003382        4.3305496944586572     
 He    9.9769458625874670        3.0407182182069974        9.9583265988699310     
 He    9.9288164802289742        25.964630294982769        4.3305496944586572     
 He    6.1504394033123022        9.2819077224393389        4.5315417267590599     
 He    10.796141685973625        2.4566843567391894       0.10971701615020132     
 He    5.5334298817538867        17.329319206704664       0.51170108075100662     
 He    8.7507145543557403        15.717904038579116        2.3206293714546304     
 He    11.596323103026105        1.2414545747549566        4.9335257913598651     
 He    20.017876573526404        11.095474613307763        2.1196373391542278     
 He    8.7312803113799724        24.362879483219640        1.1146771776522144     
 He    7.7258960809820545        22.345614572590353        4.9335257913598651     
 He    15.212996997630265       0.23146910954957386        7.5464222112650994     
 He    23.255297373843913        2.8567354854254750        1.1146771776522144     
 He    16.019002365605989        2.0492883172174641        2.9236054683558383     
 He    17.409743598677860        8.6820243165371593        2.9236054683558383     
 He    19.021121841931510        4.0483842378853989        8.5513823727671134     
 He    17.374874163325874        23.759130334772493        1.5166612422530199     
 He    19.975078628125381        25.959991403928804        6.7424540820634888     
 He    24.799953257911280        24.146424513060381        9.1543584696683205     
 He    9.5478089727545719        16.111769979193451        6.5414620497630862     
 He    19.571900622283533        25.756679958422438        7.9484062758659046     
 He    25.629321730988334        14.904658256553653        7.1444381466642941     
 He    5.1563509377430803        2.6418268122842030        8.3503903404667099     
 He    6.7680803224746500       0.63036051547236838        9.1543584696683205     
 He    20.174948511203532        25.151771087211799        8.9533664373679187     
 He    21.220814965130792        9.6796394055986426        6.7424540820634888     
 He    16.196000363346744        12.906335484394711        1.1146771776522144     
 He    20.433402275320891        2.4423811093228056        7.5464222112650994     
 He    9.3470266395145725        14.297043365561537        9.5563425342691257     
 He    1.5271187817643224        11.902921781515774       0.31070904845060399     
 He    25.000524826621341        23.742507641829128        10.159318631170333     
 He   0.47318344084005143        26.758933938537886        9.3553505019687240     
 He    5.3261222106206976        14.497262217031926        9.9583265988699310     
 He    26.243806159900963        13.307159761589990        1.7176532745534225     
 He    10.974262002420279        10.895255761837372        1.7176532745534225     
 He    19.607050811531472        11.486634534140622        7.7474142435655020     
 He    2.3516457434459896       0.83947057479618714        4.9335257913598651     
 He    21.410371522908108        14.705599127846753        6.1394779851622809     
 He    21.793343312114306        22.141143404320495        6.7424540820634888     
 He    13.605898160656162       0.23262883231306444        6.9434461143638915     
 He    4.5536536925310580        1.8355393668396831        9.5563425342691257     
 He    15.566431983089803        24.364812354492127       0.10971701615020132     
 He    20.010860314531243        11.892484276644360        5.7374939205614757     
 He    9.3369939685557028        20.131609978781146        6.5414620497630862     
 He    4.5251689194623204        15.106423405042030        6.7424540820634888     
 He    20.436910504372456        2.8505502973535251        4.3305496944586572     
 He    4.5667741585754777       0.84526918861364009        1.9186453068538252     
 He    9.7406630946075001        20.133929424308125        5.3355098559606704     
 He    9.9670536681305641        10.085489148102381        4.7325337590594625     
 He    6.5558621461199422        5.4549416634865953        8.7523744050675152     
 He    11.741889407330484        24.961989740612825        3.1245975006562410     
 He    22.609662304052829        20.544804632120325       0.71269311305140937     
 He    19.633501612164363        4.4646714852605527        1.1146771776522144     
 He    4.1216404690204662        17.927656315588855        2.9236054683558383     
 He    15.213137374578242       0.63499940652633069        6.7424540820634888     
 He    8.7761121296628524        2.4427676835773027        7.3454301789646967     
 He    3.2975339413048141        24.554980275345599        5.7374939205614757     
 He    22.444661756772682        5.4692449109029795        1.3156692099526173     
 He    6.7753775344737388        2.2537594854873206        1.1146771776522144     
 He    24.625902180538166        13.696773385404860        8.1493983081663064     
 He    5.1574038644068949        6.4749780593088966       0.91368514535181189     
 He    23.799831570198691        24.354761423875207        5.3355098559606704     
 He    25.205096142808859        26.772464037445275        2.3206293714546304     
 He    6.1425813803992213        11.691105702410479        5.9384859528618783     
 He    2.9244549438794456        14.914709187170571        1.9186453068538252     
 He    6.1399152139275390        12.090770256842266        7.1444381466642941     
 He    17.988866874704627        17.522579721594113        4.5315417267590599     
 He    5.1367763178193355        10.883271959947971        7.9484062758659046     
 He    18.821111880567351        6.8730963167226982        2.9236054683558383     
 He    17.196122150613323        13.504672593278903        3.5265815652570467     
 He    21.648408704075820       0.23649457485803299        4.9335257913598651     
 He    6.9753178051338516        3.2606523566567285       0.10971701615020132     
 He    25.831436948356195        14.906204553571639        6.3404700174626836     
 He    21.183770583071055        25.762091997985397        5.1345178236602678     
 He    13.779809259297254        13.505445741787897        3.1245975006562410     
 He    23.627464617985343        15.520777781144700       0.31070904845060399     
 He    21.408617707044286        16.921536592928444        3.5265815652570467     
 He    20.583949870644702        23.548087404176190        6.7424540820634888     
 He    18.826724170974764       0.42743564422049946        10.159318631170333     
 He    11.970174472327310        15.521164355399195       0.10971701615020132     
 He    21.245581740157903        1.8486828914925761        2.7226134360554357     
 He    22.391690564356839        24.151449978368838        6.5414620497630862     
 He    20.208905894609622        10.678414217423619        9.9583265988699310     
 He    8.9642656148383146        9.0801425739509600        4.9335257913598651     
 He    25.643213772476688        12.100434613204687        2.1196373391542278     
 He    8.1437377037561944        17.930748909624832        1.3156692099526173     
 He    4.7546464916390336        3.4488874062377168        6.7424540820634888     
 He    6.9387641450681041        15.915416870268029        4.1295576621582537     
 He    16.198736519184440        11.095088039053266        2.3206293714546304     
 He    21.602453770655138        18.121689978987298        6.5414620497630862     
 He    5.1061162993808846        22.739480513204690        9.1543584696683205     
 He    11.741608852542507        25.768277186057347        1.9186453068538252     
 He    19.209415803608941        11.895963444934830        3.9285656298578520     
 He    3.7007118475926783        23.951617701152944        5.9384859528618783     
 He    6.5226764377117741        18.921019087850876        8.9533664373679187     
 He    9.7234036987854946        26.966884275098213        5.7374939205614757     
 He    23.200992899084252        20.125424790709197        9.7573345665695292     
 He    21.423140449258657        7.8664590889847155        8.9533664373679187     
 He    10.162854710351128        14.515044632738782       0.71269311305140937     
 He    23.227653966477146        11.288735128197212        6.1394779851622809     
 He    17.769422371702735        26.572245185974886        1.9186453068538252     
 He    18.221150890747012        5.0622354456357508        3.9285656298578520     
 He    6.9753177055798634        2.4539783369577113        1.5166612422530199     
 He    21.201941732176994        15.905365939651110        9.3553505019687240     
 He    18.832127190162055        3.8632417823403857       0.31070904845060399     
 He    17.617611782063079        5.0614622971267567        4.3305496944586572     
 He    18.369523041593137        23.139918216145468        9.9583265988699310     
 He    6.5675086542106049       0.22760336700460529        9.5563425342691257     
 He    23.254946331919982        1.0412357232845655        4.5315417267590599     
 He    7.9448493642200164        12.690267088489950        8.9533664373679187     
 He    6.9493583238188803        11.694971444955447        3.9285656298578520     
 He    3.2963413345709380        25.965016869237264        4.1295576621582537     
 He    24.396354618995439        26.765892275118830        5.7374939205614757     
 He    16.762494691754984        25.762865146494388        4.7325337590594625     
 He    3.7108147070255346        18.318816236421714        8.5513823727671134     
 He    20.436209017848523        4.0595948912658075        2.7226134360554357     
 He    17.822322877874647        3.6549048715255608        4.1295576621582537     
 He    22.191329162852796        21.933966216269162        9.9583265988699310     
 He    4.7704329250471602       0.44560463418185176       0.71269311305140937     
 He    25.999243640840056        26.758933938537886        9.3553505019687240     
 He    9.1362120335316579        21.543579443945298        3.9285656298578520     
 He    18.006336935502585        12.101594335968178        1.5166612422530199     
 He    20.381063276940882        26.973842611679157        2.1196373391542278     
 He    7.7536094777148339        12.502032038908959        2.3206293714546304     
 He    3.8993890243829630        23.746759958628594        7.9484062758659046     
 He    16.213750481162741        2.6456925548291714        6.3404700174626836     
 He    12.174464238186973        11.290667999469695        5.1345178236602678     
 He    4.1590357934501476        2.8540294656439968        2.5216214037550335     
 He    11.375124585052417        10.893709464819386        2.5216214037550335     
 He    9.5633146522667438        12.301426613184073        2.1196373391542278     
 He    15.612105664844593        1.6391862579142606        7.1444381466642941     
 He    23.452921922632346        1.2387485549734785        6.3404700174626836     
 He    20.825074448682017        10.696583207384970       0.51170108075100662     
 He    20.797992051337218        16.709333939568651        9.3553505019687240     
 He    24.824158525146480        14.701346811047287        8.3503903404667099     
 He    5.9236983851892360        22.354892354698279       0.10971701615020132     
 He    10.765972688191129        13.305226890317506        2.7226134360554357     
 He    2.1284127552665151        12.707276355687812       0.10971701615020132     
 He    18.988146898053284        19.733105147112848        4.7325337590594625     
 He    9.5568600006174798        15.519231484126712        1.1146771776522144     
 He    4.3162480085212644        16.507182216825775        9.9583265988699310     
 He    5.3304726018061386        16.519939167224173        3.3255895329566436     
 He    19.630834947922743       0.83096594119725631        9.3553505019687240     
 He    6.3547996563079172        7.6731985740952675        4.9335257913598651     
 He    14.990255129660733        11.898282890461813        2.7226134360554357     
 He    9.9847339956885239        2.8497771488445314        4.7325337590594625     
 He    9.5299886664645861        26.170647760270612        1.7176532745534225     
 He    8.9409022110750254        17.719705979028529        6.5414620497630862     
 He    24.864992089261719        1.4474720400428005        2.3206293714546304     
 He    2.7146918708045145        14.700960236792790        8.5513823727671134     
 He    20.786135376040541        24.558072869381572        4.1295576621582537     
 He    4.3494342146993725        7.0744748909565782        2.7226134360554357     
 He    20.826547809311847        10.093607207446814       0.51170108075100662     
 He    19.806429972615629        14.106102296199069        4.3305496944586572     
 He    3.7181114212546840        15.908845107941582        7.5464222112650994     
 He    4.9542357203752161        2.6402805152662157        9.1543584696683205     
 He    9.1294063399584644        22.945884552747028        6.3404700174626836     
 He    3.3345786220265166        10.892549742055895        3.1245975006562410     
 He    7.3692341181368421        2.6445328320656811        6.9434461143638915     
 He    24.193397239493702        25.149838215939315        9.9583265988699310     
 He    7.1530873783185385        12.303746058711054       0.91368514535181189     
 He    22.415334622462094        15.512273147545768        4.7325337590594625     
 He    24.832367390875518        12.494300553819023        6.3404700174626836     
 He    17.597125209747425        14.713330612936689        2.1196373391542278     
 He    26.413296977544586        26.775556631481251       0.71269311305140937     
 He    7.9505326395333222        12.899763722068265        4.5315417267590599     
 He    17.568570049096724        26.169101463252623        2.5216214037550335     
 He    19.644937753941036       0.24538578271146072       0.31070904845060399     
 He    23.430049937740961        12.097342019168712        3.7275735975574489     
 He    18.403691488191132        13.305226890317506        2.7226134360554357     
 He    3.3261589917675400        10.880952514420990        9.1543584696683205     
 He    21.417948891479224        12.296014573621116        4.9335257913598651     
 He    12.336938796835440        25.556074532697554        7.7474142435655020     
 He    8.5323221815857604        22.147328592392444        3.5265815652570467     
 He    5.1657526093139676       0.63809200056230553        5.1345178236602678     
 He    8.5572991238188809        11.694971444955447        3.9285656298578520     
 He    21.805270374992947        16.107517662393985        8.7523744050675152     
 He    19.986935701638011        21.337948552911953        6.3404700174626836     
 He    9.1374746296315461        18.721959959143977        7.9484062758659046     
 He    7.1502107459788791        12.904789187376723        1.9186453068538252     
 He    18.828478285500548       0.63152023823585901        8.5513823727671134     
 He    3.9213492559904113        15.911937701977557        5.9384859528618783     
 He    15.993744669476914        11.694584870700950        4.1295576621582537     
 He    6.5480745107888252        9.6792528313441455        6.9434461143638915     
 He    18.408883245078542        10.489019445079139        3.9285656298578520     
 He   0.87720331015381325        26.156731087108724        8.9533664373679187     
 He    9.5353905905580110        20.733039681701314        7.3454301789646967     
 He    4.9578846250367246        5.8720020593707432       0.91368514535181189     
 He    5.3017768650994848        25.958831681165314        7.3454301789646967     
 He    3.3469269153030763        6.8761889107586729        1.3156692099526173     
 He    3.3347891874484819        11.497845187521030        1.9186453068538252     
 He    20.243144430127618       0.23881402038501415        3.7275735975574489     
 He    26.060984410344936        1.0304116441586535        10.159318631170333     
 He    22.648530790004365        3.2548537428392756        3.1245975006562410     
 He    11.393927330870264        2.0461957231814893        4.5315417267590599     
 He    15.010460948080434        1.4393539806983666        6.5414620497630862     
 He    18.799712758535858        13.095343682484692        7.3454301789646967     
 He    3.9242957781420955        13.092637662703215        8.7523744050675152     
 He    11.571626914688936        12.500872316145470        2.9236054683558383     
 He    7.1244617305318849        21.137729701441557        5.9384859528618783     
 He    21.802043098945308        18.119757107714815        7.5464222112650994     
 He    5.7363163759037201        13.096889979502679        6.5414620497630862     
 He    6.5745251123137400        1.0439417430660436        3.1245975006562410     
 He    8.5384960793390690        18.122463127496292        6.1394779851622809     
 He    9.5372852811397468        22.954002612091461        2.1196373391542278     
 He    22.030959760654042        9.6881440391975726        2.3206293714546304     
 He    25.426855670804517        14.700960236792790        8.5513823727671134     
 He    10.570943520076462        9.4817399996552325        5.1345178236602678     
 He    23.429558518869054        9.8783119600510467        7.9484062758659046     
 He    5.7307035877263663        15.509180553509793        6.3404700174626836     
 He    24.830472799847769        11.080011643127889        10.159318631170333     
 He    20.837281966794649        3.0499960003149220        5.1345178236602678     
 He    20.613417282349278        13.101915444811139        3.9285656298578520     
 He    23.998649323044930        26.166782017725641        3.7275735975574489     
 He    15.989745519323378        13.100755722047648        4.5315417267590599     
 He    11.392945090450377        2.4481797231402584        4.5315417267590599     
 He    22.229917790894270        11.097020910325751        1.3156692099526173     
 He    3.2898862847057226        25.956125661383837        8.7523744050675152     
 He    13.944598942493474        25.555687958443055        7.9484062758659046     
 He    1.5201025227691631        12.699931444852371        3.9285656298578520     
 He    15.148800627075666        26.964951403825729        6.7424540820634888     
 He    14.188108833552530        10.690784593567518        3.5265815652570467     
 He    18.595352505540244        14.704052830828765        6.9434461143638915     
 He    6.9697048178485215        4.0595948912658075        2.7226134360554357     
 He    11.399470030127617       0.23881402038501415        3.7275735975574489     
 He    16.359667628283077        26.568379443429915        3.9285656298578520     
 He    21.007053140118281        14.098757385363628        8.1493983081663064     
 He    8.9836999573680707        1.2418411490094534        4.7325337590594625     
 He    5.5256417486528306        17.520260276067134        5.7374939205614757     
 He    10.738329479932338        23.350574572487279        4.9335257913598651     
 He    3.3232128678318076        16.926948632491399       0.71269311305140937     
 He    23.203869531423912        19.524381662043528        8.7523744050675152     
 He    1.9179482952216391        14.509246018921329        3.7275735975574489     
 He    20.428772225333361        8.4860577818662346       0.31070904845060399     
 He    24.231564637137257        12.295627999366619        5.1345178236602678     
 He   0.14409509510356810        1.6507834855491663        1.1146771776522144     
 He    19.025471735347011        2.0376910895825584        8.9533664373679187     
 He    6.3171941646722232        25.368226057371061       0.91368514535181189     
 He    22.823984641317370        9.6730676432721960        10.159318631170333     
 He    21.419352262743040        13.104621464592617        2.5216214037550335     
 He    19.375258313914983        26.972682888915667        2.7226134360554357     
 He    9.3358717494037915        23.356759760559228        1.7176532745534225     
 He    22.626781123818880        11.694971444955447        3.9285656298578520     
 He    17.567026101776953        23.343616235906335        8.5513823727671134     
 He    19.185491091161719        20.534753701503405        5.9384859528618783     
 He    5.8996327980240979        26.556782215795010        9.9583265988699310     
 He    4.3386998581085958        12.504738058690437       0.91368514535181189     
 He    4.9583754465847045        3.2509880002943068        5.1345178236602678     
 He    17.183493302548786        18.327320870020642        4.1295576621582537     
 He    3.1228513667737761        13.902790850692703        5.5365018882610730     
 He    1.1232389907365736        10.488632870824642        4.1295576621582537     
 He    7.7731139091645902        4.0588217427568143        3.1245975006562410     
 He    21.401391380397101        21.146620909294985        1.3156692099526173     
 He    20.629904704511397        4.8562179803479060        6.5414620497630862     
 He    8.7450314781504108        17.121755444398833        3.9285656298578520     
 He    21.991669845196615        23.347481978451302        6.5414620497630862     
 He    8.5545625697652348        10.279522811500824        8.3503903404667099     
 He    25.624691083676879        16.108290810902979        8.3503903404667099     
 He    17.599650800163154        12.296787722130111        4.5315417267590599     
 He    16.016546764556271        3.0542483171143875        2.9236054683558383     
 He    20.817707147762928        9.6780931085806543        7.5464222112650994     
 He    22.617309263774004        13.496941108188965        7.5464222112650994     
 He    7.7501015473252304        14.513884909975291        1.3156692099526173     
 He    7.3650944914813419        2.8404993667366067        9.5563425342691257     
 He    4.7291785287499577        14.908910573353118        4.9335257913598651     
 He    21.789554627828746        23.345935681433314        7.3454301789646967     
 He    7.9227493529885189        24.961603166358326        3.3255895329566436     
 He    20.037170340000205        1.2402948519914661        5.5365018882610730     
 He    10.752080746256762        16.916124553365488        6.3404700174626836     
 He    18.599702498509732        13.500033702224940        5.9384859528618783     
 He    14.793682711104211        10.896028910346367        1.3156692099526173     
 He    4.9569725730908267        6.4757512078178898       0.51170108075100662     
 He    16.219994866052005        1.2426142975184471        4.3305496944586572     
 He    18.174915103876387        21.333696236112488        8.5513823727671134     
 He    24.023626165724064        14.907750850589627        5.5365018882610730     
 He    4.1492128914813415        2.8404993667366067        9.5563425342691257     
 He    22.984214263892078        26.355403641561129        10.159318631170333     
 He    7.5637020771215653        7.2739205939179765        3.5265815652570467     
 He    22.397233661830146        25.570764354368432       0.10971701615020132     
 He    5.9380103628736656        11.081171365891379        9.5563425342691257     
 He    5.1002230559695407        26.764732552355337        6.3404700174626836     
 He    14.549471034859259        24.549954810037139        8.3503903404667099     
 He    4.9321356095897304        14.104942573435578        4.9335257913598651     
 He    4.7200576110750241        17.719705979028529        6.5414620497630862     
 He    3.3012521384544198        20.728400790647349        9.7573345665695292     
 He    15.148940804915666        25.755133661404454        8.7523744050675152     
 He    9.3530610563057959        17.128713780979776       0.31070904845060399     
 He    15.811274061398809        2.0400105351095394        7.7474142435655020     
 He    25.667348851237900        2.4535917627032147        1.7176532745534225     
 He    16.757513002519598        25.150997938702805        9.3553505019687240     
 He    22.231741795232079        9.0828485937324377        3.5265815652570467     
 He    5.5546175423775228        3.2417102181863826        9.9583265988699310     
 He    26.652667142394154        11.299945781577621       0.31070904845060399     
 He    24.425611067062100        12.487728791492577        9.7573345665695292     
 He    21.203274715858846        14.898859642736200        10.159318631170333     
 He    26.026676184122895        15.301616791203962        9.7573345665695292     
 He    10.174430830859826        7.4725931483703798        4.7325337590594625     
 He    20.805358954040358        14.501127959576895        7.9484062758659046     
 He    8.9526187085317002        11.080784791636884        9.7573345665695292     
 He    8.3518159547934374        10.882112237184479        8.5513823727671134     
 He    20.183157576040543        24.558072869381572        4.1295576621582537     
 He    10.196321073101263        1.0493537826289996       0.31070904845060399     
 He    17.571656948196384        23.753331720955039        4.5315417267590599     
 He    6.1100272687029609        26.166395443471146        3.9285656298578520     
 He    25.814177950750143        24.965855483157792        1.1146771776522144     
 He    5.9590587416431910        5.4634462970855262        4.3305496944586572     
 He    16.815465485954874        3.8539640002324611        5.1345178236602678     
 He    7.7431553772500710        14.705985702101250        5.9384859528618783     
 He    9.3808440441886365        2.6468522775926622        5.7374939205614757     
 He    25.443063135502587        12.101594335968178        1.5166612422530199     
 He    22.015805023511813        14.507313147648844        4.7325337590594625     
 He    17.566605269594987        24.553047404073112        6.7424540820634888     
 He    12.998921409610602        3.2521477230577975        4.5315417267590599     
 He    1.5217864488209585        12.702250890379352        2.7226134360554357     
 He    13.567871438622548        15.910391404959569        6.7424540820634888     
 He    22.833597176972187        10.694650336112486        1.5166612422530199     
 He    23.633638615292643        12.302586335947563        1.5166612422530199     
 He    16.020124982973851        2.0508346142354514        2.1196373391542278     
 He    16.188562774399678        10.879406217403002        9.9583265988699310     
 He    12.981521736394610        10.488246296570145        4.3305496944586572     
 He    17.366103789804932        24.352055404093729        6.7424540820634888     
 He    5.1306723098780509        12.689880514235453        9.1543584696683205     
 He    20.225814447615672        3.6433076438906551        10.159318631170333     
 He    17.183563192360811        16.109063959411973        7.9484062758659046     
 He    17.383152620204971        16.913805107838506        7.5464222112650994     
 He    2.8957594062807677        25.966949740509747        3.1245975006562410     
 He    2.5573392787854217       0.64427718863425532        1.9186453068538252     
 He    22.804620586815592        18.519808236401101        8.5513823727671134     
 He    9.1688366323638704        9.6900769104700579        1.3156692099526173     
 He    15.787700589983492        14.107648593217055        3.5265815652570467     
 He    17.372208096408180        24.965468908903297        1.3156692099526173     
 He    8.7332441948958195        18.718867365108000        9.5563425342691257     
 He    20.585423330828522        23.751785423937051        5.3355098559606704     
 He    16.161761927382738        24.152609701132331        5.9384859528618783     
 He    7.1390548603282200        13.897765385384245        8.1493983081663064     
 He    12.606688723997445        1.4505646340787755       0.71269311305140937     
 He    7.7209851775445850        26.775556631481251       0.71269311305140937     
 He    24.204132392516385        26.172967205797590       0.51170108075100662     
 He    21.634517259911394        7.8807623364010997        1.5166612422530199     
 He    8.9682649640998253        9.2873197620022960        1.7176532745534225     
 He    14.187757990736575        10.488632870824642        4.1295576621582537     
 He    9.1274421577806546        26.169874611761617        2.1196373391542278     
 He    6.9767908671017178       0.23765429762152357        4.3305496944586572     
 He    18.367207817491398        24.548408513019151        9.1543584696683205     
 He    15.155255577386892        26.167168591980140        3.5265815652570467     
 He    10.554245233830413        14.702119959556281        7.9484062758659046     
 He    9.3578317819032648        13.908589464510156        2.5216214037550335     
 He    7.5719103455266739       0.22683021849561158        9.9583265988699310     
 He    6.1250413302352511        18.523673978946068        6.5414620497630862     
 He    5.9465703700806190        11.496298890503043        2.7226134360554357     
 He    22.826089996875062        13.306000038826500        2.3206293714546304     
 He    6.1697333688940814        1.0400760005210750        5.1345178236602678     
 He    13.545560762415098        26.769758017663797        3.7275735975574489     
 He    10.949284462863231        16.507568791080271        9.7573345665695292     
 He    18.196454403747882        13.901631127929212        6.1394779851622809     
 He    5.1313739955099589        13.094183959721201        7.9484062758659046     
 He    14.147275368991281        24.751333384271021        8.1493983081663064     
 He    22.640181248665389        2.6383476439937312        10.159318631170333     
 He    5.1153079032997457        24.163820354512737       0.10971701615020132     
 He    9.3213482107575185        25.958445106910819        7.5464222112650994     
 He    24.012821321997336        17.716226810738057        8.3503903404667099     
 He    6.7655546325049327        2.2402293865799305        8.1493983081663064     
 He    24.604994975148518        26.171420908779606        1.3156692099526173     
 He    3.5489012579530232        2.4408348123048182        8.3503903404667099     
 He    10.156750503301867        14.708305147628231        4.7325337590594625     
 He    5.7277566673587303        15.101784513988068        9.1543584696683205     
 He    7.5211849851704864        23.752171998191550        5.1345178236602678     
 He    23.627604596717369        12.697611999325389        5.1345178236602678     
 He    7.7287729124296893        23.357919483322718        1.1146771776522144     
 He    24.057092727582173        3.0554080398778782        2.3206293714546304     
 He    22.646706387450603        2.0423299806365205        6.5414620497630862     
 He    17.826532294788183       0.43400740654694603        6.7424540820634888     
 He    21.216114129345350        10.681506811459593        8.3503903404667099     
 He    8.1563661536047789        9.8814045540870215        6.3404700174626836     
 He    10.350937409728672        16.110610256429961        7.1444381466642941     
 He    21.395287073793853        20.533207404485420        6.7424540820634888     
 He    7.3444680399876496        16.122207484064866        1.1146771776522144     
 He    14.370228101044743        16.109837107920967        7.5464222112650994     
 He    20.587106858664363        20.527408790667966        9.7573345665695292     
 He    18.970466570495322        26.968817146370696        4.7325337590594625     
 He    7.1675401311668967        4.6602514456769812        3.9285656298578520     
 He    21.422298784894725        10.285321425318276        5.3355098559606704     
 He    23.199519936670374        23.955096869443416        4.1295576621582537     
 He    7.3725316822124558        1.6407325549322480        6.3404700174626836     
 He    4.9532540772792570        7.8823086334190871       0.71269311305140937     
 He    15.978449654940695        16.916897701874479        5.9384859528618783     
 He    3.5239242161659146        12.086517940042800        9.3553505019687240     
 He    8.7519068624276528        11.887845385590397        8.1493983081663064     
 He    22.190908529778806        24.756745423833976        5.3355098559606704     
 He    8.1203041115189158        26.368547166214022        3.3255895329566436     
 He    7.1322494654169901        17.720092553283028        6.3404700174626836     
 He    20.982567218541114        23.543448513122229        9.1543584696683205     
 He    21.412335904193892        13.094957108230195        7.5464222112650994     
 He    2.5448502103449337        1.0304116441586535        10.159318631170333     
 He    7.3646740575153267        7.2766266136994542        2.1196373391542278     
 He    21.597542568555706        20.131609978781146        6.5414620497630862     
 He    20.609768775903721        13.096889979502679        6.5414620497630862     
 He    22.437715785805498        7.2746937424269698        3.1245975006562410     
 He    5.1589473139567250        5.2670931881601035        1.9186453068538252     
 He    6.9758089253437952        3.0596603566773437       0.10971701615020132     
 He    23.012559058228792        15.907685385178091        8.1493983081663064     
 He    3.3535216452383532        1.6418922776957388        5.7374939205614757     
 He    10.182218267082968        1.6349339411147952        9.3553505019687240     
 He    8.9171880640497694        26.963791681062236        7.3454301789646967     
 He    20.784872680386666        26.573018334483880        1.5166612422530199     
 He    4.1034690212525637        25.364360314826094        2.9236054683558383     
 He    8.7270706953584600        25.970428908800219        1.3156692099526173     
 He    21.639638927878806        5.6694637623733701        1.7176532745534225     
 He    4.1034692203605392        26.977708354224124       0.10971701615020132     
 He    16.411936438189095        1.8351527925851863        9.7573345665695292     
 He    11.601304593153515       0.23997374314850473        3.1245975006562410     
 He    20.203784425750190        14.503060830849380        6.9434461143638915     
 He    16.960470382021335        26.767051997882319        5.1345178236602678     
 He    4.9371867904211895        9.2718567918224224        9.7573345665695292     
 He    12.800454698688295        3.2556268913482693        2.7226134360554357     
 He    16.586689599410072        15.915803444522526        3.9285656298578520     
 He    20.393481360475480        19.932550850074247        5.5365018882610730     
 He    17.997426085479677        11.484315088613640        8.9533664373679187     
 He    20.436138829374535        3.8578297427774300        3.1245975006562410     
 He    4.9347316871414124        14.310186890214430        2.7226134360554357     
 He    3.3088301043494623        23.158860354615815       0.10971701615020132     
 He    4.3071973788743065        20.326416790688583        9.7573345665695292     
 He    11.563838781587881        12.691813385507936        8.1493983081663064     
 He    13.980029985191358        12.899377147813768        4.7325337590594625     
 He    23.193626295043078        24.753652829798000        6.9434461143638915     
 He    3.7214795720202383        18.333506058092592       0.91368514535181189     
 He    5.9604622124609969        7.0787272077560441       0.51170108075100662     
 He    17.195490454347429        11.688786256883498        7.1444381466642941     
 He    3.5590046151558195       0.84140344606867146        3.9285656298578520     
 He    6.1361965190079948        11.883979643045429        10.159318631170333     
 He    17.564009291597294        25.154477106993276        7.5464222112650994     
 He    7.9721416301088652        1.6360936638782857        8.7523744050675152     
 He    18.397868234145800        15.918896038558501        2.3206293714546304     
 He    21.826880261554379        12.103913781495159       0.31070904845060399     
 He    20.633552812741002        1.6345473668602983        9.5563425342691257     
 He    8.5608069546544971        8.8764445541900976        6.3404700174626836     
 He    16.184984854644064        14.302841979378989        6.5414620497630862     
 He    23.861642926393511        2.0547003567804198       0.10971701615020132     
 He    8.5540717482172557        12.900536870577257        4.1295576621582537     
 He    25.038341580556917        12.299493741911588        3.1245975006562410     
 He    12.944827898488862        24.352828552602723        6.3404700174626836     
 He    2.9546937319199782        1.0412357232845655        4.5315417267590599     
 He    21.589544069140658        21.330603642076511        10.159318631170333     
 He    3.6985369008849274        24.956964275304365        5.7374939205614757     
 He    11.764691004639904        12.288283088531180        8.9533664373679187     
 He    24.422524167962436        14.903498533790161        7.7474142435655020     
 He    8.7828476347620583       0.83869742628719346        5.3355098559606704     
 He    22.236302353623532        8.4841249105937493        1.3156692099526173     
 He    14.376191732038052        13.899698256656729        7.1444381466642941     
 He    17.800923855397144        10.683826256986574        7.1444381466642941     
 He    8.7682547040736996        9.6920097817425415       0.31070904845060399     
 He    7.1352660764886746        14.295883642798046        10.159318631170333     
 He   0.49023296811800621        24.967401780175781       0.31070904845060399     
 He    7.3362589751506384        16.715905701895096        5.9384859528618783     
 He    20.386886033216275        20.326803364943078        9.5563425342691257     
 He    8.9868572440496965       0.64118459459828037        3.5265815652570467     
 He    12.775898588637141        12.498552870618488        4.1295576621582537     
 He    25.638092204063266        15.118407206931433       0.51170108075100662     
 He    16.585707159882208        14.704439405083262        6.7424540820634888     
 He    23.657282573843911        2.8567354854254750        1.1146771776522144     
 He    12.338342068545270        25.558007403970038        6.7424540820634888     
 He    22.014471641614008        12.287123365767689        9.5563425342691257     
 He    20.385202505380430        23.551179998212163        5.1345178236602678     
 He    13.967541314966821        16.512207682134235        7.3454301789646967     
 He    6.9568653048080309        7.4702737028433983        5.9384859528618783     
 He   0.47156970326224457        26.958379641499281        10.159318631170333     
 He    11.391752384162512        3.0515422973329094        4.3305496944586572     
 He    3.3375253432861767        9.6865977421795861        3.1245975006562410     
 He    13.380630403608938        11.895963444934830        3.9285656298578520     
 He    10.548772623493061        15.904592791142116        9.7573345665695292     
 He    4.3513282084031930        3.6487196834536109        7.3454301789646967     
 He    8.1601550369983133        10.289960316372238        2.9236054683558383     
 He    12.982644453316460        11.296466613287150        2.1196373391542278     
 He    2.7272510281650031        13.709916910057753        1.3156692099526173     
 He    7.7338237945991848        16.104811642612507        10.159318631170333     
 He    16.965592348650709        26.975775482951640        1.1146771776522144     
 He    22.203045958971437        17.715067087974568        8.9533664373679187     
 He    4.9597789174025095        4.8662689109648243        1.3156692099526173     
 He    7.7235103697443623        21.132317661878602        8.7523744050675152     
 He    8.3176481055193712        25.556847681206545        7.3454301789646967     
 He    21.830879113045953        8.2777208710514092        4.1295576621582537     
 He    19.395885362732603        18.531018889781510        2.7226134360554357     
 He    1.7220072742690491        12.902856316104240        2.9236054683558383     
 He    10.528777071833360        24.548795087273650        8.9533664373679187     
 He    17.781629790261377        18.118983959205821        7.9484062758659046     
 He    8.3576394079467455        9.8817911283415185        6.1394779851622809     
 He    24.857204055714650        2.4450871291042837        6.1394779851622809     
 He    23.449835023532682        3.6545182972710637        4.3305496944586572     
 He    12.202738844049696       0.64118459459828037        3.5265815652570467     
 He    21.208467070070185        16.922696315691933        2.9236054683558383     
 He    5.9608127566149873        4.8608568714018690        4.1295576621582537     
 He    11.133438996993132        26.164462572198662        4.9335257913598651     
 He    9.1404915393651951        17.717773107756045        7.5464222112650994     
 He    22.247457841058239        4.2644526337901612       0.71269311305140937     
 He    23.412088557625083        16.105971365375996        9.5563425342691257     
 He    7.3711987980845910        3.4539128715461760        4.1295576621582537     
 He    23.825931129799674        13.903950573456195        4.9335257913598651     
 He    21.189944779486328        24.157248592186292        3.5265815652570467     
 He    4.9112981944581220        23.554659166502635        3.3255895329566436     
 He    23.394548507461113        22.938539641911589        10.159318631170333     
 He    7.9512339269492793        10.077371088757946        8.9533664373679187     
 He    3.5058931453459885        19.926752236256792        8.5513823727671134     
 He    9.1353700705057594        21.542419721181808        4.5315417267590599     
 He    23.215165495360583        16.514913701915713        5.9384859528618783     
 He    9.5859061819241358        3.0557946141323749        2.1196373391542278     
 He    21.049289975943346       0.84681548563162745        1.1146771776522144     
 He    8.5232010648028496        23.344775958669825        7.9484062758659046     
 He    6.3091253772292006        25.558780552479032        6.3404700174626836     
 He    23.209412230681266        17.716999959247051        7.9484062758659046     
 He    5.9083328835170645        24.955417978286377        6.5414620497630862     
 He    4.5126100607637962        18.517488790874118        9.7573345665695292     
 He    9.5283746302248158        23.950071404134960        6.7424540820634888     
 He    23.596804101776954        23.343616235906335        8.5513823727671134     
 He    6.9168038139066681        22.943565107220046        7.5464222112650994     
 He    4.1426880513580890        5.8565390891908686        8.9533664373679187     
 He    2.1208351875874238        13.503512870515411        4.1295576621582537     
 He    26.607483485755441        24.951165661486915        8.7523744050675152     
 He    6.3580968221675800        3.4427022181657674        9.9583265988699310     
 He    6.7146187067267800        25.160275720810731        4.5315417267590599     
 He    7.1548409950743830        8.4744605542313280        6.3404700174626836     
 He    22.998387258384362        25.971588631563712       0.71269311305140937     
 He    17.586320067358731        15.101784513988068        9.1543584696683205     
 He    7.1457906640893896        14.713717187191186        1.9186453068538252     
 He    4.9472903467319611        9.2857734649843078        2.5216214037550335     
 He    20.403514230542324        15.711332276252669        5.7374939205614757     
 He    18.425440855714651        2.4450871291042837        6.1394779851622809     
 He    17.225940305579865        2.4539783369577113        1.5166612422530199     
 He    25.462497179370377        1.8432708519296201        5.5365018882610730     
 He    4.3027073076188040        23.546927681412701        7.3454301789646967     
 He    7.3207534947464419        22.139597107302507        7.5464222112650994     
 He    15.585164440879675        14.508859444666832        3.9285656298578520     
 He    9.9631245073430410        10.080077108539424        7.5464222112650994     
 He    3.9003715634648133        25.764798017766875        3.7275735975574489     
 He    19.583056308826215        23.150355721016883        4.5315417267590599     
 He    17.369752097142509        22.743732830004152        6.9434461143638915     
 He    16.217749531762287       0.43284768378345545        7.3454301789646967     
 He    13.766689091914797        16.915737979110990        6.5414620497630862     
 He    22.245633239396504        1.4385808321893729        6.9434461143638915     
 He    17.981499872447500        18.924111681886849        7.3454301789646967     
 He    3.5224514528600119        17.529538058175056       0.91368514535181189     
 He    17.801204609293098        11.490886850940086        5.5365018882610730     
 He    3.9165782317309792        16.712039959350129        7.9484062758659046     
 He    23.028345093420963        9.6777065343261572        7.7474142435655020     
 He    18.019175851219146        3.8508714061964864        6.7424540820634888     
 He    7.1685922613988078        2.0400105351095394        7.7474142435655020     
 He    24.616079776339298        17.716613384992556        8.1493983081663064     
 He    9.5844328212943068        3.6587706140705292        2.1196373391542278     
 He    2.8923210670412249        23.340523641870359        10.159318631170333     
 He    23.419595737722211        13.494621662661984        8.7523744050675152     
 He    7.5459515610896180        14.307867444687448        3.9285656298578520     
 He    5.9187867848738511        21.138116275696056        5.7374939205614757     
 He    7.5443376244038349        12.893965108250811        7.5464222112650994     
 He    23.050445901084366        3.8597626140499139        2.1196373391542278     
 He    21.793623767348297        20.528181939176960        9.3553505019687240     
 He    24.997367739047693        25.956512235638332        8.5513823727671134     
 He    5.5152583344319961        23.959349186242882        1.9186453068538252     
 He    19.586423663159866        19.121624513575760        9.1543584696683205     
 He    7.7571172089964620        8.8768311284445947        6.1394779851622809     
 He    19.435596010818013        2.8555757626619842        1.7176532745534225     
 He    25.266345891657789        2.0516077627444451        1.7176532745534225     
 He    4.1037491778245903        21.331376790585505        9.7573345665695292     
 He    23.007577568101382        16.909166216784545        9.9583265988699310     
 He    23.395952077832906        25.360494572281123        4.9335257913598651     
 He    7.7714998729248190        1.8382453866211610        8.1493983081663064     
 He    9.5494227103323777        15.912324276232054        5.7374939205614757     
 He    20.616013359900961        13.307159761589990        1.7176532745534225     
 He    6.1729610431576702        2.2545326339963143       0.71269311305140937     
 He    15.583129771565913        15.111062296095993        4.3305496944586572     
 He    2.8933738941510514        26.367000869196037        4.1295576621582537     
 He    4.9350826295113546        15.319012632656321       0.71269311305140937     
 He    2.5546733114217153        2.6572897824640775       0.31070904845060399     
 He    8.7710604510614552        3.2424833666953763        9.5563425342691257     
 He    17.168689607330485        24.961989740612825        3.1245975006562410     
 He    20.634815807056842        2.0396239608550424        7.9484062758659046     
 He    17.993918155090071        13.496167959679971        7.9484062758659046     
 He    21.405600697756650        17.119049424617355        5.3355098559606704     
 He    9.9587048236695033        15.115701187149954        1.9186453068538252     
 He    11.996905130870264        2.0461957231814893        4.5315417267590599     
 He    9.3430275889150245        16.509888236607253        8.5513823727671134     
 He    22.603768363763571        18.923338533377855        7.7474142435655020     
 He    17.423284399134310        2.4489528716492521        4.1295576621582537     
 He    12.359881169308787        16.512594256388731        7.1444381466642941     
 He   0.34684171007536402        1.0481940598655091       0.91368514535181189     
 He    7.7514342323451197        11.087356553963330        6.3404700174626836     
 He    24.668770513521149       0.64736978267023015       0.31070904845060399     
 He    11.567417000005461        11.688399682629001        7.3454301789646967     
 He    9.7810751296628524        2.4427676835773027        7.3454301789646967     
 He    18.822935785351170        4.0522499804303678        6.5414620497630862     
 He    7.3572368667842127        8.4763934255038134        5.3355098559606704     
 He    17.564149469437293        23.944659364572001        9.5563425342691257     
 He    19.214748236106292        11.903308355770271       0.10971701615020132     
 He    24.620640235176765        16.311215682154845        7.3454301789646967     
 He    16.790698910035744        13.298268553736563        6.3404700174626836     
 He    9.1444205010447419        16.109837107920967        7.5464222112650994     
 He    6.3384520137698468        11.482382217341156        9.9583265988699310     
 He    22.594086635174644        25.766730889039358        2.7226134360554357     
 He    17.220888626978468        3.2536940200757849        3.7275735975574489     
 He    11.765462978299787        13.701025702204326        5.9384859528618783     
 He    20.389832854029923        19.927525384765786        8.1493983081663064     
 He    8.7840404406039099        1.0420088717935594        4.1295576621582537     
 He    2.9351193111042098        10.896028910346367        1.3156692099526173     
 He    2.3348075780219038        9.6896903362155609        1.5166612422530199     
 He    16.196912415292644        12.302586335947563        1.5166612422530199     
 He    9.1606979551088230        12.098888316186699        2.9236054683558383     
 He    19.038030793153514       0.23997374314850473        3.1245975006562410     
 He    19.377433360176724        26.774010334463263        1.5166612422530199     
 He    8.9643357037583158        8.4752337027403222        5.9384859528618783     
 He    11.397856292549809       0.43825972334641145        4.5315417267590599     
 He    8.1318807297975528        23.359465780340706       0.31070904845060399     
 He    20.640428893896161        2.0473554459449796        3.9285656298578520     
 He    15.175040364516651        15.304322810985441        8.3503903404667099     
 He    4.3288067676658013        12.289442811294670        8.3503903404667099     
 He    6.9778434951035688        1.6507834855491663        1.1146771776522144     
 He    3.7560680543682969       0.83599140650571546        6.7424540820634888     
 He    19.601157667674116        16.318560592990288        3.5265815652570467     
 He    6.1278475749929457        16.107517662393985        8.7523744050675152     
 He    6.9721604188982385        3.0546348913688846        2.7226134360554357     
 He    3.3208274552560795        18.133673780876698       0.31070904845060399     
 He    15.185494564535402        13.907043167492169        3.3255895329566436     
 He    20.616644359288941        9.4763279600922772        7.9484062758659046     
 He   0.49858131480912732        15.903819642633122        10.159318631170333     
 He    10.535863718410484        25.566898611823465        2.1196373391542278     
 He    24.658947810660319        2.2471877231608741        4.5315417267590599     
 He    17.828567362317898        3.0585006339138530       0.71269311305140937     
 He    21.010491379803835        15.918509464304003        2.5216214037550335     
 He    25.668330992103797        1.2449337430454281        3.1245975006562410     
 He    6.9252234441656446        22.955162334854954        1.5166612422530199     
 He    7.5503015540591072        13.103848316083623        2.9236054683558383     
 He    4.5340796699312405        14.917028632697551       0.71269311305140937     
 He    25.219688973943232        17.112477662290907        8.7523744050675152     
 He    18.979377022302280        24.359400314929168        2.9236054683558383     
 He    16.000480174576118        10.090514613410839        2.1196373391542278     
 He    6.1626471205329096        3.2486685547673257        6.3404700174626836     
 He    19.628870865298921        4.8616300199108622        3.7275735975574489     
 He    5.5177841239557006        23.156154334834337        1.5166612422530199     
 He    14.987659151663040        12.499712593381979        3.5265815652570467     
 He    6.5513724730803915        11.902148633006782       0.71269311305140937     
 He    20.214940112292872        11.896736593443825        3.5265815652570467     
 He    25.839856578615173        14.917801781206546       0.31070904845060399     
 He    2.1230803227691628        12.699931444852371        3.9285656298578520     
 He    16.816938846584705        3.2509880002943068        5.1345178236602678     
 He    21.785836231571167        25.559167126733527        6.1394779851622809     
 He    6.9747562973419441        1.6465311687497008        3.3255895329566436     
 He    7.3459411019555159        13.099209425029661        5.3355098559606704     
 He    22.247036710214310        3.0538617428598909        3.1245975006562410     
 He    7.7108815216798252        25.954965938620347        9.3553505019687240     
 He    5.5143456851621702        19.723054216495932        9.9583265988699310     
 He    19.826074382797412        2.8397262182276131        9.9583265988699310     
 He    19.986304702250028        25.168780354409662       0.10971701615020132     
 He    12.371106944771471        13.301361147772537        4.7325337590594625     
 He    9.5656295777065203        8.4729142572133416        7.1444381466642941     
 He    9.5813453248707177        1.2344962381740132        8.5513823727671134     
 He    7.3142990422051541        26.970750017643180        3.7275735975574489     
 He    3.9364337051046654        10.084329425338890        5.3355098559606704     
 He    19.611049961685008        10.080463682793921        7.3454301789646967     
 He    24.664280143603683        1.4478586142972973        2.1196373391542278     
 He    9.7778476545072390        2.8416590895000975        8.9533664373679187     
 He    4.3196159601788429        17.318495127578753        6.1394779851622809     
 He    10.790177756318354        2.2468011489063771        4.7325337590594625     
 He    7.1208838107762693        24.561165463417549        2.5216214037550335     
 He    6.1206917354817127        22.954389186345960        1.9186453068538252     
 He    25.868622105579863        2.4539783369577113        1.5166612422530199     
 He    18.602087911085462        12.293308553839639        6.3404700174626836     
 He    17.004390845236234        11.097407484580248        1.1146771776522144     
 He    3.6951689492273490        24.145651364551387        9.5563425342691257     
 He    8.1495603604775972        10.477035643189735        10.159318631170333     
 He    10.761061187429732        12.895124831014302        6.9434461143638915     
 He    20.007703426065572        15.719836909851601        1.3156692099526173     
 He    10.137246171406099        23.958189463479393        2.5216214037550335     
 He    12.576660003608938        11.895963444934830        3.9285656298578520     
 He    3.1024351820400855        25.369772354389049       0.10971701615020132     
 He    2.2914486225989146        26.973456037424658        2.3206293714546304     
 He    8.1510338206614161        10.680733662950599        8.7523744050675152     
 He    23.386339840840055        26.758933938537886        9.3553505019687240     
 He    3.9338380257689356        13.105781187356108        1.9186453068538252     
 He    7.3406789574861406        14.100303682381616        7.3454301789646967     
 He    21.021506589844552        12.101980910222675        1.3156692099526173     
 He    16.830550233731092       0.44637778269084544       0.31070904845060399     
 He    4.5380785214228121        11.090835722253802        4.5315417267590599     
 He    19.230183229374536        3.8578297427774300        3.1245975006562410     
 He    6.3600619003312806        7.4787783364423293        1.5166612422530199     
 He    26.464442970974766       0.42743564422049946        10.159318631170333     
 He    8.7575899386329841        10.483993979770679        6.5414620497630862     
 He    18.187193109124969        16.308896236627866        8.5513823727671134     
 He    19.171178516153361        26.968430572116201        4.9335257913598651     
 He    22.411264985172608        14.296656791307040        9.7573345665695292     
 He    9.9253784396513947        25.758226255440427        7.1444381466642941     
 He    7.9517251467132111        10.683053108477580        7.5464222112650994     
 He    23.051147487162286        3.4573920398366478        2.3206293714546304     
 He    16.362754527382737        24.152609701132331        5.9384859528618783     
 He    15.985395625907877        15.111448870350490        4.1295576621582537     
 He    22.424876073657032        9.0720245146065270        9.1543584696683205     
 He    2.8982149077764965        24.155315720913809        4.5315417267590599     
 He    16.026790299599067       0.24499920845696385       0.51170108075100662     
 He    10.393314323839752       0.84217659457766514        3.5265815652570467     
 He    13.774196172457936        13.497714256697959        7.1444381466642941     
 He    21.597823123343684        19.325322533336625        7.7474142435655020     
 He    4.3391906796565749        9.8837239996140038        5.1345178236602678     
 He    23.825299333979792        11.281390217361771        9.9583265988699310     
 He    23.430120325322925        13.912455207055125       0.51170108075100662     
 He    19.184719615271771        23.155381186325343        1.9186453068538252     
 He    7.9601444783102240        8.2746282770154345        5.7374939205614757     
 He    17.600562951663040        12.499712593381979        3.5265815652570467     
 He    11.392523959606446        1.2375888322099879        6.9434461143638915     
 He    8.7508549313037172        16.121434335555872        1.5166612422530199     
 He    23.650266613510716        6.0737672078591203       0.51170108075100662     
 He    25.225582516016541        15.507247682237310        7.3454301789646967     
 He    9.1532609634856854        14.912003167389093        3.3255895329566436     
 He    8.7390674489411495        16.105198216867002        9.9583265988699310     
 He    17.368349223648632        25.968496037527736        2.3206293714546304     
 He    4.5205381725968774        15.503381939692341        9.3553505019687240     
 He    9.3772656266630801        2.0369179410735647        9.3553505019687240     
 He    17.764510970495323        26.968817146370696        4.7325337590594625     
 He    23.222672476349736        12.290215959803664        7.9484062758659046     
 He    18.571217227671056        22.737547641932203        10.159318631170333     
 He   0.70595847753839058        13.290923642901122        10.159318631170333     
 He    8.9789992211366148        3.0503825745694191        4.9335257913598651     
 He    19.373924832463192        23.945819087335494        8.9533664373679187     
 He    15.415112414106105        1.8463634459655951        3.9285656298578520     
 He    5.3591676416348770        1.4343285153899075        9.1543584696683205     
 He    4.3471189905976324        8.4829651878302599        1.9186453068538252     
 He    10.733137623490938        25.360107998026628        5.1345178236602678     
 He    19.409916984737031        9.6769333858171649        8.1493983081663064     
 He    8.1254955697443627        21.132317661878602        8.7523744050675152     
 He    20.024331225175665        7.8776697423651241        3.1245975006562410     
 He    16.766564030382508        24.558459443636071        3.9285656298578520     
 He    16.627102032681378        1.4513377825877691       0.31070904845060399     
 He    8.9481986266422098        12.889712791451347        9.7573345665695292     
 He    7.3773027064718883       0.84063029755967777        4.3305496944586572     
 He    24.626393400302096        14.302455405124492        6.7424540820634888     
 He    16.579743628442888        17.721252276046517        5.7374939205614757     
 He    6.3614649729331347        5.8673631683167802        3.3255895329566436     
 He    23.215726604936542        14.902338811026672        8.3503903404667099     
 He    7.9687038881932502        3.8497116834329956        7.3454301789646967     
 He    19.189139796715249        22.153127206209899       0.51170108075100662     
 He    3.9265413115397862        15.515752315836240        2.9236054683558383     
 He    22.860117767863116       0.64775635692472699       0.10971701615020132     
 He    2.1187300311377100        11.483928514359143        9.1543584696683205     
 He    21.999107135481715        22.954389186345960        1.9186453068538252     
 He    7.5462318172156317        11.081557940145876        9.3553505019687240     
 He    7.7580295596043234        10.693104039094498        2.3206293714546304     
 He    20.206170136987879        15.716357741561129        3.1245975006562410     
 He    24.240264822184212        11.500937781557004       0.31070904845060399     
 He    3.5232927190079941        11.883979643045429        10.159318631170333     
 He    1.0765119841020179        26.154411641581742        10.159318631170333     
 He    10.392753214263795        2.4547514854667050        1.1146771776522144     
 He    22.444801934612684        4.2594271684817020        3.3255895329566436     
 He    3.1362520889442105        9.6862111679250891        3.3255895329566436     
 He    17.026771709917671       0.43980602036439892        3.7275735975574489     
 He    18.575567618856496        24.760224592124448        3.5265815652570467     
 He    20.209397014819565        10.477422217444232        9.9583265988699310     
 He    25.845469366792528        12.505511207199431       0.51170108075100662     
 He   0.72293771678836904        10.490952316351622        2.9236054683558383     
 He    6.1549998621497695        7.8765100196016338        3.7275735975574489     
 He    5.7139352125603171        21.334469384621482        8.1493983081663064     
 He    21.418580089975180        10.078530811521437        8.3503903404667099     
 He    10.559718142829730        15.919669187067495        1.9186453068538252     
 He    1.9251046325028114        11.695744593464442        3.5265815652570467     
 He    11.136315629332792        25.563419443532993        3.9285656298578520     
 He    6.5637199699250477        1.4323956441174230        10.159318631170333     
 He    18.422564223374991        3.0461302577699536        7.1444381466642941     
 He    17.577971621113623        23.358692631831712       0.71269311305140937     
 He    2.5193124571978203        15.515365741581743        3.1245975006562410     
 He    23.845014928175441        8.2835194848688634        1.1146771776522144     
 He    7.5345855082329445        17.922244276025900        5.7374939205614757     
 He    21.220043389686861        11.493592870721564        4.1295576621582537     
 He    20.009527330849391        12.898990573559271        4.9335257913598651     
 He    17.794399313935855        16.119888038537884        2.3206293714546304     
 He    1.5489384373158182        2.0512211884899481        1.9186453068538252     
 He    18.995934732492376        17.122142018653332        3.7275735975574489     
 He    21.844349824582398        2.6495582973741403        4.3305496944586572     
 He    8.7543628616933216        14.109581464489541        2.5216214037550335     
 He    22.438066628621453        7.4768454651698448        2.5216214037550335     
 He    20.798553658683115        19.130129147174692        4.7325337590594625     
 He    8.1308979916077266        19.728079681804388        7.3454301789646967     
 He    3.3470666949271255        2.4396750895413275        8.9533664373679187     
 He    22.604891379347386        22.151580909191910        1.3156692099526173     
 He    23.992685492943647        26.763572829591848        6.9434461143638915     
 He    18.632257107975931        3.0581140596593559       0.91368514535181189     
 He   0.34628040139143224        1.0474209113565154        1.3156692099526173     
 He    8.7353492517915452        19.931777701565252        5.9384859528618783     
 He    22.238617079955333        3.0422645152249852        9.1543584696683205     
 He    7.9263272727441354        21.538167404382342        6.7424540820634888     
 He    23.197555455830599        24.759064869360955        4.1295576621582537     
 He    15.376453896252608        14.901565662517678        8.7523744050675152     
 He    5.2972864951820178        26.759320512792382        9.1543584696683205     
 He    8.5495114884877648        15.919282612812998        2.1196373391542278     
 He    5.1334788532977091        12.693746256780422        7.1444381466642941     
 He    22.407547186238954        21.349932354801354       0.10971701615020132     
 He    5.9716877888157045        2.2541460597418173       0.91368514535181189     
 He    21.247967351841606        2.2553057825053080       0.31070904845060399     
 He    9.9293776893589172        25.158729423792742        5.3355098559606704     
 He    17.999320477399447        11.285255959906740        7.9484062758659046     
 He    9.1439295799427747        17.924177147298384        4.7325337590594625     
 He    9.1385973465533983        19.530180275860982        5.7374939205614757     
 He    12.137980866149201        24.953871681268392        7.3454301789646967     
 He    19.789521618717554        22.754556909130066        1.3156692099526173     
 He    22.835140626522019        9.4867654649636926        2.5216214037550335     
 He    9.7612198553971421        10.683826256986574        7.1444381466642941     
 He    4.1523701781629665        2.2398428123254339        8.3503903404667099     
 He    21.228602500907922        4.6486542180420756        9.9583265988699310     
 He    21.646865354079978        2.2510534657058425        2.5216214037550335     
 He    22.198485500133970        19.120464790812271        9.7573345665695292     
 He    9.9526705064322680        13.090704791430730        9.7573345665695292     
 He    23.853574238504478        3.0519288715874064        4.1295576621582537     
 He    26.816053952096496        26.574951205756363       0.51170108075100662     
 He    13.364984546256764        16.916124553365488        6.3404700174626836     
 He    24.423155764674345        15.912710850486551        5.5365018882610730     
 He    10.559577367665801        12.289442811294670        8.3503903404667099     
 He    1.9061610119670476        16.106357939630495        9.3553505019687240     
 He    14.583849648663268        12.093862850878240        5.5365018882610730     
 He    22.843068240585161        2.4392885152868309        9.1543584696683205     
 He    9.5437396341270482        17.316175682051771        7.3454301789646967     
 He    5.9485346518124160        9.0789828511874706        5.5365018882610730     
 He    22.023382591190906        13.711076632821245       0.71269311305140937     
 He    3.9463259991155564        3.8462325151425243        9.1543584696683205     
 He   0.12094235631623140        11.702316355790888       0.10971701615020132     
 He    23.224146334749506        15.720610058360593       0.91368514535181189     
 He    20.208415172615631        14.106102296199069        4.3305496944586572     
 He    17.190579252247996        13.698706256677344        7.1444381466642941     
 He    9.7842325158984664        2.6487851488651466        4.7325337590594625     
 He    21.430998870387690        8.6839571878096429        1.9186453068538252     
 He    25.222495417808904        16.309669385136861        8.1493983081663064     
 He    6.3381015691698446        14.506926573394347        4.9335257913598651     
 He    6.1154995803783505        22.543900552788259        6.3404700174626836     
 He    9.3898949724975580        1.2476397628269063        1.7176532745534225     
 He    15.764407673356155        25.368999205880055       0.51170108075100662     
 He    21.838175827275101        5.8677497425712772        3.1245975006562410     
 He    6.7060587990738139        25.551822215898088        9.9583265988699310     
 He    18.613033131760165        9.8883628906679650        2.7226134360554357     
 He    4.9496051726177495        4.6505870893145600        8.9533664373679187     
 He    24.056180376974311        1.2391351292279753        6.1394779851622809     
 He    8.1441586354921487        17.527991761157072        1.7176532745534225     
 He    10.771024167684551        10.892163167801398        3.3255895329566436     
 He    24.869622736573174       0.24383948569347327        1.1146771776522144     
 He    23.630481029949053        10.483220831261685        6.9434461143638915     
 He    17.396412766319450        10.680347088696102        8.9533664373679187     
 He    4.1206579299386163        15.909618256450576        7.1444381466642941     
 He    21.998966260763801        18.517488790874118        9.7573345665695292     
 He    20.434945625316733       0.42782221847499635        9.9583265988699310     
 He    4.1050120725864421        20.929779364881231        9.5563425342691257     
 He    23.045674478608984        1.4331687926264169        9.7573345665695292     
 He    18.204312725322925        13.912455207055125       0.51170108075100662     
 He    22.001983270051436        18.319975959185204        7.9484062758659046     
 He    17.181739088469016        17.316562256306266        7.1444381466642941     
 He    22.032853555249890        4.6490407922965726        9.7573345665695292     
 He    17.784155579785082        17.315789107797272        7.5464222112650994     
 He    19.588388741323566        23.157700631852325       0.71269311305140937     
 He    23.597225133066896        23.747533107137585        7.5464222112650994     
 He    8.9332547535839097        20.734199404464803        6.7424540820634888     
 He   0.34017639345014700        2.8540294656439968        2.5216214037550335     
 He    3.7216197498602397        17.123688315671316        2.9236054683558383     
 He    20.787397872586443        20.929779364881231        9.5563425342691257     
 He    22.223954159900963        13.307159761589990        1.7176532745534225     
 He    7.7153018026772910        25.759385978203920        6.5414620497630862     
 He    19.605086430245688        13.097276553757176        6.3404700174626836     
 He    19.027085373370831        1.0315713669221442        9.5563425342691257     
 He    2.3075850028371039        16.912258810820518        8.3503903404667099     
 He    13.379928717977030        11.491659999449080        5.1345178236602678     
 He    7.3639023825174057        8.2839060591233604       0.91368514535181189     
 He    21.633184276229542        8.8872686333160100       0.71269311305140937     
 He    14.348268068545270        25.558007403970038        6.7424540820634888     
 He    11.175394780260280        9.6854380194160949        3.7275735975574489     
 He    23.028344993866977        8.8710325146271423        9.1543584696683205     
 He    22.188593206123077        25.358561701008639        5.9384859528618783     
 He    9.7844430813204308        3.2540805943302820        3.5265815652570467     
 He    17.605123410500507        11.094314890544274        2.7226134360554357     
 He    8.3302767544759320        19.120851365066770        9.5563425342691257     
 He    15.579411176200356        15.710945701998172        5.9384859528618783     
 He    18.179124819451889        20.532820830230921        6.9434461143638915     
 He    23.056198867101720       0.23765429762152357        4.3305496944586572     
 He    15.016915898391662       0.64157116885277732        3.3255895329566436     
 He    4.3050932179644716        26.373572631522482       0.71269311305140937     
 He    22.644180597926898        2.8455248320450659        6.9434461143638915     
 He    20.209326925899564        11.082331088654870        8.9533664373679187     
 He    5.9677585284741941        1.4420600004798445        5.1345178236602678     
 He    12.159239213016765        15.101397939733571        9.3553505019687240     
 He    9.5772060964311692        4.6571588516410065        5.5365018882610730     
 He    7.1422825345918097        15.112222018859482        3.7275735975574489     
 He    23.595611395489090        23.946978810098983        8.3503903404667099     
 He    20.591035820343912        18.919472790832888        9.7573345665695292     
 He    20.182806534116615        22.742573107240663        7.5464222112650994     
 He    16.816517616186786        1.2337230896650193        8.9533664373679187     
 He    4.9361346601892775        11.892097702389863        5.9384859528618783     
 He    11.564259713323835        12.289056237040173        8.5513823727671134     
 He    20.630536102115329        4.2520822576462622        7.1444381466642941     
 He    20.032119059614761        5.2667066139056073        2.1196373391542278     
 He    20.637762528316504       0.83367196097873431        7.9484062758659046     
 He    26.471740282527843        2.8575086339344686       0.71269311305140937     
 He    7.1250230392158169        21.138502849950552        5.5365018882610730     
 He    5.7243889148091274        15.903819642633122        10.159318631170333     
 He    10.535933608222509        23.348641701214792        5.9384859528618783     
 He    17.380416563921262        19.531726572878966        4.9335257913598651     
 He    18.999863295955972        12.287509940022186        9.3553505019687240     
 He    10.951529797152945        17.317335404815260        6.7424540820634888     
 He    6.3627279672489747        6.2724397623115244        1.7176532745534225     
 He    5.1658931853699208        2.6549703369370961        1.5166612422530199     
 He    1.7218669968750602        13.306000038826500        2.3206293714546304     
 He    22.019383042821417        11.890551405371875        6.7424540820634888     
 He    26.872673053633967        3.0577274854048593        1.1146771776522144     
 He    10.127634133521221        26.969976869134189        4.1295576621582537     
 He    7.1462114962713565        13.504286019024406        3.7275735975574489     
 He    11.800122146891775       0.43864629760090834        4.3305496944586572     
 He    24.430452478903494        13.502739722006417        4.5315417267590599     
 He    7.9269585707940795        20.127357661981680        8.7523744050675152     
 He    5.1502470293557829        5.2551093862707017        8.1493983081663064     
 He    5.5665453021340792        2.8548026141529905        2.1196373391542278     
 He    8.3714609622991460        4.4557802774071247        5.7374939205614757     
 He    9.1594348612389940        10.887137702492939        5.9384859528618783     
 He    8.1245135284324519        23.147649701235405        5.9384859528618783     
 He    19.018175717995778        10.094380355955808       0.10971701615020132     
 He    11.394909770398126        3.2575597626207538        1.7176532745534225     
 He    7.3663575853511700        4.0522499804303678        6.5414620497630862     
 He    22.846225726374762        3.4519800002736920        5.1345178236602678     
 He    12.173271631453096        12.700704593361365        3.5265815652570467     
 He    16.800241058108597        12.504738058690437       0.91368514535181189     
 He    2.4937041173607670        26.571858611720387        2.1196373391542278     
 He    16.818552385054534        1.4381942579348761        7.1444381466642941     
 He    19.394902823650753        16.512980830643230        6.9434461143638915     
 He    15.009198053318581        1.8409514064026391        6.7424540820634888     
 He    5.9292409848926013        19.740836632202786       0.71269311305140937     
 He    9.7469772697547974        15.705920236689714        8.5513823727671134     
 He    7.3468531539014146        12.495460276582513        5.7374939205614757     
 He    20.615521642367089        8.6681076433752722        10.159318631170333     
 He    18.173652706884475        25.768663760311842        1.7176532745534225     
 He    7.7265272794780113        20.128130810490674        8.3503903404667099     
 He    17.411988435197635        5.4584208317770671        6.9434461143638915     
 He    22.627622887736802        10.082783128320903        6.1394779851622809     
 He    21.434927632959262        5.4626731485765330        4.7325337590594625     
 He    8.1842901157595236       0.64311746587076468        2.5216214037550335     
 He    16.564448813014646        24.556913146618083        4.7325337590594625     
 He    21.842385045080661        1.0335042381946284        8.5513823727671134     
 He    11.563909169169845        14.506926573394347        4.9335257913598651     
 He    7.1174456706447016        23.548087404176190        6.7424540820634888     
 He    7.9400084501485599        15.708626256471192        7.1444381466642941     
 He    22.832123915896346        12.104300355749656       0.10971701615020132     
 He    17.973361493854416        23.752945146700544        4.7325337590594625     
 He    8.7546432173733244        11.689945979646987        6.5414620497630862     
 He    7.3554827522584283        8.2723088314884539        6.9434461143638915     
 He    5.5285888681284421        19.541004354986892       0.10971701615020132     
 He    19.367470081259942        26.356949938579117        9.3553505019687240     
 He    6.7152499052227359        22.942791958711052        7.9484062758659046     
 He    22.226339074706750        8.0670645147096032        9.1543584696683205     
 He    20.829213876229542        8.8872686333160100       0.71269311305140937     
 He    15.955577470941336        26.162143126671680        6.1394779851622809     
 He    9.5646477355025841        12.101594335968178        1.5166612422530199     
 He    10.184884632662625        2.8486174260810406        5.3355098559606704     
 He    9.9476192260468217        17.117116553344871        6.3404700174626836     
 He    2.7313202672385386        11.698837187500416        1.9186453068538252     
 He    22.426700277102817        8.6712002374112469        8.5513823727671134     
 He    4.3484520738334735        8.2831329106143663        1.3156692099526173     
 He    5.5212213681013766        16.909166216784545        9.9583265988699310     
 He    23.049814304372457        2.8505502973535251        4.3305496944586572     
 He   0.54713272399744317        1.4505646340787755       0.71269311305140937     
 He    11.960281282330527        14.499195088304411        8.9533664373679187     
 He    16.193684840583042        11.894803722171341        4.5315417267590599     
 He    10.761622695221639        14.509246018921329        3.7275735975574489     
 He    23.993106325125613        25.554141661425067        8.7523744050675152     
 He    23.249333344634653        1.8401782578936454        7.1444381466642941     
 He    4.7256707974683296        18.534111483817483        1.1146771776522144     
 He    19.603332315719904        12.893191959741818        7.9484062758659046     
 He    3.4927029885975194        24.748627364489540        9.5563425342691257     
 He    22.642356494035102        4.0530231289393610        6.1394779851622809     
 He    24.832928600005459        11.688399682629001        7.3454301789646967     
 He    16.619664642842288        1.0377565549940939        6.3404700174626836     
 He    18.601316036979565        11.687239959865510        7.9484062758659046     
 He    4.7517702575153260        7.2766266136994542        2.1196373391542278     
 He    21.592210633828294        24.157635166440787        3.3255895329566436     
 He    16.020265160813853       0.84101687181417462        4.1295576621582537     
 He    10.352200204936537        14.902338811026672        8.3503903404667099     
 He    4.7700820822312062       0.24345291143897643        1.3156692099526173     
 He    21.450713867259413       0.84604233712263377        1.5166612422530199     
 He    22.415966020066026        14.908137424844124        5.3355098559606704     
 He    15.152308657019258        25.759772552458415        6.3404700174626836     
 He    10.570171944632529        11.295693464778156        2.5216214037550335     
 He    17.381468992815137        19.331507721408574        4.5315417267590599     
 He    18.973413092647007        24.149517107096354        7.5464222112650994     
 He    18.408252046582586        12.706503207178818       0.51170108075100662     
 He    24.016539817808905        16.309669385136861        8.1493983081663064     
 He    15.749112161049995        26.557941938558500        9.3553505019687240     
 He    18.180387813767730        20.937897424225664        5.3355098559606704     
 He    15.010531037000435       0.83444510948772810        7.5464222112650994     
 He    3.3299479747150613        12.096182296405221        4.3305496944586572     
 He    3.9244360555360847        12.689493939980956        9.3553505019687240     
 He    22.440171386855216        6.2697337425300459        3.1245975006562410     
 He    26.805950296231735        25.754360512895460        9.1543584696683205     
 He    5.7655031332663293        2.6503314458831340        3.9285656298578520     
 He    21.205519851040588        14.095278217073156        9.9583265988699310     
 He    8.7311396357700328        21.539327127145832        6.1394779851622809     
 He   0.32088242786836846        11.095861187562260        1.9186453068538252     
 He    23.421209674407994        14.908523999098621        5.1345178236602678     
 He    17.375856005529808        20.130450256017653        7.1444381466642941     
 He    19.630835047476729        1.6376399608962733        7.9484062758659046     
 He    7.7555034714186553        9.0762768314059912        6.9434461143638915     
 He    11.362004517223948        15.110675721841496        4.5315417267590599     
 He    24.396705461811393        26.968043997861702        5.1345178236602678     
 He    8.7761824176908299        3.4512068517646983        5.5365018882610730     
 He    17.975045121244250        21.335242533130476        7.7474142435655020     
 He    5.5295707103323766        15.912324276232054        5.7374939205614757     
 He    23.010594577389018        16.711653385095630        8.1493983081663064     
 He    5.3329283024098428        16.321653187026261        1.9186453068538252     
 He    8.5348481702174404        22.957481780381933       0.31070904845060399     
 He    6.5410588491175936        15.316306612874843        2.1196373391542278     
 He    7.5353569841228900        15.301616791203962        9.7573345665695292     
 He    12.001044757525763        1.8502291885105635        1.9186453068538252     
 He    5.3030396603073493        24.750560235762027        8.5513823727671134     
 He    19.803553141167995        13.093797385466704        8.1493983081663064     
 He    13.602250052426557        3.4542994458006731        3.9285656298578520     
 He    17.788645850148558        15.708626256471192        7.1444381466642941     
 He    16.604440314549997        10.495204633151088       0.71269311305140937     
 He    11.963719422462095        15.512273147545768        4.7325337590594625     
 He    17.783524381289126        19.533272869896955        4.1295576621582537     
 He    6.9432546145395584        15.921602058339978       0.91368514535181189     
 He    5.5064178719910526        25.157183126774758        6.1394779851622809     
 He    9.5461952351767643        16.311215682154845        7.3454301789646967     
 He    1.1393753709747632       0.42743564422049946        10.159318631170333     
 He    16.761372074387122        25.761318849476403        5.5365018882610730     
 He    7.7437870735159677        16.521872038496657        2.3206293714546304     
 He    6.3426621275612991        13.908202890255659        2.7226134360554357     
 He    15.410972787450605        2.0423299806365205        6.5414620497630862     
 He    12.539404956573245        26.566446572157432        4.9335257913598651     
 He    11.740977255830598        24.759064869360955        4.1295576621582537     
 He    18.818305337147692        6.8692305741777293        4.9335257913598651     
 He    8.5652272356519621        8.6808645937736681        3.5265815652570467     
 He    20.994565067217671        22.551632037878196        2.3206293714546304     
 He    7.1156215667529059        24.755585701070483        5.9384859528618783     
 He    10.572276603312304        9.2819077224393389        4.5315417267590599     
 He    1.5235404637927543        12.099661464695693        2.5216214037550335     
 He    22.244159878766673        2.0415568321275268        6.9434461143638915     
 He   0.94897764660345429        1.8537083568010353       0.10971701615020132     
 He    20.609207367665803        12.289442811294670        8.3503903404667099     
 He    12.578835049870676        11.697290890482428        2.7226134360554357     
 He    17.989848916016538        15.507247682237310        7.3454301789646967     
 He    19.227867905718810        4.4596460199520935        3.7275735975574489     
 He    19.389219647891437        17.110158216763928        9.9583265988699310     
 He    11.387893212741004        1.6345473668602983        9.5563425342691257     
 He    17.372839195350149        21.941311127104601        6.1394779851622809     
 He    19.203381785033667        12.290989108312658        7.5464222112650994     
 He    22.224936300766860        12.098501741932203        3.1245975006562410     
 He    20.005879023511810        14.507313147648844        4.7325337590594625     
 He    2.5178390965679904        16.118341741519895        3.1245975006562410     
 He    18.608823714846629        13.109260355646580       0.10971701615020132     
 He    18.969413842939485        24.749013938744039        9.3553505019687240     
 He    19.021192329067464        6.6701714454708290        3.9285656298578520     
 He    16.420777000184025        1.4439928717523289        4.1295576621582537     
 He    20.848086910075367        1.0481940598655091       0.91368514535181189     
 He    21.407985911224404        14.298976236834021        8.5513823727671134     
 He    9.9262203031233049        24.952711958504899        7.9484062758659046     
 He    3.3515574630605434        4.8658823367103281        1.5166612422530199     
 He    21.424894762892418        9.6838917223981085        4.5315417267590599     
 He    4.1594568247400900        3.2579463368752504        1.5166612422530199     
 He    4.3322445095814164        10.075824791739960        9.7573345665695292     
 He    19.626485651831167        7.6817032076941985       0.51170108075100662     
 He   0.10627824161400477        12.287123365767689        9.5563425342691257     
 He    3.3364029250262890        11.298399484559633        1.1146771776522144     
 He    17.371786766456271        22.141529978574990        6.5414620497630862     
 He    7.9673707054034208        3.2428699409498729        9.3553505019687240     
 He    20.440278356476046        2.8551891884074876        1.9186453068538252     
 He    19.618347074130110        10.897188633109858       0.71269311305140937     
 He    8.5323920713977852        19.929071681783775        7.3454301789646967     
 He    16.564308535620658        24.960056869340342        4.1295576621582537     
 He    17.162936043989205        23.744053938847113        9.3553505019687240     
 He    12.772390558693550        13.703731721985804        4.5315417267590599     
 He    16.364859385170487        23.752171998191550        5.1345178236602678     
 He    7.1610850813016809        4.6513602378235541        8.5513823727671134     
 He    19.577864452384816        25.159889146556235        4.7325337590594625     
 He    23.196222372594761        24.958897146576849        4.7325337590594625     
 He    17.018913587450601        2.0423299806365205        6.5414620497630862     
 He   0.48062043246318970        23.945819087335494        8.9533664373679187     
 He    8.3304174300858733        21.944403721140578        4.5315417267590599     
 He    18.204522892528939        11.291054573724193        4.9335257913598651     
 He    4.2998306752791446        24.147970810078366        8.3503903404667099     
 He    10.333678213014643        24.556913146618083        4.7325337590594625     
 He    4.4981573079154380        26.160983403908190        6.7424540820634888     
 He    23.441065247335668        9.0874874847864007        1.1146771776522144     
 He    20.208695528295632        11.686466811356516        8.3503903404667099     
 He    22.405793171267160        21.952521780485011       0.31070904845060399     
 He    21.808568038622550        15.910391404959569        6.7424540820634888     
 He    23.421700495955974        12.287509940022186        9.3553505019687240     
 He    17.030841247653171       0.84874835690411177       0.10971701615020132     
 He    26.627268571547162        16.508341939589265        9.3553505019687240     
 He    3.7571205828161598        1.4424465747343413        4.9335257913598651     
 He    23.396513585624813        26.974615760188151        1.7176532745534225     
 He    23.595330741147123        23.946592235844488        8.5513823727671134     
 He    4.3062152380084084        21.535074810346369        8.3503903404667099     
 He    5.7353343345918093        15.112222018859482        3.7275735975574489     
 He    1.8886211609110528        24.552274255564118        7.1444381466642941     
 He    22.618993488487764        15.919282612812998        2.1196373391542278     
 He    5.5327277979060261        13.698319682422849        7.3454301789646967     
 He    16.418882707818241        2.4497260201582458        3.7275735975574489     
 He    4.2914113436821317        26.556395641540515        10.159318631170333     
 He    10.789616348080433        1.4393539806983666        6.5414620497630862     
 He    20.635166550318811        1.4351016638989011        8.7523744050675152     
 He    6.1327590757543433        16.517619721697191        4.5315417267590599     
 He    18.368119869437294        23.944659364572001        9.5563425342691257     
 He    3.7304598140852314        12.699158296343377        4.3305496944586572     
 He    4.2928847043119616        25.953419641602359        10.159318631170333     
 He    18.588476723047048        16.711266810841135        8.3503903404667099     
 He    11.971156712747197        15.119180355440426       0.10971701615020132     
 He    22.593805483062738        21.732974216289776        9.9583265988699310     
 He    19.996758006282889        16.511434533625241        7.7474142435655020     
 He    19.019297837593701        6.0625565544787117        6.3404700174626836     
 He    17.992795935938162        16.721317741458051        3.1245975006562410     
 He    14.978888977250072        14.705985702101250        5.9384859528618783     
 He    3.3600468835775570        1.8525486340375448       0.71269311305140937     
 He    20.804166546414457        17.524512592866600        3.5265815652570467     
 He    18.187123119758958        17.720479127537523        6.1394779851622809     
 He    11.572328401212870        11.291827722233187        4.5315417267590599     
 He    4.9418178359485960        11.294920316269161        2.9236054683558383     
 He    20.228691577725272        7.0756346137200694        2.1196373391542278     
 He    10.982189516929433        3.0411047924614945        9.7573345665695292     
 He    9.5861164486841375        1.2410680005004597        5.1345178236602678     
 He    19.789942152237558        19.125103681866232        7.3454301789646967     
 He    7.1389849705161952        16.116022295992916        4.3305496944586572     
 He    25.633180603747881        13.901631127929212        6.1394779851622809     
 He    7.7745870706864437        1.8424977034206265        5.9384859528618783     
 He    21.227340203469996        9.8902957619404503        1.7176532745534225     
 He    9.5299181793286341        23.548860552685184        6.3404700174626836     
 He    22.192943099538578        23.347868552705801        6.3404700174626836     
 He    21.795097625748067        23.958576037733888        2.3206293714546304     
 He    8.5526681778454616        10.478581940207723        9.3553505019687240     
 He    1.0748281576042105        26.958766215753780        9.9583265988699310     
 He    6.5172039269284090        20.930165939135730        9.3553505019687240     
 He    15.787981045217482        12.494687128073519        6.1394779851622809     
 He    3.8965827796252679        26.162916275180674        5.7374939205614757     
 He    8.7301572957961575        21.134637107405585        7.5464222112650994     
 He    25.626655464962663        14.497648791286423        9.7573345665695292     
 He    23.402407127698122        25.369385780134554       0.31070904845060399     
 He    25.439835759900962        13.307159761589990        1.7176532745534225     
 He    21.647847395391889       0.23572142634903928        5.3355098559606704     
 He    9.5617712027169137        13.509311484332864        1.1146771776522144     
 He    22.239529729225158        7.2785594849719386        1.1146771776522144     
 He    17.418793929662854        2.4427676835773027        7.3454301789646967     
 He    22.852961331027956        2.6545837626825994        1.7176532745534225     
 He    21.246704158417788       0.23688114911252986        4.7325337590594625     
 He    9.3824576822124559        1.6407325549322480        6.3404700174626836     
 He    10.934270500884930        24.956964275304365        5.7374939205614757     
 He    18.437438604837219       0.64659663416123636       0.71269311305140937     
 He    10.332906637570710        26.370866611741004        2.1196373391542278     
 He    18.375416683220433        22.341362255790887        7.1444381466642941     
 He    12.973032315877596        13.501579999242928        5.1345178236602678     
 He    8.5374435508912061        17.516007959267668        7.9484062758659046     
 He    17.376697968555707        20.131609978781146        6.5414620497630862     
 He    6.9713183563183527        2.2468011489063771        4.7325337590594625     
 He    8.3633225837060632        9.2846137422208184        3.1245975006562410     
 He    4.7025178595730166        26.972296314661168        2.9236054683558383     
 He    4.2975854405434175        24.144878216042393        9.9583265988699310     
 He    3.0973129167487476        22.741026810222674        8.3503903404667099     
 He    8.3781966665063283        4.4650580595150497       0.91368514535181189     
 He    21.415212636087539        13.300587999263543        5.1345178236602678     
 He    14.952228009411169        24.349349384312251        8.1493983081663064     
 He    19.194331055832723        15.303549662476447        8.7523744050675152     
 He    17.796924804797595        12.896671128032290        6.1394779851622809     
 He    5.1465284339902260        5.8549927921728813        9.7573345665695292     
 He    26.229142244306711        15.505314810964824        8.3503903404667099     
 He    20.593140678131661        18.519035087892107        8.9533664373679187     
 He    14.379840138929620        13.098049702266170        5.9384859528618783     
 He    8.7259477793286333        23.548860552685184        6.3404700174626836     
 He    14.010409349287844        1.0427820203025531        3.7275735975574489     
 He    20.639937674132231        1.4416734262253477        5.3355098559606704     
 He    19.183877652245876        23.154221463561854        2.5216214037550335     
 He    20.572653906708030        26.557555364304005        9.5563425342691257     
 He    22.440802884013134        6.4722720395274189        2.3206293714546304     
 He    22.429787773526407        11.095474613307763        2.1196373391542278     
 He    10.360690023669502        15.115701187149954        1.9186453068538252     
 He    20.803745316016538        15.507247682237310        7.3454301789646967     
 He    7.7508729236611877        11.086583405454336        6.7424540820634888     
 He    10.767586525322924        13.912455207055125       0.51170108075100662     
 He    7.3436959667737769        13.902790850692703        5.5365018882610730     
 He    7.9717912850628503        5.4673120396304951        2.3206293714546304     
 He    19.199663488330074        15.310894573311888        4.9335257913598651     
 He    22.839630399115556        3.8462325151425243        9.1543584696683205     
 He    18.227465464110264        3.8609223368134047        1.5166612422530199     
 He    24.399581895043077        24.753652829798000        6.9434461143638915     
 He    17.817621743427239        2.2367502182894587        9.9583265988699310     
 He    23.449273615294764        2.8470711290630533        6.1394779851622809     
 He    10.553403469912492        16.314308276190822        5.7374939205614757     
 He    25.410719390120317        25.568831483095948        1.1146771776522144     
 He    23.794358760753362        23.943886216063007        9.9583265988699310     
 He    22.452940711421718        2.6572897824640775       0.31070904845060399     
 He    1.2849416752791443        24.147970810078366        8.3503903404667099     
 He    21.437944741800887        6.0718343365866358        1.5166612422530199     
 He    3.9316630790611851        14.111127761507527        1.7176532745534225     
 He    18.187754716470867        18.729691444233911        3.9285656298578520     
 He    6.5090654487813380        24.952325384250404        8.1493983081663064     
 He    19.405988023057485        11.284869385652243        8.1493983081663064     
 He    5.5531442813016803        4.6513602378235541        8.5513823727671134     
 He    18.823988214245045        3.8520311289599771        6.1394779851622809     
 He    18.025911157210377       0.63345310950834333        7.5464222112650994     
 He    18.414706797785836        10.295372355935195       0.10971701615020132     
 He    4.7297398374338888        14.909683721862111        4.5315417267590599     
 He    7.5698056868468990        2.2406159608344276        7.9484062758659046     
 He    21.995107985328183        24.360560037692661        2.3206293714546304     
 He    23.461832573547277       0.24267976292998272        1.7176532745534225     
 He    13.947265009411169        24.349349384312251        8.1493983081663064     
 He    22.793886329778804        24.756745423833976        5.3355098559606704     
 He    26.028149644306712        15.505314810964824        8.3503903404667099     
 He    15.977958335622775        15.504541662455830        8.7523744050675152     
 He    9.9816469970348756        4.4588728714430994        4.1295576621582537     
 He    23.848873203611060        2.4404482380503212        8.5513823727671134     
 He    21.029224036701681        7.6759045938767461        3.5265815652570467     
 He    16.601563582656347        10.289573742117742        3.1245975006562410     
 He    5.9052456857554398        24.951165661486915        8.7523744050675152     
 He    4.5681072418113189       0.64543691139774584        1.3156692099526173     
 He    21.399637365425306        21.749210334978645        1.5166612422530199     
 He    9.7311918318865516        26.775943205735746       0.51170108075100662     
 He    7.9445689089860263        14.303228553633486        6.3404700174626836     
 He    11.604041047653173       0.84874835690411177       0.10971701615020132     
 He    5.5058564637531324        24.349735958566747        7.9484062758659046     
 He    3.7535423643985797        2.4458602776132774        5.7374939205614757     
 He    8.1598042937363466        10.894482613328380        2.1196373391542278     
 He    21.811374482488219        15.107583127805521        6.1394779851622809     
 He    18.185790136077106        18.726985424452433        5.3355098559606704     
 He    21.622309144474837        10.687305425277046        5.3355098559606704     
 He    20.394603878289356        19.127423127393214        6.1394779851622809     
 He    6.5329900616745720        15.506861107982813        7.5464222112650994     
 He    24.428207144613779        12.692973108271428        7.5464222112650994     
 He    25.669594085973625        2.4566843567391894       0.10971701615020132     
 He    17.215766859457069        4.6583185744044968        4.9335257913598651     
 He    9.9547754637740056        13.496941108188965        7.5464222112650994     
 He    20.206239827691928        11.884752791554423        9.7573345665695292     
 He    22.428173936394611        10.488246296570145        4.3305496944586572     
 He    9.5580527069053449        14.915868909934060        1.3156692099526173     
 He    10.133738241016495        25.970042334545724        1.5166612422530199     
 He    12.941389957465271        24.953098532759398        7.7474142435655020     
 He    3.3312107699229259        10.887910851001934        5.5365018882610730     
 He    20.613346795213324        10.480128237225710        8.5513823727671134     
 He    17.999601430403377        13.705664593258287        3.5265815652570467     
 He    23.253823614998129       0.23301540656756128        6.7424540820634888     
 He    22.616467499856086        15.109129424823507        5.3355098559606704     
 He    19.584459182320092        19.925592513493303        9.1543584696683205     
 He    2.1552138013914321        1.0474209113565154        1.3156692099526173     
 He    24.059478040603913        1.0420088717935594        4.1295576621582537     
 He    4.3676057620212632       0.44444491141836118        1.3156692099526173     
 He    21.654583099599069       0.24499920845696385       0.51170108075100662     
 He    22.985828101023873        26.962631958298747        7.9484062758659046     
 He    4.7494545356436468        4.6517468120780503        8.3503903404667099     
 He    14.382506305401302        12.698385147834383        4.7325337590594625     
 He    23.450255756160661        1.6384131094052670        7.5464222112650994     
 He    14.388259570080621        11.496298890503043        2.7226134360554357     
 He    5.7304227342764245        13.895445939857263        9.3553505019687240     
 He    20.781785383071053        25.762091997985397        5.1345178236602678     
 He    4.9430805316024724        9.2799748511668554        5.5365018882610730     
 He    17.621470654822627        4.0584351685023172        3.3255895329566436     
 He    16.415514855714651        2.4450871291042837        6.1394779851622809     
 He    23.619606296410300        15.509953702018787        5.9384859528618783     
 He    7.7734648515345324        5.0676474851987061        1.1146771776522144     
 He    8.9508649922218684        14.103396276417591        5.7374939205614757     
 He    10.135351779486326        24.157248592186292        3.5265815652570467     
 He    5.3676574603678420        1.6476908915131916        2.7226134360554357     
 He    5.7128829827744179        23.148036275489904        5.7374939205614757     
 He    22.031591257811964        9.8906823361949456        1.5166612422530199     
 He    7.7729734326626252        2.8486174260810406        5.3355098559606704     
 He    26.045760380714611        12.907881781412698       0.31070904845060399     
 He    9.9649487107888266        9.6792528313441455        6.9434461143638915     
 He    19.979498809568859        24.957737423813359        5.3355098559606704     
 He    19.584388993846105        19.723827365004922        9.5563425342691257     
 He    20.228200059299379        4.0499305349033863        7.7474142435655020     
 He    7.9157329944393711        24.951938809995905        8.3503903404667099     
 He    25.644687232660505        12.304132632965551       0.71269311305140937     
 He    8.9616696368406217        9.6815722768711261        5.7374939205614757     
 He    18.601105969327538        15.115314612895457        2.1196373391542278     
 He    20.414178697321073        12.499326019127482        3.7275735975574489     
 He    3.6934151333635290        26.361588829633078        6.9434461143638915     
 He    26.400737720630111        26.959925938517269        9.3553505019687240     
 He    19.808113699559449        12.495073702328016        5.9384859528618783     
 He    15.550715638601678        26.763186255337352        7.1444381466642941     
 He    6.5188879525341923        21.739159404361725        6.7424540820634888     
 He    5.9363270341457977        15.918896038558501        2.3206293714546304     
 He    18.634151400341718        2.0523809112534388        1.3156692099526173     
 He    21.415914321719448        13.704891444749295        3.9285656298578520     
 He    1.8846220107575178        25.958445106910819        7.5464222112650994     
 He    16.998707669476914        11.694584870700950        4.1295576621582537     
 He    8.5778561832704874        4.6648903367309433        1.5166612422530199     
 He    4.3287367782997883        13.701025702204326        5.9384859528618783     
 He    2.7464743075028535        1.2329499411560256        9.3553505019687240     
 He    20.643796745999751        2.0519943369989422        1.5166612422530199     
 He    6.3551501009079203        4.6486542180420756        9.9583265988699310     
 He    16.614121943584934        2.8451382577905693        7.1444381466642941     
 He    4.5297292787457994        12.894351682505308        7.3454301789646967     
 He    16.782770798202662        16.312375404918338        6.7424540820634888     
 He    7.7350867889150248        16.509888236607253        8.5513823727671134     
 He    7.7584502922323031        8.6769988512286993        5.5365018882610730     
 He    17.974904843850261        21.738386255852735        7.1444381466642941     
 He    7.7364199717048541        17.116729979090373        6.5414620497630862     
 He    5.5056461969931307        26.164462572198662        4.9335257913598651     
 He    4.1347602381869715        11.290667999469695        5.1345178236602678     
 He    8.5469155104900700        16.520712315733164        2.9236054683558383     
 He    8.3480272705078793        12.086904514297297        9.1543584696683205     
 He   0.30186851930462827        14.498035365540920        9.5563425342691257     
 He    18.003740857950902        11.896350019189327        3.7275735975574489     
 He    15.012986737604139       0.63615912928982132        6.1394779851622809     
 He    11.355619556278732        14.496875642777429        10.159318631170333     
 He    17.165813074544815        26.369706888977515        2.7226134360554357     
 He    14.346935084863418        26.564513700884948        5.9384859528618783     
 He    3.3045497025300339        19.724600513513916        9.1543584696683205     
 He    18.179896594003797        20.332215404506034        6.7424540820634888     
 He    24.019556627988564        14.498808514049914        9.1543584696683205     
 He    22.797043716014418        24.962762889121819        2.7226134360554357     
 He   0.88029030880746217        24.547635364510157        9.5563425342691257     
 He    3.9294881323534341        15.116474335658948        1.5166612422530199     
 He    4.5577231307125690        1.4378076836803790        7.3454301789646967     
 He    5.1566318907470095        5.0622354456357508        3.9285656298578520     
 He    20.438103011552343       0.63383968376284017        7.3454301789646967     
 He    11.135894797150824        26.772850611699774        2.1196373391542278     
 He    4.1520900215909409        6.2728263365660215        1.5166612422530199     
 He    3.1551252223440223        2.6538106141736058        2.1196373391542278     
 He    20.586616335778348        25.568444908841453        1.3156692099526173     
 He    19.610418663635063        11.491273425194583        5.3355098559606704     
 He    4.9585158235326814        3.6545182972710637        4.3305496944586572     
 He    4.1294280047975951        12.896671128032290        6.1394779851622809     
 He    20.397831054783005        16.308509662373368        8.7523744050675152     
 He    23.197696031886554        26.775943205735746       0.51170108075100662     
 He    12.576589815134950        11.694198296446453        4.3305496944586572     
 He    21.618731125165233        13.304067167554015        3.3255895329566436     
 He    13.980310539979335        12.093089702369246        5.9384859528618783     
 He    9.3597963622970255        13.911295484291635        1.1146771776522144     
 He    17.361052111203531        25.151771087211799        8.9533664373679187     
 He    22.817039367228105        17.125234612689304        2.1196373391542278     
 He    19.625713578617294        5.4622865743220359        4.9335257913598651     
 He    22.440732496431171        4.6571588516410065        5.5365018882610730     
 He    4.5312728278496177        12.493140831055532        6.9434461143638915     
 He    21.238986213790721       0.62958736696337469        9.5563425342691257     
 He    6.1378810423837171        16.726343206766511       0.51170108075100662     
 He    23.226250993429279        13.706824316021779        2.9236054683558383     
 He    22.397373839670145        24.360946611947156        2.1196373391542278     
 He    4.7244076040445133        16.515686850424707        5.5365018882610730     
 He    16.565571330828522        23.751785423937051        5.3355098559606704     
 He    8.9201346857554409        24.951165661486915        8.7523744050675152     
 He    10.122652444285837        26.358109661342606        8.7523744050675152     
 He    17.789487614066481        14.096437939836648        9.3553505019687240     
 He    9.3595157079550599        13.910908910037138        1.3156692099526173     
 He    8.1306173372657611        19.727693107549893        7.5464222112650994     
 He    2.7245849612473090        14.916255484188557        1.1146771776522144     
 He    25.198851459257636        25.755520235658949        8.5513823727671134     
 He    12.400083037158128        1.4428331489888382        4.7325337590594625     
 He    21.443487042842289        1.0377565549940939        6.3404700174626836     
 He    18.802238846721526        14.712170890173200        2.7226134360554357     
 He    26.207392677675216        24.752106532780012        7.7474142435655020     
 He    20.990284964060205        21.537394255873348        7.1444381466642941     
 He    4.3216509281545683        19.136314335246642        1.5166612422530199     
 He    22.422350881457255        14.715263484209174        1.1146771776522144     
 He    9.5644371700806197        11.496298890503043        2.7226134360554357     
 He    11.170764232502812        11.695744593464442        3.5265815652570467     
 He    2.2864669333635290        26.361588829633078        6.9434461143638915     
 He    18.192525541622324        16.316241147463305        4.7325337590594625     
 He    4.3308417356415267        14.107262018962560        3.7275735975574489     
 He    7.7366304375728312        16.915351404856494        6.7424540820634888     
 He    24.842049816342357        11.297626336050639        1.5166612422530199     
 He    13.174024816323607        12.694905979543911        6.5414620497630862     
 He    19.829161879220997        5.2640005941241288        3.5265815652570467     
 He    6.9473234553971421        10.683826256986574        7.1444381466642941     
 He    10.139701473793853        20.533207404485420        6.7424540820634888     
 He    22.387340471833362        24.548795087273650        8.9533664373679187     
 He    13.368773130988334        14.904658256553653        7.1444381466642941     
 He    1.9192813784574800        14.309413741705436        3.1245975006562410     
 He    15.784543203747878        13.901631127929212        6.1394779851622809     
 He    8.5454418511982766        14.703666256574268        7.1444381466642941     
 He    7.1648740642492026        5.8665900198077869        3.7275735975574489     
 He    5.7710458325236829       0.84294974308665893        3.1245975006562410     
 He    24.254857752872571        2.6476254261016559        5.3355098559606704     
 He    21.205028730830644        14.296270217052543        9.9583265988699310     
 He    8.7405411082329447        17.922244276025900        5.7374939205614757     
 He    11.553314691757105        16.307349939609878        9.3553505019687240     
 He    4.5319041258995627        11.082331088654870        8.9533664373679187     
 He    5.9580061136413400        4.0503171091578833        7.5464222112650994     
 He    10.793405032365991       0.23456170358554873        5.9384859528618783     
 He    18.182983393549470        17.109771642509429        10.159318631170333     
 He    18.392395623808447        17.121368870144337        4.1295576621582537     
 He    22.831211167072532        7.0613313663036852        9.5563425342691257     
 He    18.397236338771929        12.489661662765061        8.7523744050675152     
 He    21.429736075179825        9.8922286332129339       0.71269311305140937     
 He    8.5241838029926758        26.976162057206139       0.91368514535181189     
 He   0.74973896202126222       0.44444491141836118        1.3156692099526173     
 He    18.601245948059564        12.292148831076148        6.9434461143638915     
 He    19.226043304057072        1.6337742183513047        9.9583265988699310     
 He    21.617888963031358        11.689559405392492        6.7424540820634888     
 He   0.68491109430874364        26.975388908697145        1.3156692099526173     
 He    20.177334222441225        26.365067997923550        5.1345178236602678     
 He    15.960979892804700        24.757905146597466        4.7325337590594625     
 He    22.038326464249206        5.8665900198077869        3.7275735975574489     
 He    9.9643874021048937        9.6784796828351514        7.3454301789646967     
 He    4.9028083757251570        23.341296790379353        9.7573345665695292     
 He    17.185317505994572        17.926496592825366        3.5265815652570467     
 He    6.9375012503062523        16.317014295972299        4.3305496944586572     
 He    20.420423082210338        11.096247761816757        1.7176532745534225     
 He    25.595644703262245        26.958379641499281        10.159318631170333     
 He    3.2924121737834158        25.959604829674308        6.9434461143638915     
 He    23.637918419788143        10.896802058855361       0.91368514535181189     
 He    13.170095755090072        13.496167959679971        7.9484062758659046     
 He    20.233672570082742        2.0407836836185331        7.3454301789646967     
 He    7.3695150711407713        5.0649414654172285        2.5216214037550335     
 He    8.7400499880230011        18.123236276005287        5.7374939205614757     
 He    16.815745841634875        1.4343285153899075        9.1543584696683205     
 He    20.029242626383077        7.4810977819693107       0.31070904845060399     
 He    10.991801953030262        3.2560134656027659        2.5216214037550335     
 He    9.1844822906080683        3.0565677626413685        1.7176532745534225     
 He    22.834789883260051        10.091287761919833        1.7176532745534225     
 He    23.033467259158314        11.499778058793515       0.91368514535181189     
 He    4.3528721557229630        6.4742049107999025        1.3156692099526173     
 He    15.993183559900958        13.307159761589990        1.7176532745534225     
 He    9.9702111539201645        11.098180633089241       0.71269311305140937     
 He    6.5122228350169511        25.158342849538247        5.5365018882610730     
 He    6.3339622411763088        17.122915167162322        3.3255895329566436     
 He    21.820776353167084        14.717196355481658       0.10971701615020132     
 He    8.1257763236403164        21.939378255832118        7.1444381466642941     
 He    20.411372253455404        13.302134296281531        4.3305496944586572     
 He    21.819864102113208        13.707597464530773        2.5216214037550335     
 He    10.366864120530789        12.704183761651835        1.7176532745534225     
 He    27.009819429017409        24.346643364530774        9.5563425342691257     
 He    2.8959694739327935        22.538875087479802        8.9533664373679187     
 He    23.220988550297939        12.287896514276683        9.1543584696683205     
 He    5.3067581561189181        23.344002810160831        8.3503903404667099     
 He    8.5656483664958927        9.8914554847039398        1.1146771776522144     
 He    11.155328841018616        16.514527127661214        6.1394779851622809     
 He    16.616858298530605        2.6472388518471592        5.5365018882610730     
 He    18.022543603768749        3.0488362775514317        5.7374939205614757     
 He    4.7558391979268979        2.8455248320450659        6.9434461143638915     
 He    17.409392755861909        8.4798725937942852        3.5265815652570467     
 He    2.9232616402676541        10.678027643169122        10.159318631170333     
 He    9.7553269106477618        17.129100355234272       0.10971701615020132     
 He    6.3398552854796764        11.484315088613640        8.9533664373679187     
 He    18.812833125026291        11.298399484559633        1.1146771776522144     
 He    3.7073773633258709        23.759130334772493        1.5166612422530199     
 He    4.1670341933112054       0.84836178264961493       0.31070904845060399     
 He    9.7507659540403555        14.501127959576895        7.9484062758659046     
 He    19.368732976021793        25.955352512874843        9.1543584696683205     
 He    14.389241710946520        10.287640870845257        4.1295576621582537     
 He    19.232568641950262        2.6511045943921276        3.5265815652570467     
 He    18.205786085952756        13.309479207116970       0.51170108075100662     
 He    5.7603108786089789        1.4331687926264169        9.7573345665695292     
 He    23.257332043157675        2.2545326339963143       0.71269311305140937     
 He    6.7434543226114707        12.091543405351260        6.7424540820634888     
 He    10.583221226663081        2.0369179410735647        9.3553505019687240     
 He    8.7775156004806583        4.0580485942478202        3.5265815652570467     
 He    6.9187682947464415        22.139597107302507        7.5464222112650994     
 He   0.30706037574602740        12.488501940001569        9.3553505019687240     
 He    10.370091496132414        11.498618336030024        1.5166612422530199     
 He    4.1048723925163806        26.172967205797590       0.51170108075100662     
 He    20.004125307201978        17.529924632429555       0.71269311305140937     
 He    17.416689071875105        2.8432053865180849        8.1493983081663064     
 He    18.802027883083611        10.880179365911996        9.5563425342691257     
 He    13.808434608421944        2.2514400399603396        2.3206293714546304     
 He    2.9549042973419439        1.6465311687497008        3.3255895329566436     
 He    24.834612824719219        14.110741187253032        1.9186453068538252     
 He    21.620204286687088        11.087743128217827        6.1394779851622809     
 He    9.1590840184230409        10.684985979750065        6.5414620497630862     
 He    16.215294030266559        2.2444817033793960        5.9384859528618783     
 He    15.174198600598730        16.916511127619984        6.1394779851622809     
 He    4.1208686944685571        18.128261741313743        3.1245975006562410     
 He    7.5524766998748332        13.711849781330237       0.31070904845060399     
 He    19.795835395648901        15.099851642715583        10.159318631170333     
 He    10.145665104787160        18.323068553221177        6.3404700174626836     
 He    8.7258075019346446        23.952004275407443        5.7374939205614757     
 He    20.385343081436382        25.568058334586954        1.5166612422530199     
 He    27.054932897182134        10.493658336133100        1.5166612422530199     
 He    18.628398036108411        2.4477931488857618        4.7325337590594625     
 He    15.963786535778347        25.568444908841453        1.3156692099526173     
 He    5.7616444596147591        5.2667066139056073        2.1196373391542278     
 He    5.7257220975989567        16.510661385116247        8.1493983081663064     
 He    11.535985406123077        25.358561701008639        5.9384859528618783     
 He    7.7584504913402785        10.290346890626735        2.7226134360554357     
 He    11.959649884726595        15.103330811006055        8.3503903404667099     
 He    2.1296754509203915        10.692330890585504        2.7226134360554357     
 He    22.616116657040131        14.906977702080633        5.9384859528618783     
 He    21.606944240126591        18.127875167059248        3.3255895329566436     
 He    18.614436503023985        10.696969781639467       0.31070904845060399     
 He    11.353374520650981        16.107131088139489        8.9533664373679187     
 He    17.382942054783005        16.308509662373368        8.7523744050675152     
 He    6.5430231308493916        12.898990573559271        4.9335257913598651     
 He    12.140366477832906        25.360494572281123        4.9335257913598651     
 He    23.825369920669733        14.709851444646217        3.9285656298578520     
 He    5.5325175311460244        15.513046296054762        4.3305496944586572     
 He    26.029903659278506        14.902725385281167        8.1493983081663064     
 He    18.422564422482967        4.6594782971679880        4.3305496944586572     
 He    4.9251900368384991        19.137087483755636        1.1146771776522144     
 He    14.985624581903267        13.908589464510156        2.5216214037550335     
 He    9.7539936283039452        15.715584593052135        3.5265815652570467     
 He    22.799919850584136        20.328349661961067        8.7523744050675152     
 He    10.568768573368711        10.487086573806653        4.9335257913598651     
 He    23.804883348354075        24.361719760456150        1.7176532745534225     
 He    8.5743479542189203        4.2567211487002243        4.7325337590594625     
 He    7.7363497832308656        16.914964830601996        6.9434461143638915     
 He    4.5384993536047791        9.8814045540870215        6.3404700174626836     
 He    19.783066767960314        24.359013740674673        3.1245975006562410     
 He    7.3564653908942672        11.097020910325751        1.3156692099526173     
 He    11.163748073061640        13.299428276500052        5.7374939205614757     
 He    2.5144710453564239        14.500354811067901        8.3503903404667099     
 He    4.7007633468312813        23.541515641849742        10.159318631170333     
 He    21.445732277578013        1.0408491490300686        4.7325337590594625     
 He    3.2877112384439839        26.154798215836241        9.9583265988699310     
 He    19.789381341323566        23.157700631852325       0.71269311305140937     
 He    26.676942398995365       0.44328518865487060        1.9186453068538252     
 He    24.400564434124927        26.771690888936281        2.7226134360554357     
 He    20.405268345068105        15.915416870268029        4.1295576621582537     
 He    15.151396405965384        24.750173661507528        8.7523744050675152     
 He    3.9445017956697721        4.2470567923378031        9.7573345665695292     
 He    26.633933788618393        13.895832514111760        9.1543584696683205     
 He    7.9243626923503738        21.535461384600865        8.1493983081663064     
 He    17.595932603013548        16.123367206828355       0.51170108075100662     
 He    2.2817659980240972        26.556782215795010        9.9583265988699310     
 He    22.407476499995028        17.114797107817889        7.5464222112650994     
 He    9.1670122298101102        8.4775531482673028        4.7325337590594625     
 He    14.184881557504891        12.703024038888346        2.3206293714546304     
 He    5.7322468381682210        12.687947642962968        10.159318631170333     
 He    17.198788018423041        10.684985979750065        6.5414620497630862     
 He    10.534390158672679        24.556526572363584        4.9335257913598651     
 He    18.414846876071849        8.2788805938149004        3.5265815652570467     
 He    19.983357682328407        23.954710295188921        4.3305496944586572     
 He    22.849593678032342        4.2632929110266709        1.3156692099526173     
 He    23.425839923503496        10.478195365953226        9.5563425342691257     
 He    11.554998617808900        16.309669385136861        8.1493983081663064     
 He    19.197207986834346        17.122528592907827        3.5265815652570467     
 He    18.797537712274117        13.294016236937097        8.5513823727671134     
 He    5.3425400416327564        10.889843722274417        4.5315417267590599     
 He    6.7211438455119952        24.564258057453522       0.91368514535181189     
 He    7.7639230021236436        8.2812000393418810        2.3206293714546304     
 He    10.965702393429277        13.706824316021779        2.9236054683558383     
 He    4.9364857021132078        13.707597464530773        2.5216214037550335     
 He    1.1371303353470119        2.0376910895825584        8.9533664373679187     
 He    7.1742054477921133        2.8544160398984935        2.3206293714546304     
 He    18.606718259734951        8.6696539403932604        9.3553505019687240     
 He    2.9478879387927965        1.6368668123872796        8.3503903404667099     
 He    6.5590198310175190        8.0809811878714903        1.9186453068538252     
 He    20.814480269931241        14.917028632697551       0.71269311305140937     
 He    4.7596282804284069        4.8674286337283155       0.71269311305140937     
 He    6.7355267085483286        19.139020355028119       0.10971701615020132     
 He    3.4924225333635293        26.361588829633078        6.9434461143638915     
 He    8.1137788731797116        26.157890809872214        8.3503903404667099     
 He    1.7086764419106393        14.901179088263181        8.9533664373679187     
 He    15.793523844028824        11.493979444976061        3.9285656298578520     
 He    6.5188882511961559        24.159181463458776        2.5216214037550335     
 He    19.995635488469013        17.316562256306266        7.1444381466642941     
 He    19.209976714076920        8.6700405146477557        9.1543584696683205     
 He    4.3552573691907153        3.6541317230165671        4.5315417267590599     
 He    19.382203986220205        22.747211998294624        5.1345178236602678     
 He    20.783468910906898        22.537715364716309        9.5563425342691257     
 He    16.587180719620015        15.714811444543141        3.9285656298578520     
 He    5.1376187786151730        14.917801781206546       0.31070904845060399     
 He    20.209537590875520        12.494300553819023        6.3404700174626836     
 He    23.228847070980962        13.912068632800628       0.71269311305140937     
 He    16.414953746138693        4.0576620199933240        3.7275735975574489     
 He    18.179195007925877        20.734585978719299        6.5414620497630862     
 He    3.5087696781316597        18.519035087892107        8.9533664373679187     
 He    10.755167545802436        13.693680791368886        9.7573345665695292     
 He    21.816075417827651        14.912389741643590        3.1245975006562410     
 He    4.7542253607951031        2.2382965153074461        9.1543584696683205     
 He    8.3785472106603187        2.2471877231608741        4.5315417267590599     
 He    22.241142869479038        2.2390696638164402        8.7523744050675152     
 He    26.671820731027957        2.6545837626825994        1.7176532745534225     
 He    22.008508010620702        14.497262217031926        9.9583265988699310     
 He    21.177806752969772        26.358882809851600        8.3503903404667099     
 He    10.387350394184478       0.63229338674485269        8.1493983081663064     
 He    8.3226296952007672        25.362040869299111        4.1295576621582537     
 He    18.605665930395066        9.6765468115626678        8.3503903404667099     
 He    13.778826919323379        13.100755722047648        4.5315417267590599     
 He    10.175763914095668        7.2727608711544853        4.1295576621582537     
 He    18.430913764713967        3.6626363566154976       0.10971701615020132     
 He    10.164888881894949        9.8794716828145379        7.3454301789646967     
 He    23.196783581724706        24.152996275386826        5.7374939205614757     
 He    18.407129429214724        12.704956910160830        1.3156692099526173     
 He    5.1584558950848187        3.0480631290424380        6.1394779851622809     
 He    14.810591065002285        2.2475742974153707        4.3305496944586572     
 He    23.242177505123419        8.6870497818456176       0.31070904845060399     
 He    8.1365108793390686        18.122463127496292        6.1394779851622809     
 He    5.5055758094111669        24.349349384312251        8.1493983081663064     
 He    17.990550800756420        17.524899167121095        3.3255895329566436     
 He    4.3214401636246267        16.917670850383473        5.5365018882610730     
 He    3.3225813706738876        16.724410335494028        1.5166612422530199     
 He    3.1582122209976711        1.0447148915750373        2.7226134360554357     
 He    18.584126929185537        19.528633978842993        6.5414620497630862     
 He    8.9665811376020184        10.091674336174330        1.5166612422530199     
 He    24.431154363643380        15.520391206890203       0.51170108075100662     
 He    13.768302729938616        15.909618256450576        7.1444381466642941     
 He    22.251597268605764        2.4551380597212020       0.91368514535181189     
 He    18.627345507660547        1.8413379806571359        6.5414620497630862     
 He    8.5311994646639082        21.339108275675443        5.7374939205614757     
 He    7.1683118061648177        3.6529720002530763        5.1345178236602678     
 He    8.5445299983603551        16.920763444419450        3.9285656298578520     
 He    7.7115832073117341        26.359269384106099        8.1493983081663064     
 He    22.194557135778350        25.568444908841453        1.3156692099526173     
 He    24.419647734730752        17.117889701853866        5.9384859528618783     
 He    21.597823123343684        19.325322533336625        7.7474142435655020     
 He    17.578111599845649        20.535526850012399        5.5365018882610730     
 He    16.983131901044739        16.109837107920967        7.5464222112650994     
 He    16.212768340296844        3.8543505744869582        4.9335257913598651     
 He    8.9228011508890859        26.971523166152174        3.3255895329566436     
 He   0.50819335269400423        12.892032236978327        8.5513823727671134     
 He    22.236021699281565        8.4837383363392522        1.5166612422530199     
 He    26.060914321424939        1.6353205153692920        9.1543584696683205     
 He    9.5814858013726827        2.4447005548497867        6.3404700174626836     
 He    8.9541625562974829        13.099595999284158        5.1345178236602678     
 He    24.464059318155595        1.2472531885724094        1.9186453068538252     
 He    2.6870488616536994        26.359655958360594        7.9484062758659046     
 He    3.3081980098676147        18.116277939424343        9.3553505019687240     
 He    23.651529010502628        1.6387996836597638        7.3454301789646967     
 He    10.585817204660774        1.4354882381533980        8.5513823727671134     
 He    10.570663064842472        11.094701464798769        2.5216214037550335     
 He    1.4836189516234166        24.749787087253033        8.9533664373679187     
 He    14.548488893993360        25.758612829694925        6.9434461143638915     
 He    11.337238040858804        25.361654295044616        4.3305496944586572     
 He    10.188603327582170        3.0554080398778782        2.3206293714546304     
 He    21.208256405094232        15.510726850527782        5.5365018882610730     
 He    12.137419557465270        24.953098532759398        7.7474142435655020     
 He    11.358005167962437        14.903498533790161        7.7474142435655020     
 He    22.044079728928523        4.6645037624764472        1.7176532745534225     
 He    7.5098188327598256        26.559874809830987        8.3503903404667099     
 He    10.395138626839524        1.2480263370814031        1.5166612422530199     
 He    18.198419083695629        14.711011167409708        3.3255895329566436     
 He   0.93838287052875113        1.2341096639195162        8.7523744050675152     
 He    6.5643518652989199        4.8616300199108622        3.7275735975574489     
 He    20.580371552673135        23.744827087356107        8.9533664373679187     
 He    19.182825024244025        21.741092275634212        5.7374939205614757     
 He    22.239599419929206        3.4469545349652329        7.7474142435655020     
 He    19.636097291500093        1.4432197232433350        4.5315417267590599     
 He    19.411881963346744        12.906335484394711        1.1146771776522144     
 He    18.210206068288258        10.693877187603492        1.9186453068538252     
 He    10.334028856722622        23.145716829962922        6.9434461143638915     
 He    19.179738125144361        24.156862017931793        3.7275735975574489     
 He    10.150295552990640        15.506087959473819        7.9484062758659046     
 He    17.421249530712572        1.4378076836803790        7.3454301789646967     
 He    1.6807527784178584        26.559488235576488        8.5513823727671134     
 He    15.382347637433892        14.909683721862111        4.5315417267590599     
 He    17.799731248663267        12.093862850878240        5.5365018882610730     
 He    3.7347396185807322        11.293374019251175        3.7275735975574489     
 He    19.441840296153288       0.64582348565224268        1.1146771776522144     
 He    14.992359887894496        10.691171167822015        3.3255895329566436     
 He    10.549684974100922        17.720865701792022        5.9384859528618783     
 He    19.781593606438459        26.575337780010859       0.31070904845060399     
 He    6.1178850925080663        22.143849424101973        5.3355098559606704     
 He    2.2936938573346413        26.976548631460634       0.71269311305140937     
 He    18.800484931303718        16.121434335555872        1.5166612422530199     
 He    3.7587344199479547        2.0496748914719607        2.7226134360554357     
 He    19.570567539047691        25.956512235638332        8.5513823727671134     
 He    24.639513766792529        12.505511207199431       0.51170108075100662     
 He    3.3539424774203201       0.43246110952895861        7.5464222112650994     
 He    25.231756513323838        12.289056237040173        8.5513823727671134     
 He    22.242827293300774        6.2747592078385050       0.51170108075100662     
 He    18.608051641632755        10.889843722274417        4.5315417267590599     
 He    12.764111504490526        15.709012830725689        6.9434461143638915     
 He    10.969701344474837        10.687305425277046        5.3355098559606704     
 He    15.595407975922472        11.699610336009410        1.5166612422530199     
 He    9.1277228121226202        26.170261186016113        1.9186453068538252     
 He    15.153922494151052        26.367000869196037        4.1295576621582537     
 He    8.7780765109486385       0.83212566396074694        8.7523744050675152     
 He    10.155206954198048        15.109515999078004        5.1345178236602678     
 He    21.816215695221640        14.509246018921329        3.7275735975574489     
 He    2.0900348917549834        25.762865146494388        4.7325337590594625     
 He    7.9383246236507521        16.512980830643230        6.9434461143638915     
 He    18.399692039375633        12.291375682567155        7.3454301789646967     
 He    19.236637980577786        1.4466988915338068        2.7226134360554357     
 He    4.3351916290570278        12.096568870659718        4.1295576621582537     
 He    10.153593017512266        13.695613662641369        8.7523744050675152     
 He    21.189944679932342        23.350574572487279        4.9335257913598651     
 He    5.1535445934313975        4.2513091091372681        7.5464222112650994     
 He    9.5381971339776701        20.736905424246281        5.3355098559606704     
 He    22.816547749248222        13.292856514173605        9.1543584696683205     
 He    1.5078944073326048        15.506474533728316        7.7474142435655020     
 He    3.1107835287312064        16.306190216846389        9.9583265988699310     
 He    11.337378417806780        25.765184592021370        3.5265815652570467     
 He    17.831303617709580        2.0539272082714262       0.51170108075100662     
 He    8.7614487118385416        8.6742928314472216        6.9434461143638915     
 He    19.409847294032982        13.508538335823872        1.5166612422530199     
 He    10.587992350476501        2.0434897034000112        5.9384859528618783     
 He    1.8900947206488585        25.562646295023999        4.3305496944586572     
 He    5.1322161576438328        14.708691721882728        4.5315417267590599     
 He    17.004180379368254        11.298786058814130       0.91368514535181189     
 He    21.988582846542965        24.956577701049870        5.9384859528618783     
 He    8.3665500588616766        8.8857223362980235        1.5166612422530199     
 He    21.406512451040587        14.095278217073156        9.9583265988699310     
 He    19.195874903598504        17.322360870123720        4.1295576621582537     
 He    5.1388112857950610        12.701091167615861        3.3255895329566436     
 He    8.9196435655454973        25.152157661466298        8.7523744050675152     
 He    6.5150993678026223        23.750625701173561        5.9384859528618783     
 He    19.008353313796913        14.114220355543504       0.10971701615020132     
 He    4.9093339127263240        25.971975205818207       0.51170108075100662     
 He    4.0911204293140404        26.960699087026263        8.9533664373679187     
 He    20.004966573349961        11.884366217299926        9.9583265988699310     
 He    23.230390420976804        11.897509741952819        3.1245975006562410     
 He    16.993305048505572        11.485474811377131        8.3503903404667099     
 He    4.7573828465847043        3.2509880002943068        5.1345178236602678     
 He    26.848818629214723        12.704956910160830        1.3156692099526173     
 He    17.396973975449395        9.8744462175060779        9.9583265988699310     
 He    3.5204162857763106        14.098370811109131        8.3503903404667099     
 He    24.654948361844820        1.2333365154105225        9.1543584696683205     
 He    17.595370896113664        12.895897979523296        6.5414620497630862     
 He    24.230792763031360        11.689559405392492        6.7424540820634888     
 He    23.248491282054765        1.0323445154311379        9.1543584696683205     
 He    1.9261572605046624        13.108873781392083       0.31070904845060399     
 He    26.443956796875064        13.306000038826500        2.3206293714546304     
 He    24.018153654940697        16.916897701874479        5.9384859528618783     
 He    19.998792576042661        15.102557662497061        8.7523744050675152     
 He    4.5333076962713559        13.504286019024406        3.7275735975574489     
 He    20.226516730571511        8.8876552075705071       0.51170108075100662     
 He    9.7839519611104873        3.4550725943096667        3.5265815652570467     
 He    20.430105109461227        6.6728774652523066        2.5216214037550335     
 He    22.250474452129925       0.84024372330518093        4.5315417267590599     
 He    23.220989147621868        17.127940632470782       0.71269311305140937     
 He    17.388905685776312        14.098370811109131        8.3503903404667099     
 He    4.5547763098989211        1.8370856638576705        8.7523744050675152     
 He    6.9391851763580474        16.319333741499282        3.1245975006562410     
 He    8.7193525516234160        24.749787087253033        8.9533664373679187     
 He    4.3574323158984667        2.6487851488651466        4.7325337590594625     
 He    23.228987049712988        11.088902850981317        5.5365018882610730     
 He    7.1561743769721877        10.694650336112486        1.5166612422530199     
 He    23.848031240585161        2.4392885152868309        9.1543584696683205     
 He    4.7636973203939670        1.2430008717729439        4.1295576621582537     
 He    15.547347786498086        26.758547364283388        9.5563425342691257     
 He    9.9840322105026278        1.6387996836597638        7.3454301789646967     
 He    5.1679978440496948       0.64118459459828037        3.5265815652570467     
 He    16.183371117066255        14.502287682340386        7.3454301789646967     
 He    21.388902610618580        23.952777423916437        5.3355098559606704     
 He    18.814727516946064        11.099340355852732       0.10971701615020132     
 He    9.9764551405934760        6.4684062969824501        4.3305496944586572     
 He    8.1239524188564953        24.760224592124448        3.5265815652570467     
 He    5.3574844124609973        7.0787272077560441       0.51170108075100662     
 He    11.758376630384628        15.102944236751558        8.5513823727671134     
 He    11.793877762002513        1.8417245549116328        6.3404700174626836     
 He    24.252472041634878        1.4343285153899075        9.1543584696683205     
 He    4.3039700032726813        21.531982216310393        9.9583265988699310     
 He    9.7666222772605078        9.2795882769123583        5.7374939205614757     
 He    18.161444292785951        26.155184790090736        9.7573345665695292     
 He    22.852540299738013        2.2506668914513459        2.7226134360554357     
 He    3.9485716320672353        7.0760211879745665        1.9186453068538252     
 He    17.018212200480658        4.0580485942478202        3.5265815652570467     
 He    20.042853515759525       0.64311746587076468        2.5216214037550335     
 He    7.3344348712588419        17.923403998789393        5.1345178236602678     
 He    2.9206657618239484        12.086131365788303        9.5563425342691257     
 He    4.5442528173920733        10.292666336153717        1.5166612422530199     
 He    4.3381383503166875        10.890616870783411        4.1295576621582537     
 He    15.174338778438731        15.706693385198708        8.1493983081663064     
 He    7.1775028127597524       0.23726772336702673        4.5315417267590599     
 He    22.425788225156918        9.2749493858583971        8.1493983081663064     
 He    9.7412243037374431        19.328028553118102        6.3404700174626836     
 He    3.1604574557333982        1.0478074856110122        1.1146771776522144     
 He    22.390567747881001        22.536555641952820        10.159318631170333     
 He    8.5402497956489025        15.099851642715583        10.159318631170333     
 He    7.1706268311585815       0.63113366398136217        8.7523744050675152     
 He    9.9591960434334350        15.721383206869588       0.51170108075100662     
 He    10.954967638622549        15.910391404959569        6.7424540820634888     
 He    7.1179367908546451        23.347095404196807        6.7424540820634888     
 He    18.624188121424936        1.6353205153692920        9.1543584696683205     
 He    3.0891042501276877        26.561421106848972        7.5464222112650994     
 He    20.593421830243567        22.552791760641689        1.7176532745534225     
 He    3.3267904889254605        11.083490811418361        8.3503903404667099     
 He    4.5265020026981615        14.906591127826136        6.1394779851622809     
 He    8.7349983094216022        18.922951959123360        7.9484062758659046     
 He    12.540948306569089        24.551887681309623        7.3454301789646967     
 He    4.5024370128569506        23.948525107116971        7.5464222112650994     
 He    20.392709386815593        18.519808236401101        8.5513823727671134     
 He    11.735855388755212        25.357015403990655        6.7424540820634888     
 He    20.401058529938616        15.909618256450576        7.1444381466642941     
 He    20.985444049988750        24.555753423854590        5.3355098559606704     
 He    8.9234321502770673        23.140691364654462        9.5563425342691257     
 He    10.792352703026104        1.2414545747549566        4.9335257913598651     
 He    5.1350928895374803        14.914322612916074        2.1196373391542278     
 He    8.9331143766359329        20.330669107488049        7.5464222112650994     
 He    22.795850910172565        24.759451443615454        3.9285656298578520     
 He    22.446415771744476        4.8666554852193213        1.1146771776522144     
 He    17.368489501042621        25.565352314805477        2.9236054683558383     
 He    23.853714416344477        1.8421111291661296        6.1394779851622809     
 He    24.833560495379334        15.117634058422439       0.91368514535181189     
 He    23.050235236108414        2.4477931488857618        4.7325337590594625     
 He    2.9502031628945362       0.22837651551359900        9.1543584696683205     
 He    21.415563478903493        13.502739722006417        4.5315417267590599     
 He    23.833719163346743        12.906335484394711        1.1146771776522144     
 He    19.615891373526406        11.095474613307763        2.1196373391542278     
 He    2.5235922616933215        14.109581464489541        2.5216214037550335     
 He    10.551017858228787        15.907685385178091        8.1493983081663064     
 He    19.815200246582584        12.706503207178818       0.51170108075100662     
 He    4.9118592044800895        21.135410255914579        7.1444381466642941     
 He    19.398551330096311        16.518006295951686        4.3305496944586572     
 He    22.241915141800888        6.0718343365866358        1.5166612422530199     
 He    22.223673206897033        10.886751128238442        6.1394779851622809     
 He    21.836562089697292        6.0671954455326738        3.9285656298578520     
 He    19.774436870941337        26.162143126671680        6.1394779851622809     
 He    9.7615707977670851        11.692651999428467        5.1345178236602678     
 He    22.815776173804288        15.106809979296527        6.5414620497630862     
 He    19.777313503280997        25.561099998006011        5.1345178236602678     
 He    7.3215253688523392        22.745665701276639        5.9384859528618783     
 He    21.210221085041983        16.320106890008276        2.7226134360554357     
 He    21.440470531324589        5.2686394851780909        1.1146771776522144     
 He    20.234725297638580        4.2605868912451932        2.7226134360554357     
 He    13.747886146988975        24.149903681350850        7.3454301789646967     
 He    15.785244789825800        13.499260553715946        6.3404700174626836     
 He    4.7547865699250469        1.4323956441174230        10.159318631170333     
 He    12.141208639966779        26.975002334442646        1.5166612422530199     
 He    19.023296788639261        3.0430376637339789        8.7523744050675152     
 He    10.934761521540885        23.949298255625965        7.1444381466642941     
 He    3.2918506659915079        24.345483641767284        10.159318631170333     
 He    8.9336757848738522        21.138116275696056        5.7374939205614757     
 He    9.1754311631911705        2.8424322380090912        8.5513823727671134     
 He    16.766634417964472        26.373572631522482       0.71269311305140937     
 He    1.1068913481985034        14.297816514070529        9.1543584696683205     
 He    18.971308234859258        24.549954810037139        8.3503903404667099     
 He    7.1714691924004308        3.8589894655409203        2.5216214037550335     
 He    6.7446472280073104        13.101528870556642        4.1295576621582537     
 He    24.059758595391891       0.23572142634903928        5.3355098559606704     
 He    22.999439587724250        24.964695760394303        1.7176532745534225     
 He    20.392849664209582        18.116664513678838        9.1543584696683205     
 He    21.189242994300432        22.946271127001523        6.1394779851622809     
 He    17.414865167091286        5.6640517228104148        4.5315417267590599     
 He    11.595060407372227        3.2564000398572630        2.3206293714546304     
 He    4.3596773515262175        1.0385297035030876        5.9384859528618783     
 He    5.5408666742690489        12.902856316104240        2.9236054683558383     
 He    18.371136878724929        23.747146532883090        7.7474142435655020     
 He    27.044970215589277        14.916642058443054       0.91368514535181189     
 He    23.800042235174644        25.766730889039358        2.7226134360554357     
 He    20.393130318551549        18.117051087933334        8.9533664373679187     
 He    2.8921108002812232        25.155250255502271        7.1444381466642941     
 He    3.1253771562974810        13.099595999284158        5.1345178236602678     
 He    10.387210216344478        1.8421111291661296        6.1394779851622809     
 He    24.428487699401757        11.886685662826906        8.7523744050675152     
 He    10.532566054780883        25.764024869257881        4.1295576621582537     
 He    24.251489801214994        1.8363125153486768        9.1543584696683205     
 He    21.035257955722965        6.4742049107999025        1.3156692099526173     
 He    20.990986948354077        24.361719760456150        1.7176532745534225     
 He    12.542421965860882        26.368933740468520        3.1245975006562410     
 He    11.160310032484063        13.093024236957712        8.5513823727671134     
 He    7.5700163518228525        3.6525854259985793        5.3355098559606704     
 He    6.7106897450472331        26.768211720645809        4.5315417267590599     
 He    3.1528096000263308       0.83560483225121862        6.9434461143638915     
 He    23.411387071101153        17.315015959288282        7.9484062758659046     
 He    8.1163045631494288        24.548021938764656        9.3553505019687240     
 He    1.1185385531670815        14.717196355481658       0.10971701615020132     
 He    19.785171725302053        24.765250057432905       0.91368514535181189     
 He    21.809900922750412        14.097211088345642        8.9533664373679187     
 He    2.1082761297809234        15.301230216949467        9.9583265988699310     
 He    13.784509895974722        10.890230296528914        4.3305496944586572     
 He    19.218045501519942        8.4794860195397881        3.7275735975574489     
 He    19.021613161249430        5.4607402773040485        5.7374939205614757     
 He    18.977272363622507        26.373186057267986       0.91368514535181189     
 He    25.395634343682133        26.556395641540515        10.159318631170333     
 He    7.7249839294821685        22.142689701338483        5.9384859528618783     
 He    18.229429745842062        1.4436062974978321        4.3305496944586572     
 He    17.375716126351772        23.760290057535983       0.91368514535181189     
 He    4.3282455585358575        13.095343682484692        7.3454301789646967     
 He    18.794099870804516        14.700960236792790        8.5513823727671134     
 He    21.036660928770832        4.0561157229753366        4.5315417267590599     
 He    21.238635968298695        5.2674797624146006        1.7176532745534225     
 He    6.7370000691781584        18.536044355089967       0.10971701615020132     
 He    4.4943684245219044        25.752427641622976        10.159318631170333     
 He    19.183245756872001        19.724987087768415        8.9533664373679187     
 He    4.5306416293536618        14.710624593155211        3.5265815652570467     
 He    4.9352223095814161        10.075824791739960        9.7573345665695292     
 He    24.869131616363230       0.44483148567285802        1.1146771776522144     
 He    6.5689821143944229       0.43130138676546803        8.1493983081663064     
 He    21.395497838323795        22.751850889348589        2.7226134360554357     
 He    18.203821505558995        13.306773187335493        1.9186453068538252     
 He    3.0999794814363812        25.568058334586954        1.5166612422530199     
 He    6.9682311585567280        2.2425488321069116        6.9434461143638915     
 He    23.201344239670146        24.360946611947156        2.1196373391542278     
 He    10.529899888309201        26.163689423689668        5.3355098559606704     
 He    4.7042016860708245        26.167941740489134        3.1245975006562410     
 He    20.608225027691926        11.884752791554423        9.7573345665695292     
 He    6.1725400118677278        1.8506157627650606        1.7176532745534225     
 He    21.853049910075367        1.0481940598655091       0.91368514535181189     
 He    6.9476744973210725        12.499326019127482        3.7275735975574489     
 He    20.815742766477143        11.288735128197212        6.1394779851622809     
 He    20.020191698074154        8.8803102967350664        4.3305496944586572     
 He    7.3652352666452705        6.4707257425094316        3.1245975006562410     
 He    8.5542823136392201        13.505832316042392        2.9236054683558383     
 He    21.605330502548785        18.327320870020642        4.1295576621582537     
 He    18.994882403152488        18.129034889822737        2.7226134360554357     
 He    1.9073538178088996        16.309669385136861        8.1493983081663064     
 He    3.6995193404127900        26.168328314743629        2.9236054683558383     
 He    7.9480771380375943        14.711397741664205        3.1245975006562410     
 He    2.1281319018165732        11.093541742035280        3.1245975006562410     
 He    22.047096439554196        2.0469688716904830        4.1295576621582537     
 He    4.2952702164416783        25.553368512916073        9.1543584696683205     
 He    20.038854166498012       0.43594027781943034        5.7374939205614757     
 He    20.609418231749732        15.314760315856857        2.9236054683558383     
 He    19.389430312867390        18.522127681928083        7.3454301789646967     
 He    9.7314019990925651        24.154542572404814        4.9335257913598651     
 He    17.819095203611059        2.4404482380503212        8.5513823727671134     
 He    3.9527807503188082        1.4351016638989011        8.7523744050675152     
 He    17.628135772339867       0.63925172332579616        4.5315417267590599     
 He    20.031487761564815        6.6775163563062687       0.10971701615020132     
 He    19.000565379803831        15.918509464304003        2.5216214037550335     
 He    19.602630829195970        14.102236553654100        6.3404700174626836     
 He    2.3288439470285955        11.899829187479799        1.9186453068538252     
 He    23.246807455556958        1.8366990896031736        8.9533664373679187     
 He    6.5625974521111718        2.2375233667984524        9.5563425342691257     
 He    24.860361541504250        3.4577786140911448        2.1196373391542278     
 He    8.7759018629028507        4.2574942972092176        4.3305496944586572     
 He    22.644391163348864        3.4508202775102013        5.7374939205614757     
 He    16.974151459871774        20.130836830272152        6.9434461143638915     
 He    20.228410724275331        5.4619000000675388        5.1345178236602678     
 He    6.1148684814363818        25.568058334586954        1.5166612422530199     
 He    10.149523877992719        16.513367404897725        6.7424540820634888     
 He    6.9548307350482572        8.8791505739715770        4.9335257913598651     
 He    2.9328039874484819        11.497845187521030        1.9186453068538252     
 He    5.5098560121226194        26.170261186016113        1.9186453068538252     
 He    23.831123284903036        14.314439207013894       0.51170108075100662     
 He    2.9212977567518084        16.322039761280760        1.7176532745534225     
 He    15.955507083359372        24.347029938785269        9.3553505019687240     
 He    22.988213613153590        26.562580829612465        6.9434461143638915     
 He    11.566996167823493        12.897830850795780        5.5365018882610730     
 He    2.5462535816087510        1.8390185351301547        7.7474142435655020     
 He    17.170022591012341        23.955483443697915        3.9285656298578520     
 He    18.387905353444967        18.728531721470421        4.5315417267590599     
 He    17.201103441632757        10.889843722274417        4.5315417267590599     
 He    9.5690678173920745        10.292666336153717        1.5166612422530199     
 He    20.221464952416124        8.8806968709895635        4.1295576621582537     
 He    8.3160343679415636        25.756293384167943        8.1493983081663064     
 He    23.196151985012797        23.143783958690438        7.9484062758659046     
 He    15.352880424837291        26.969203720625195        4.5315417267590599     
 He    14.992570552870449        12.103140632986165       0.71269311305140937     
 He    16.364649018856497        24.760224592124448        3.5265815652570467     
 He    7.7261767353240201        22.346001146844852        4.7325337590594625     
 He    20.604997950752264        15.510340276273284        5.7374939205614757     
 He    6.5226064483457611        20.332601978760533        6.5414620497630862     
 He    6.9179267299364957        25.365133463335088        2.5216214037550335     
 He    20.199995841018620        16.514527127661214        6.1394779851622809     
 He    14.581744890429505        13.300974573518040        4.9335257913598651     
 He    4.7396322309987680        9.4782608313647607        6.9434461143638915     
 He    20.623239885656119        10.695423484621479        1.1146771776522144     
 He    19.392938342810982        17.316948830560765        6.9434461143638915     
 He    5.9057370050733589        26.363521700905565        5.9384859528618783     
 He    19.430754698530606        2.6472388518471592        5.5365018882610730     
 He    2.9269803351871992        10.884818256965959        7.1444381466642941     
 He    3.7461752625874660        3.0407182182069974        9.9583265988699310     
 He    9.3530606580898450        13.902017702183709        5.9384859528618783     
 He    21.587860541304817        24.554980275345599        5.7374939205614757     
 He    8.7766031503188078        1.4351016638989011        8.7523744050675152     
 He    8.1123055125498809        26.760866809810370        8.3503903404667099     
 He    6.9232583660019440        18.919086216578389        9.9583265988699310     
 He    6.3581676079654956        8.4845114848482464        1.1146771776522144     
 He    5.5231858489411501        16.105198216867002        9.9583265988699310     
 He   0.71711436318904964        12.297947444893602        3.9285656298578520     
 He    9.9297988202028478        26.369320314723016        2.9236054683558383     
 He    4.1268324250158539        16.724796909748523        1.3156692099526173     
 He    13.949229589804929        24.352055404093729        6.7424540820634888     
 He   0.51478887906118442        14.111127761507527        1.7176532745534225     
 He    3.7595762834198645        1.2441605945364345        3.5265815652570467     
 He    6.9426232169356261        16.525737781041624       0.31070904845060399     
 He    13.169604634880130        13.697159959659357        7.9484062758659046     
 He    7.5706475503188093        1.4351016638989011        8.7523744050675152     
 He    5.5276061299386159        15.909618256450576        7.1444381466642941     
 He    6.9175055990925651        24.154542572404814        4.9335257913598651     
 He    9.5381974326396346        23.156927483343331        1.1146771776522144     
 He    17.380276186973287        19.128196275902209        5.7374939205614757     
 He    5.7227752767853088        16.909939365293535        9.5563425342691257     
 He    3.1525290452383530        1.6418922776957388        5.7374939205614757     
 He    3.7463858280094313        3.6460136636721328        8.7523744050675152     
 He    17.182089831730980        16.712039959350129        7.9484062758659046     
 He    23.424296573507654        12.492754256801035        7.1444381466642941     
 He    17.806817497024440        9.8852702966319903        4.3305496944586572     
 He    7.3168947215408835        23.949298255625965        7.1444381466642941     
 He    2.7132886986486731        15.505701385219322        8.1493983081663064     
 He    10.939251891458351        23.148809423998895        5.3355098559606704     
 He    20.411372552117367        15.722156355378582       0.10971701615020132     
 He    7.1551920369983133        10.289960316372238        2.9236054683558383     
 He    2.3284228161846645        10.689238296549529        4.3305496944586572     
 He    22.455536589865424        1.2491860598448936       0.91368514535181189     
 He    23.625499539821643        11.484701662868137        8.7523744050675152     
 He    17.164970912410944        24.755199126815988        6.1394779851622809     
 He    23.802708302092338        24.560392314908555        2.9236054683558383     
 He    21.180613196835441        25.556074532697554        7.7474142435655020     
 He    21.006140988618395        13.895832514111760        9.1543584696683205     
 He    5.3619743841625116        3.0515422973329094        4.3305496944586572     
 He    22.431752154812191        9.4848325936912072        3.5265815652570467     
 He    3.7423164893819081        4.8504193665304536        9.5563425342691257     
 He    21.411564428303947        15.715584593052135        3.5265815652570467     
 He    8.5676128473356670        9.0874874847864007        1.1146771776522144     
 He    5.3345417413256859        13.702185424967816        5.3355098559606704     
 He    16.619103533266330        2.6503314458831340        3.9285656298578520     
 He    6.9162430029926760        26.976162057206139       0.91368514535181189     
 He    17.215556094927127        2.4396750895413275        8.9533664373679187     
 He    9.9919607205516598        1.8513889112740542        1.3156692099526173     
 He    24.824579655990412        15.911937701977557        5.9384859528618783     
 He    7.1397566455141170        15.108742850569010        5.5365018882610730     
 He    14.151485184120769        24.757131998088472        5.1345178236602678     
 He    7.5585802100461787        7.8718711285476717        6.1394779851622809     
 He    5.5397442560091612        14.514658058484285       0.91368514535181189     
 He    7.3282605752895806        18.721573384889478        8.1493983081663064     
 He    23.993176414045614        24.949232790214428        9.7573345665695292     
 He    8.7594142416327561        10.889843722274417        4.5315417267590599     
 He    7.1116926050733591        26.363521700905565        5.9384859528618783     
 He    20.003493511382093        14.907364276335130        5.7374939205614757     
 He    7.5627200358096545        9.2892526332747796       0.71269311305140937     
 He    12.377982627710677        10.487473148061150        4.7325337590594625     
 He    6.7811306995990694       0.24499920845696385       0.51170108075100662     
 He    1.6874881839630760        24.148743958587360        7.9484062758659046     
 He    22.810373851494912        17.317721979069759        6.5414620497630862     
 He    2.9252968073513554        14.109194890235043        2.7226134360554357     
 He    15.379260340118279        14.098757385363628        8.1493983081663064     
 He    21.390024829770489        20.727627642138355        10.159318631170333     
 He    21.626518860050336        9.8864300193954815        3.7275735975574489     
 He    9.1305992453543041        23.955870017952410        3.7275735975574489     
 He    3.1287448092930958        11.490886850940086        5.5365018882610730     
 He    4.9020366011732470        23.541902216104241        9.9583265988699310     
 He    24.224618765724063        14.907750850589627        5.5365018882610730     
 He    2.4939846721487449        25.765571166275869        3.3255895329566436     
 He    22.639269196719489        3.2420967924408792        9.7573345665695292     
 He    17.385678608836649        17.723958295827995        4.3305496944586572     
 He    19.626555840305155        7.8834683561825774       0.10971701615020132     
 He    18.817884604519712        8.8853357620435265        1.7176532745534225     
 He    23.820248153148331        16.114475998974928        5.1345178236602678     
 He    7.9614776611000524        8.8814700194985576        3.7275735975574489     
 He    15.348319667337861        25.954579364365848        9.5563425342691257     
 He    5.3157385972918867        19.323003087809642        8.9533664373679187     
 He    16.792102181745573        13.300201425009046        5.3355098559606704     
 He    9.9296582441468946        24.352441978348228        6.5414620497630862     
 He    3.9298383778454609        10.478581940207723        9.3553505019687240     
 He    5.5653526954002031        4.2648392080446582       0.51170108075100662     
 He    21.439137348534761        4.6617977426949686        3.1245975006562410     
 He    11.962807171408221        14.502674256594883        7.1444381466642941     
 He    13.780931677557142        11.893643999407850        5.1345178236602678     
 He    5.5675273434459900       0.83947057479618714        4.9335257913598651     
 He    23.248491481162741        2.6456925548291714        6.3404700174626836     
 He    7.7591518783102238        8.2746282770154345        5.7374939205614757     
 He    21.441733127424481        2.4470200003767677        5.1345178236602678     
 He    16.402254809154154        9.4852191679457043        3.3255895329566436     
 He    25.065563657971776        1.0435551688115468        3.3255895329566436     
 He    4.7477707091458390        5.4561013862500864        8.1493983081663064     
 He    3.5237137502979370        12.287896514276683        9.1543584696683205     
 He    22.401162026185762        19.122784236339253        8.5513823727671134     
 He    23.826422150455631        12.896284553777793        6.3404700174626836     
 He    19.978797323044926        26.166782017725641        3.7275735975574489     
 He    22.028363683102363        9.4828997224187237        4.5315417267590599     
 He    5.1284272742502992        14.300135959597512        7.9484062758659046     
 He    6.9670382531608883        1.2325633669015288        9.5563425342691257     
 He    20.629624448385382        8.0825274848894768        1.1146771776522144     
 He    3.2931138594153242        26.363908275160060        5.7374939205614757     
 He    7.1457204756154011        14.511952038702807        2.3206293714546304     
 He    10.393244135365762       0.64041144608928668        3.9285656298578520     
 He    2.3135485342764244        13.895445939857263        9.3553505019687240     
 He    7.1452291562974821        13.099595999284158        5.1345178236602678     
 He    19.382765095796159        21.134637107405585        7.5464222112650994     
 He    22.242616628324818        4.8627897426743525        3.1245975006562410     
 He    19.392236955841035        19.332667444172063        3.9285656298578520     
 He    17.816148681459374        5.2597482773246638        5.7374939205614757     
 He    5.3279467127284450        16.516459998933701        5.1345178236602678     
 He    14.546804967941565        25.756293384167943        8.1493983081663064     
 He    11.754728223493061        15.904592791142116        9.7573345665695292     
 He    22.617520028303947        15.715584593052135        3.5265815652570467     
 He    7.5305160700514335        18.319975959185204        7.9484062758659046     
 He    6.5283596134710917        18.323841701730171        5.9384859528618783     
 He    20.841070949742171        4.2652257822991553       0.31070904845060399     
 He    3.9419767030239825        10.696969781639467       0.31070904845060399     
 He    10.386508729820545        3.0511557230784128        4.5315417267590599     
 He    7.3524658425247802        9.2764956828763836        7.3454301789646967     
 He    18.822304586855214        6.2697337425300459        3.1245975006562410     
 He    11.939373877832907        25.360494572281123        4.9335257913598651     
 He    22.830861021134492        12.505897781453928       0.31070904845060399     
 He    18.227324888054309        1.8440440004386138        5.1345178236602678     
 He    22.831351444466520        6.6581876435814262        10.159318631170333     
 He    10.362303263477369        10.882885385693474        8.1493983081663064     
 He    10.936656311676609        26.976935205715129       0.51170108075100662     
 He    10.159276491933548        15.518458335617717        1.5166612422530199     
 He    1.2822757079154381        26.160983403908190        6.7424540820634888     
 He    5.1678575666557061        1.0443283173205404        2.9236054683558383     
 He    3.3611694013914324        1.0474209113565154        1.3156692099526173     
 He    23.613221435019074        15.702827642653739        10.159318631170333     
 He    5.5272556853386128        18.934162612503769        2.1196373391542278     
 He    8.3516056880334357        12.696838850816397        5.5365018882610730     
 He    17.798327777845461        10.478581940207723        9.3553505019687240     
 He    19.813024602996919        8.0651316434371179        10.159318631170333     
 He    21.234847383567125        7.2789460592264348       0.91368514535181189     
 He   0.10508553532614069        12.890485939960339        9.3553505019687240     
 He    20.403724397748338        13.089931642921735        10.159318631170333     
 He    21.642655837612455        4.6652769109854404        1.3156692099526173     
 He    25.043393159604328        10.693104039094498        2.3206293714546304     
 He    8.3497816836956282        14.711011167409708        3.3255895329566436     
 He    25.604204312253248        24.146811087314877        8.9533664373679187     
 He    19.019438513203642        8.8861089105525206        1.3156692099526173     
 He    22.221428071715291        11.690332553901484        6.3404700174626836     
 He    4.1004521115189156        26.368547166214022        3.3255895329566436     
 He    7.9201530763288615        23.143010810181444        8.3503903404667099     
 He    8.3482382341457964        15.918896038558501        2.3206293714546304     
 He    5.5638087480804330        1.4393539806983666        6.5414620497630862     
 He    16.587040143564060        13.697933108168352        7.5464222112650994     
 He    7.3225079079341890        24.763703760414920        1.7176532745534225     
 He    18.599281865435742        16.322812909789754        1.3156692099526173     
 He    13.169885289222096        13.697546533913854        7.7474142435655020     
 He    26.067159104530152        3.4589383368546351        1.5166612422530199     
 He    19.379467631274533        22.945111404238034        6.7424540820634888     
 He    19.191174067813058        18.324228275984670        5.7374939205614757     
 He    6.1710667507918862        3.2602657824022314       0.31070904845060399     
 He    1.9291740706843228        11.298012910305136        1.3156692099526173     
 He    21.407003670804517        14.700960236792790        8.5513823727671134     
 He    19.605647440267656        10.678027643169122        10.159318631170333     
 He    5.5283778049365369        14.902338811026672        8.3503903404667099     
 He    14.790665801370562        11.900215761734296        1.7176532745534225     
 He    20.804026169466479        17.120982295889839        4.3305496944586572     
 He    21.219552269476917        11.694584870700950        4.1295576621582537     
 He    18.000653560635289        11.085423682690845        7.3454301789646967     
 He    1.9087568904107532        14.698254217011312        9.9583265988699310     
 He    21.186085608064818        22.740253661713680        8.7523744050675152     
 He    20.431718946593023        7.2801057819899260       0.31070904845060399     
 He    5.7592591465930187        7.2801057819899260       0.31070904845060399     
 He    20.590334333819978        20.128517384745169        8.1493983081663064     
 He    25.002349129621113        24.148357384332865        8.1493983081663064     
 He    3.7271622500096173        13.702958573476810        4.9335257913598651     
 He    21.224603948078315        10.894869187582877        1.9186453068538252     
 He    23.392584026621339        23.742507641829128        10.159318631170333     
 He    3.5345187931326416        11.092768593526285        3.5265815652570467     
 He    22.428384402262587        10.286867722336263        4.5315417267590599     
 He    19.625432625613364        3.0418779409704881        9.3553505019687240     
 He    7.1454394230574829        11.284869385652243        8.1493983081663064     
 He    17.596493314373554        11.284096237143249        8.5513823727671134     
 He    1.5271185826563465        10.289573742117742        3.1245975006562410     
 He    24.625341170516197        16.116022295992916        4.3305496944586572     
 He    20.633693488350943        4.4580997229341062        4.5315417267590599     
 He    7.3542199570505637        9.4805802768917431        5.7374939205614757     
 He    10.766253442087082        14.112287484271018        1.1146771776522144     
 He    20.206731545225800        16.523804909769140        1.3156692099526173     
 He    16.558134339205381        26.564900275139443        5.7374939205614757     
 He    18.803641521107426        9.8740596432515808        10.159318631170333     
 He    20.011561900609163        11.490113702431094        5.9384859528618783     
 He    4.7261618181242850        17.526445464139083        2.5216214037550335     
 He    5.9225050815774445        18.118210810696826        8.3503903404667099     
 He    7.3268578013496910        22.753010612112078        2.1196373391542278     
 He    1.6881196811209962        24.351282255584735        7.1444381466642941     
 He    22.222200244483155        14.716423206972664       0.51170108075100662     
 He    6.1035721192837578        25.350830215918702        9.9583265988699310     
 He    17.193104942217712        12.088837385569780        8.1493983081663064     
 He    7.5482670838533208        15.319399206910818       0.51170108075100662     
 He    6.1488257652884837        10.288027445099754        3.9285656298578520     
 He    19.409426362297030        13.911295484291635        1.1146771776522144     
 He    4.3657113701014900       0.64350404012526152        2.3206293714546304     
 He    7.5665783112452729        3.4461813864562392        8.1493983081663064     
 He    6.3649726046607746        1.4354882381533980        8.5513823727671134     
 He    11.953686154179300        16.506795642571280        10.159318631170333     
 He    23.411948877555023        21.349159206292363       0.51170108075100662     
 He    8.7359804502875011        17.714293939465573        9.3553505019687240     
 He    16.994638032187428        10.478968514462220        9.1543584696683205     
 He   0.70504652514648025        14.701346811047287        8.3503903404667099     
 He    24.063477290311436       0.44251204014587692        2.3206293714546304     
 He    10.599078047653173       0.84874835690411177       0.10971701615020132     
 He    18.395692789668107        12.890872514214836        9.1543584696683205     
 He    5.7119008419085189        24.356694295147690        4.3305496944586572     
 He    7.7326312874192960        18.321522256203192        7.1444381466642941     
 He    19.605928293717596        12.291762256821650        7.1444381466642941     
 He    2.1268691066087086        12.301813187438569        1.9186453068538252     
 He    8.9583018842910178        10.483607405516182        6.7424540820634888     
 He    26.474616815313514        1.4497914855697818        1.1146771776522144     
 He    9.5930625192053096       0.24229318867548585        1.9186453068538252     
 He    20.843736817551889        1.4455391687703163        3.3255895329566436     
 He    16.414673091796729        4.0572754457388269        3.9285656298578520     
 He    20.796238335027386        19.731945424349359        5.3355098559606704     
 He    8.5464946783081039        17.730143483899944        1.1146771776522144     
 He    6.1396345595855735        12.090383682587769        7.3454301789646967     
 He    18.205224578160848        11.695358019209944        3.7275735975574489     
 He    4.1283753767957450        11.483541940104645        9.3553505019687240     
 He    18.428457865002287        2.2475742974153707        4.3305496944586572     
 He    21.816566139821642        11.484701662868137        8.7523744050675152     
 He    16.425968956179414       0.24113346591199528        2.5216214037550335     
 He    16.393765289083156        11.691878850919473        5.5365018882610730     
 He    7.7204235701986894        24.354761423875207        5.3355098559606704     
 He    6.3363473550900729        13.496167959679971        7.9484062758659046     
 He    20.411372552117367        15.722156355378582       0.10971701615020132     
 He    5.1356536008974842        10.075051643230966        10.159318631170333     
 He    7.1196906067184651        21.131157939115113        9.3553505019687240     
 He    6.7421216375915813        15.518071761363220        1.7176532745534225     
 He    13.770267111224403        14.298976236834021        8.5513823727671134     
 He    4.7405447807146057        12.907881781412698       0.31070904845060399     
 He    12.201826692549808       0.43825972334641145        4.5315417267590599     
 He    11.557664784280583        15.910004830705073        6.9434461143638915     
 He    25.603362349227350        24.145651364551387        9.5563425342691257     
 He    4.5368157262149476        12.299107167657091        3.3255895329566436     
 He    23.202186302250031        25.168780354409662       0.10971701615020132     
 He    22.447468200638351        4.6664366337489316       0.71269311305140937     
 He    8.1518057943213016        12.093476276623743        5.7374939205614757     
 He    21.589614755384588        25.565738889059975        2.7226134360554357     
 He    8.3754600128986940        2.2429354063614086        6.7424540820634888     
 He    9.1768343353470136        2.0376910895825584        8.9533664373679187     
 He    22.213990980538167        13.696773385404860        8.1493983081663064     
 He    6.5557217691719654        5.0514113665098384        9.5563425342691257     
 He    25.439625294032982        13.508538335823872        1.5166612422530199     
 He   0.73746035944875166       0.62920079270887785        9.7573345665695292     
 He    16.996041303897258        10.480901385734704        8.1493983081663064     
 He    3.2966217898049281        24.352055404093729        6.7424540820634888     
 He    21.205940981884517        15.305869108003428        7.5464222112650994     
 He    19.777032649831053        23.947365384353478        8.1493983081663064     
 He    17.362385094885386        24.145264790296888        9.7573345665695292     
 He    6.3612542084031931        3.6487196834536109        7.3454301789646967     
 He    2.7513156197902622        1.4412868519708508        5.5365018882610730     
 He    3.0919104948853828        24.145264790296888        9.7573345665695292     
 He    5.1583861048267812        6.0729940593501270       0.91368514535181189     
 He    4.5437610998582025        5.6536142179389994        9.9583265988699310     
 He    19.227096330274875        6.2735994850750147        1.1146771776522144     
 He    16.366122479040314        24.963922611885309        2.1196373391542278     
 He    23.221690235929849        12.692199959762434        7.9484062758659046     
 He    20.033662310056613        2.4454737033587803        5.9384859528618783     
 He    10.524497267337861        25.954579364365848        9.5563425342691257     
 He    24.604924687120544        25.162981740592208        3.1245975006562410     
 He    18.414355755861909        8.4798725937942852        3.5265815652570467     
 He    20.989021870190378        20.325643642179589        10.159318631170333     
 He    17.606947514392303        9.8868165936499786        3.5265815652570467     
 He    24.623236113620472        14.903111959535664        7.9484062758659046     
 He    4.1052930255903721        23.350187998232780        5.1345178236602678     
 He    21.003896251652606        17.926110018570871        3.7275735975574489     
 He    4.7401936392366881        10.285707999572773        5.1345178236602678     
 He    8.9545132000054615        11.688399682629001        7.3454301789646967     
 He    18.198558962873669        11.081171365891379        9.5563425342691257     
 He    3.5343787148466288        13.109260355646580       0.10971701615020132     
 He    23.827193725899562        11.082331088654870        8.9533664373679187     
 He    21.445592000184025        1.4439928717523289        4.1295576621582537     
 He    20.018437882210335        11.096247761816757        1.7176532745534225     
 He    5.9542880160457230        8.6835706135551458        2.1196373391542278     
 He    19.815059869634606        12.302972910202060        1.3156692099526173     
 He    26.676170624443458       0.64389061437975836        2.1196373391542278     
 He    23.434540208104440        10.490179167842628        3.3255895329566436     
 He    3.0989270525425061        25.768277186057347        1.9186453068538252     
 He    19.781733585170485        23.752171998191550        5.1345178236602678     
 He    3.1382868578119600        9.8906823361949456        1.5166612422530199     
 He    11.555700203886822        15.907298810923594        8.3503903404667099     
 He    17.027262830127615       0.23881402038501415        3.7275735975574489     
 He    20.415090450605010        9.4755548115832831        8.3503903404667099     
 He    10.587571518294535        3.2529208715667912        4.1295576621582537     
 He    20.440769377132003        1.8475231687290856        3.3255895329566436     
 He    4.7674160153135121        1.4497914855697818        1.1146771776522144     
 He    23.042938223217298        2.4377422182688435        9.9583265988699310     
 He    7.1174460688606533        26.774783482972257        1.1146771776522144     
 He    5.3080211504347590        23.749079404155573        6.7424540820634888     
 He    2.7559463666557051        1.0443283173205404        2.9236054683558383     
 He    7.1195506279864400        23.954323720934422        4.5315417267590599     
 He    23.990440158653932        25.953806215856854        9.9583265988699310     
 He    6.9718096756362717        3.6591571883250262        1.9186453068538252     
 He    22.435821592993701        9.0871009105319036        1.3156692099526173     
 He    14.791858408104439        10.490179167842628        3.3255895329566436     
 He    23.830141044483153        14.716423206972664       0.51170108075100662     
 He    14.976854208382322        14.501514533831392        7.7474142435655020     
 He    9.1548046121434918        15.317466335638334        1.5166612422530199     
 He    5.1062568754368369        24.756358849579478        5.5365018882610730     
 He    17.809553951524098        10.494044910387597        1.3156692099526173     
 He    4.7353528247192189        14.110741187253032        1.9186453068538252     
 He    21.217868044763158        9.2722433660769177        9.5563425342691257     
 He    8.9555654297913598        9.8748327917605749        9.7573345665695292     
 He    17.823936416344477        1.8421111291661296        6.1394779851622809     
 He    21.814251214381866        15.313214018838869        3.7275735975574489     
 He    23.650126236562738        5.6702369108823643        1.3156692099526173     
 He    23.836314942236459        10.691557742076512        3.1245975006562410     
 He    22.047166528474197        1.4420600004798445        5.1345178236602678     
 He    21.442925634604368       0.23030938678608329        8.1493983081663064     
 He    13.945300528571396        25.153317384229787        8.1493983081663064     
 He    6.3671480491384651        4.4635117624970624        1.7176532745534225     
 He    21.837404251831167        7.6817032076941985       0.51170108075100662     
 He    22.250895483419868        1.2441605945364345        3.5265815652570467     
 He    23.247018020978924        2.4419945350683085        7.7474142435655020     
 He    13.543946825729314        25.355855681227162        7.3454301789646967     
 He    2.9197538094320383        13.496554533934468        7.7474142435655020     
 He    16.764458973486782        23.345549107178819        7.5464222112650994     
 He    8.3540609904211891        9.2718567918224224        9.7573345665695292     
 He    13.142242280071281        25.356242255481661        7.1444381466642941     
 He    4.5392011387906752        11.092382019271788        3.7275735975574489     
 He    25.262486819790265        1.4412868519708508        5.5365018882610730     
 He    26.838574795509960        13.094183959721201        7.9484062758659046     
 He    21.816074920057712        10.879019643148505        10.159318631170333     
 He    13.983608104054950        11.089289425235814        5.3355098559606704     
 He    7.1181472567226223        23.145716829962922        6.9434461143638915     
 He    6.9614260623074617        8.4848980591027434       0.91368514535181189     
 He    19.979498710014873        24.151063404114343        6.7424540820634888     
 He    2.1526178233937387        1.6488506142766821        2.1196373391542278     
 He    21.596209983089803        24.364812354492127       0.10971701615020132     
 He    13.403011268290378        1.2383619807189816        6.5414620497630862     
 He    26.602923026917974        26.356563364324622        9.5563425342691257     
 He    23.427874991033210        13.102688593320133        3.5265815652570467     
 He    3.2936748694372922        23.944659364572001        9.5563425342691257     
 He    21.594736622459973        24.967788354430279       0.10971701615020132     
 He    19.837861666052003        1.2426142975184471        4.3305496944586572     
 He    8.5869068129174444       0.84565576286813693        1.7176532745534225     
 He    19.026524662010829        5.8708423366072520        1.5166612422530199     
 He    5.1620344121643624        4.4646714852605527        1.1146771776522144     
 He    13.969084864070640        16.110996830684456        6.9434461143638915     
 He    23.394899350277068        23.140691364654462        9.5563425342691257     
 He    19.410057759900962        13.307159761589990        1.7176532745534225     
 He    8.5314103287478371        24.364425780237628       0.31070904845060399     
 He    23.861783104233513       0.84488261435914325        2.1196373391542278     
 He    12.343534024540658        24.355147998129706        5.1345178236602678     
 He    16.616437267240659        2.2433219806159053        6.5414620497630862     
 He    26.235807361823952        12.086131365788303        9.5563425342691257     
 He    19.423037152119488        6.2666411484940712        4.7325337590594625     
 He    8.3795295506341922        2.6518777429011213        3.1245975006562410     
 He    7.1654353729331346        5.8673631683167802        3.3255895329566436     
 He    9.1675734389400532        7.6716522770772801        5.7374939205614757     
 He    8.5257972419085188        24.356694295147690        4.3305496944586572     
 He    4.9096840586643635        20.527408790667966        9.7573345665695292     
 He    7.7493999612473097        14.916255484188557        1.1146771776522144     
 He    19.831897835950716        1.8394051093846515        7.5464222112650994     
 He    19.605507760197593        15.921215484085481        1.1146771776522144     
 He    20.593982840265536        20.133542850053630        5.5365018882610730     
 He    24.060670746891777       0.43864629760090834        4.3305496944586572     
 He    4.5231340510405831        14.095278217073156        9.9583265988699310     
 He    23.049393571744478        4.8666554852193213        1.1146771776522144     
 He    18.771929372437064        24.350509107075741        7.5464222112650994     
 He    20.027207857515325        7.2766266136994542        2.1196373391542278     
 He    1.1104695666160835        13.294402811191594        8.3503903404667099     
 He    7.5799794316316591        2.4562977824846923       0.31070904845060399     
 He    20.607173295675967        17.731689780917932       0.31070904845060399     
 He    7.9621792471779731        8.4790994452852910        3.9285656298578520     
 He    4.3397519883405069        9.8844971481229962        4.7325337590594625     
 He    11.562295531146026        15.513046296054762        4.3305496944586572     
 He    21.236530712294993        2.4412213865593149        8.1493983081663064     
 He    8.1451406768040595        15.512659721800265        4.5315417267590599     
 He    16.383241298806368        16.114089424720433        5.3355098559606704     
 He    19.597017841910642        14.901179088263181        8.9533664373679187     
 He    16.600230598974495        11.296080039032653        2.3206293714546304     
 He    7.7249837303741922        20.529341661940450        8.7523744050675152     
 He    8.1440885465721475        18.132900632367708       0.71269311305140937     
 He    21.249440712471436        1.6523297825671537       0.31070904845060399     
 He    9.7223510707836436        25.553755087170572        8.9533664373679187     
 He    16.995269927561299        13.908202890255659        2.7226134360554357     
 He    22.603557897895591        19.124717107611737        7.5464222112650994     
 He    5.1132025477420564        20.530887958958438        7.9484062758659046     
 He    3.1199043468521523        12.688720791471962        9.7573345665695292     
 He    4.8950206408400518        26.758933938537886        9.3553505019687240     
 He    17.219625533108641        2.0419434063820239        6.7424540820634888     
 He    26.405087614045613        24.949232790214428        9.7573345665695292     
 He    6.1752060787854219       0.64427718863425532        1.9186453068538252     
 He    23.595541406123075        25.358561701008639        5.9384859528618783     
 He    17.195630632187431        10.478968514462220        9.1543584696683205     
 He    3.7273730145395585        15.921602058339978       0.91368514535181189     
 He   0.91965051229286809        11.896736593443825        3.5265815652570467     
 He    20.219430581764325        11.902921781515774       0.31070904845060399     
 He    5.1007139770715080        24.950392512977920        9.1543584696683205     
 He    9.3621817748727540        12.704570335906332        1.5166612422530199     
 He    26.471950748395820        2.6561300597005868       0.91368514535181189     
 He    17.219064124870719        1.2344962381740132        8.5513823727671134     
 He    18.170915953722854        22.739867087459185        8.9533664373679187     
 He    18.980429152534192        21.739159404361725        6.7424540820634888     
 He    18.769473970495323        26.968817146370696        4.7325337590594625     
 He    20.628922862307462        8.4848980591027434       0.91368514535181189     
 He    3.5404124347599377        10.294212633171703       0.71269311305140937     
 He    8.7722535555652712        5.8658168712987928        4.1295576621582537     
 He    7.7307369950535110        19.327255404609108        6.7424540820634888     
 He    23.798849429332790        25.563419443532993        3.9285656298578520     
 He    8.9756312694790363        2.2390696638164402        8.7523744050675152     
 He    4.5275543320380489        13.899698256656729        7.1444381466642941     
 He    11.355339001490755        15.303163088221950        8.9533664373679187     
 He    9.5546142681118127        11.482768791595653        9.7573345665695292     
 He    5.5192575841395186        23.359852354595201       0.10971701615020132     
 He    22.425507670368940        10.081236831302915        6.9434461143638915     
 He    24.001455866464589        26.170647760270612        1.7176532745534225     
 He    22.831141575922473        11.699610336009410        1.5166612422530199     
 He    10.792984100630036       0.63731885205331185        5.5365018882610730     
 He    6.1204105833698073        18.920632513596377        9.1543584696683205     
 He    8.7272109727524505        25.567285186077960        1.9186453068538252     
 He    21.642234706768523        3.4546860200551697        3.7275735975574489     
 He    8.9471461977483351        13.089931642921735        10.159318631170333     
 He    22.008999130830645        14.296270217052543        9.9583265988699310     
 He    17.589758406598275        17.728210612627461        2.1196373391542278     
 He    18.994671539068559        15.103717385260552        8.1493983081663064     
 He    21.644059009768295        3.8605357625589076        1.7176532745534225     
 He    11.770023337583266        11.488953979667603        6.5414620497630862     
 He    6.5457591871330978        10.281069108518810        7.5464222112650994     
 He    21.829616317838088        9.4859923164546984        2.9236054683558383     
 He    3.7331959699229258        10.887910851001934        5.5365018882610730     
 He    22.818582418561984        12.690653662744447        8.7523744050675152     
 He    9.5232530618113937        26.968043997861702        5.1345178236602678     
 He    22.591981677832905        25.360494572281123        4.9335257913598651     
 He    17.585759057336762        17.521033424576128        5.3355098559606704     
 He    13.750271659118690        23.749852552664567        6.3404700174626836     
 He    22.420666656743496        12.292921979585142        6.5414620497630862     
 He    5.5139248529802032        20.932485384662709        8.1493983081663064     
 He    25.058056079658698       0.42820879272949319        9.7573345665695292     
 He    10.331783920648858        25.562646295023999        4.3305496944586572     
 He    17.784015302391094        17.718932830519535        6.9434461143638915     
 He    14.576412756594117        15.713651721779652        4.5315417267590599     
 He   0.67803491359959756        25.755906809913448        8.3503903404667099     
 He    18.014475114987690        5.6594128317564518        6.9434461143638915     
 He    19.820392103023984        10.696969781639467       0.31070904845060399     
 He    11.561664033988105        15.310507999057391        5.1345178236602678     
 He    17.016387797926896        2.8455248320450659        6.9434461143638915     
 He    15.586497424561527        13.502353147751920        4.7325337590594625     
 He    13.781773740137027        12.701477741870358        3.1245975006562410     
 He    26.046461966792531        12.505511207199431       0.51170108075100662     
 He    22.803287503579753        18.719640513616994        9.1543584696683205     
 He    11.603058807233285        1.2507323568628812       0.10971701615020132     
 He    3.5199250660123793        13.492688791389499        9.7573345665695292     
 He    8.9413230432569915        16.510274810861752        8.3503903404667099     
 He    25.862307134000663       0.42859536698399003        9.5563425342691257     
 He    22.441995490747011        5.0622354456357508        3.9285656298578520     
 He    17.627083442999979        1.6461445944952040        3.5265815652570467     
 He    21.181455159861340        25.557234255461044        7.1444381466642941     
 He   0.30278057125052649        13.894286217093773        9.9583265988699310     
 He    3.5439203651495412        8.2823597621053722        1.7176532745534225     
 He    5.3717268985493529        1.2499592083538873       0.51170108075100662     
 He    26.672522416659863        3.0588872081683500       0.51170108075100662     
 He    21.641462633554649        1.2352693866830069        8.1493983081663064     
 He    20.186876270960088        24.764863483178409        1.1146771776522144     
 He    12.374334220819110        11.289121702451709        5.9384859528618783     
 He    26.243034484903038        14.314439207013894       0.51170108075100662     
 He    21.038204278766674        2.0415568321275268        6.9434461143638915     
 He    16.581497643414686        17.118662850362860        5.5365018882610730     
 He    2.3489795769743078        1.2391351292279753        6.1394779851622809     
 He    25.601047125125611        25.554141661425067        8.7523744050675152     
 He    4.3373665757647784        11.091222296508297        4.3305496944586572     
 He    2.1195023034595586        15.316693187129340        1.9186453068538252     
 He    21.024382525306297        5.8542196436638871        10.159318631170333     
 He    21.807515609728675        16.110610256429961        7.1444381466642941     
 He    25.220109905679188        16.709720513823147        9.1543584696683205     
 He    17.183773658228791        15.907685385178091        8.1493983081663064     
 He    6.5466712390789965        9.6773199600716620        7.9484062758659046     
 He    1.9284722854984262        10.087035445120367        3.9285656298578520     
 He    1.5377824521111711        2.2375233667984524        9.5563425342691257     
 He    4.7048331832287440        26.370480037486509        2.3206293714546304     
 He   0.90112782349305909        15.904592791142116        9.7573345665695292     
 He    9.3796511387927968        1.6368668123872796        8.3503903404667099     
 He    15.146906135601904        26.357336512833616        9.1543584696683205     
 He    5.5372881571895052        11.486247959886125        7.9484062758659046     
 He    10.371564657654268        9.2822942966938360        4.3305496944586572     
 He    9.1322832709600874        24.764863483178409        1.1146771776522144     
 He    19.428228610344934        1.0304116441586535        10.159318631170333     
 He    3.5193640559904114        15.911937701977557        5.9384859528618783     
 He    19.240216298549356        1.2499592083538873       0.51170108075100662     
 He    14.146503793547348        26.565286849393942        5.5365018882610730     
 He    4.1309716534554015        13.302134296281531        4.3305496944586572     
 He    19.582916130986213        24.360173463438162        2.5216214037550335     
 He    4.0950494905475754        26.159437106890202        7.5464222112650994     
 He    2.8915495911512794        25.961151126692297        6.1394779851622809     
 He    4.1349709031629249        12.702637464633849        2.5216214037550335     
 He    5.5093644936967241        23.144557107199432        7.5464222112650994     
 He    18.403972242087086        14.112287484271018        1.1146771776522144     
 He    2.1511445623178966        3.0585006339138530       0.71269311305140937     
 He    25.642021165742811        13.510471207096355       0.51170108075100662     
 He    5.3012856453355530        25.353149661445684        8.7523744050675152     
 He    9.3888426431576697        2.2545326339963143       0.71269311305140937     
 He    7.1653653835671216        7.2789460592264348       0.91368514535181189     
 He    10.381106009295216        2.0353716440555774        10.159318631170333     
 He    5.3047938743871210        25.761318849476403        5.5365018882610730     
 He    9.1832193958462156        3.4581651883456415        1.9186453068538252     
 He    19.012703207212414        12.103527207240662       0.51170108075100662     
 He    10.736575464960541        23.953163998170933        5.1345178236602678     
 He    16.390888756297482        13.099595999284158        5.1345178236602678     
 He    9.1639252311564618        10.086648870865872        4.1295576621582537     
 He    8.1556649657428100        13.510471207096355       0.51170108075100662     
 He    17.198366987133099        10.281069108518810        7.5464222112650994     
 He    2.1232208988251156        14.716809781227161       0.31070904845060399     
 He    18.579847622459972        24.967788354430279       0.10971701615020132     
 He    22.833315925306295        5.8542196436638871        10.159318631170333     
 He    2.9548342084219432        2.2514400399603396        2.3206293714546304     
 He    7.5192206038847003        25.362814017808105        3.7275735975574489     
 He    9.5602276536130955        13.910522335782641        1.5166612422530199     
 He    21.204187066466709        16.715132553386102        6.3404700174626836     
 He    17.163638028283078        26.568379443429915        3.9285656298578520     
 He    9.5573509217194470        13.704891444749295        3.9285656298578520     
 He    25.212112302250031        25.168780354409662       0.10971701615020132     
 He    4.9239267438606955        16.311988830663839        6.9434461143638915     
 He    8.1324418393735094        21.746890889451663        2.7226134360554357     
 He    2.9316113807146058        12.907881781412698       0.31070904845060399     
 He    18.994461371862545        17.725118018591484        3.7275735975574489     
 He    22.989546497281456        24.749400512998534        9.1543584696683205     
 He    22.209992029492607        16.716292276149595        5.7374939205614757     
 He    10.132615623648631        25.968496037527736        2.3206293714546304     
 He    7.7705880200868966        4.0553425744663425        4.9335257913598651     
 He    19.787767305083793        20.937124275716670        5.7374939205614757     
 He    19.225903126217069        2.8435919607725815        7.9484062758659046     
 He   0.12136328805218628        11.299559207323124       0.51170108075100662     
 He    7.5622289155997118        9.4902446332541643       0.71269311305140937     
 He    7.9273096127180098        21.942857424122590        5.3355098559606704     
 He    9.9954687504952524       0.64621005990673952       0.91368514535181189     
 He    4.1635259642596383       0.44019259461889576        3.5265815652570467     
 He    20.832510743427239        2.2367502182894587        9.9583265988699310     
 He    16.628715670705194       0.44521805992735491       0.91368514535181189     
 He    14.816063575785650       0.23842744613051728        3.9285656298578520     
 He    10.959106867062097        12.487728791492577        9.7573345665695292     
 He    13.203843070844137        2.4508857429217366        3.1245975006562410     
 He    6.1173234851621707        19.723054216495932        9.9583265988699310     
 He    23.809163152849578        22.955935483363945        1.1146771776522144     
 He    10.325258781863642        26.158663958381208        7.9484062758659046     
 He    22.627903243416807        7.6631476434783492        10.159318631170333     
 He    20.587107455988292        25.367452908862067        1.3156692099526173     
 He    1.9509939253437945        3.0596603566773437       0.10971701615020132     
 He    22.444029960952797        2.8466845548085566        6.3404700174626836     
 He    26.605097973625725        25.351216790173201        9.7573345665695292     
 He    22.429437030264438        11.699996910263906        1.3156692099526173     
 He    7.9368512630209223        17.115956830581379        6.9434461143638915     
 He    19.002249106747652        14.307480870432951        4.1295576621582537     
 He    10.153803582934231        14.300909108106504        7.5464222112650994     
 He    16.587321096567990        16.118341741519895        3.1245975006562410     
 He    16.561712657176951        26.368160591959526        3.5265815652570467     
 He    24.631936398221413        14.915095761425068        1.7176532745534225     
 He    5.1387408982130971        10.885977979729448        6.5414620497630862     
 He    4.1609300858159326        1.8482963172380793        2.9236054683558383     
 He    2.4933532745448126        26.369706888977515        2.7226134360554357     
 He    25.426785581884516        15.305869108003428        7.5464222112650994     
 He    9.7799524127410020        1.6345473668602983        9.5563425342691257     
 He    19.584389292508067        22.143849424101973        5.3355098559606704     
 He    22.218972769327539        15.115314612895457        2.1196373391542278     
 He    18.376328834720319        22.544287127042757        6.1394779851622809     
 He    19.206959903897260        10.480901385734704        8.1493983081663064     
 He    12.743694921540884        23.949298255625965        7.1444381466642941     
 He    22.048359234762060       0.83869742628719346        5.3355098559606704     
 He    18.200523443713440        10.277203365973842        9.5563425342691257     
 He    9.9654401296607329        11.898282890461813        2.7226134360554357     
 He    22.213500258544176        17.124461464180310        2.5216214037550335     
 He    8.9791391998686390       0.22721679275010845        9.7573345665695292     
 He    15.178408216620243        15.308961702039403        5.9384859528618783     
 He    3.7304600131932073        14.312506335741411        1.5166612422530199     
 He    17.629398866209694        1.8510023370195574        1.5166612422530199     
 He    3.1368835861021309        9.8887494649224621        2.5216214037550335     
 He    8.5418635332267083        14.900405939754187        9.3553505019687240     
 He    19.200575540275970        14.707145424864740        5.3355098559606704     
 He    18.780418892508067        22.143849424101973        5.3355098559606704     
 He    6.1641906696367279        2.8474577033175503        5.9384859528618783     
 He    23.422612846563837        14.103782850672088        5.5365018882610730     
 He    3.7254785230657976        15.313987167347863        3.3255895329566436     
 He    11.353865740414912        16.712813107859123        7.5464222112650994     
 He    4.9404845536047794        9.8814045540870215        6.3404700174626836     
 He    2.1160639642200159        12.690267088489950        8.9533664373679187     
 He    6.9647234272751000        5.8677497425712772        3.1245975006562410     
 He    22.450765366498015       0.43594027781943034        5.7374939205614757     
 He    15.558503672148746        25.765571166275869        3.3255895329566436     
 He    6.7399463922218672        14.103396276417591        5.7374939205614757     
 He    7.3296637474454220        17.916832236462945        8.5513823727671134     
 He    3.3621516418113191       0.64543691139774584        1.3156692099526173     
 He    7.9656868789056130        4.0472245151219086        9.1543584696683205     
 He    9.7246664939933591        25.758612829694925        6.9434461143638915     
 He    21.785766043097180        25.357401978245150        6.5414620497630862     
 He    7.9123652418897690        25.753973938640961        9.3553505019687240     
 He    8.1112529841020180        26.154411641581742        10.159318631170333     
 He    7.3349256928068218        15.302389939712956        9.3553505019687240     
 He    19.770647987547804        25.753587364386465        9.5563425342691257     
 He    19.027155860506785        3.6533585745075734        4.9335257913598651     
 He    24.016259263020924        17.115956830581379        6.9434461143638915     
 He    22.653231526235821        1.4463123172793100        2.9236054683558383     
 He    19.015509451970107        9.6873708906885803        2.7226134360554357     
 He    22.616677766616085        13.294402811191594        8.3503903404667099     
 He    17.986902393864852        18.326547721511648        4.5315417267590599     
 He    15.785034323957822        13.700639127949829        6.1394779851622809     
 He    4.7030790687029604        26.166395443471146        3.9285656298578520     
 He    11.566785701955517        13.099209425029661        5.3355098559606704     
 He    3.9427477806979763        4.8496462180214595        9.9583265988699310     
 He    8.5413725125707529        15.908071959432588        7.9484062758659046     
 He    20.830266006461454        6.2670277227485682        4.5315417267590599     
 He    20.229323074883194        7.2781729107174415        1.3156692099526173     
 He    6.1440547410290511        11.088129702472322        5.9384859528618783     
 He    5.7442448859527531        13.309479207116970       0.51170108075100662     
 He    4.7641184512378976        2.4535917627032147        1.7176532745534225     
 He    18.580899951799861        23.960895483260870        1.1146771776522144     
 He    1.9239121253229232        13.912455207055125       0.51170108075100662     
 He    8.9545837866954017        15.116860909913445        1.3156692099526173     
 He    4.3344198545051187        12.297174296384608        4.3305496944586572     
 He    1.8842008799135870        24.747854215980549        9.9583265988699310     
 He    17.972730195804473        25.163754889101202        2.7226134360554357     
 He    25.427838110332381        15.912324276232054        5.7374939205614757     
 He    20.610610938037595        14.711397741664205        3.1245975006562410     
 He    19.632659450030491        2.8501637230990284        4.5315417267590599     
 He    10.362163185191356        12.899377147813768        4.7325337590594625     
 He    17.169321104488407        25.164528037610197        2.3206293714546304     
 He    6.9746160199479545        2.0496748914719607        2.7226134360554357     
 He    3.5276427119774838        10.679960514441605        9.1543584696683205     
 He   0.31611160271691213        13.509311484332864        1.1146771776522144     
 He    10.327644194439371        24.951938809995905        8.3503903404667099     
 He    4.9168404954995237        18.520581384910095        8.1493983081663064     
 He    2.3202141495636051        14.509632593175827        3.5265815652570467     
 He    23.861923481181488        1.2484129113358999        1.3156692099526173     
 He    1.5043863773890132        16.711653385095630        8.1493983081663064     
 He    5.9420101103511280        14.515044632738782       0.71269311305140937     
 He    17.793697429195969        14.102236553654100        6.3404700174626836     
 He    1.3498402292355909        1.8521620597830479       0.91368514535181189     
 He    23.652722115006444        4.2621331882631805        1.9186453068538252     
 He    4.9113682833781223        22.949750295291995        4.3305496944586572     
 He    17.594529430857708        16.928108355254889       0.10971701615020132     
 He    18.826864747030719        2.4443139805952900        6.5414620497630862     
 He    9.3712323049657229        8.0786617423445080        3.1245975006562410     
 He    1.6920491405704823        26.776716354244741       0.10971701615020132     
 He    7.1645229227712841        3.2444162379678603        8.5513823727671134     
 He    21.624835033552529        10.690784593567518        3.5265815652570467     
 He    21.034135238801117        5.6659845940828983        3.5265815652570467     
 He    9.3430275889150245        16.509888236607253        8.5513823727671134     
 He    22.628675714846629        13.109260355646580       0.10971701615020132     
 He    7.5576682576542691        9.2822942966938360        4.3305496944586572     
 He    7.3713389759245915        2.2440951291248989        6.1394779851622809     
 He    16.422881758417788       0.23688114911252986        4.7325337590594625     
 He    20.631448154061228        3.6483331091991142        7.5464222112650994     
 He    18.770386022441222        26.365067997923550        5.1345178236602678     
 He    3.5291868584052297        15.118793781185929       0.31070904845060399     
 He    20.183438329936497        25.365133463335088        2.5216214037550335     
 He    4.5471995386517339        9.0867143362774065        1.5166612422530199     
 He    23.197274701934646        23.952004275407443        5.7374939205614757     
 He    17.600773616638993        13.911682058546130       0.91368514535181189     
 He    19.411250167526859        10.283775128300288        6.1394779851622809     
 He    1.7274798846064021        11.700383484518403        1.1146771776522144     
 He    10.125458888151508        25.555301384188560        8.1493983081663064     
 He    1.9210352938752879        12.900150296322762        4.3305496944586572     
 He    10.321680463892076        26.355403641561129        10.159318631170333     
 He    11.166905658405231        15.118793781185929       0.31070904845060399     
 He    7.5237812618301430        25.570764354368432       0.10971701615020132     
 He    16.364648819748520        23.146876552726411        6.3404700174626836     
 He    24.257945050188184        3.4585517626001385        1.7176532745534225     
 He    7.7271588761899190        21.137343127187062        6.1394779851622809     
 He    3.4931241194414500        25.959218255419810        7.1444381466642941     
 He    2.1317101202341533        10.090128039156342        2.3206293714546304     
 He    18.434281318155595        1.2472531885724094        1.9186453068538252     
 He    17.617261038801114        5.6659845940828983        3.5265815652570467     
 He    20.833352905561114        3.8512579804509834        6.5414620497630862     
 He    23.243720456903311        3.4457948122017421        8.3503903404667099     
 He    26.872462488212001        2.4524320399397239        2.3206293714546304     
 He    1.3151108721696161        14.912776315898085        2.9236054683558383     
 He    19.193840234284743        17.924563721552882        4.5315417267590599     
 He    19.801799524412150        16.923082889946429        2.7226134360554357     
 He    20.789222673356154        25.368999205880055       0.51170108075100662     
 He    7.1319688110750246        17.719705979028529        6.5414620497630862     
 He    14.552909174990825        25.563032869278498        4.1295576621582537     
 He    19.993180385189234        22.354892354698279       0.10971701615020132     
 He    15.357160030224817        23.950071404134960        6.7424540820634888     
 He    5.7455073824986540        9.6811857026166290        5.9384859528618783     
 He    8.3179288594153249        26.363908275160060        5.7374939205614757     
 He    20.812445501063493        14.712557464427697        2.5216214037550335     
 He    18.610086310946517        10.287640870845257        4.1295576621582537     
 He    6.1734521633676138        2.0535406340169295       0.71269311305140937     
 He    18.997618459436197        15.511113424782277        5.3355098559606704     
 He    20.772594077814155        26.757774215774393        9.9583265988699310     
 He    10.360268693717595        12.291762256821650        7.1444381466642941     
 He    27.053599813946292        10.693490613348995        2.1196373391542278     
 He    16.195649520530790        12.704183761651835        1.7176532745534225     
 He    19.204644978457484        14.309413741705436        3.1245975006562410     
 He    17.824567913502399        2.0446494261635015        5.3355098559606704     
 He    20.045449593311204       0.84836178264961493       0.31070904845060399     
 He    7.5195010591186904        23.749852552664567        6.3404700174626836     
 He    24.053865252426561        3.4542994458006731        3.9285656298578520     
 He    23.863817773547275       0.24267976292998272        1.7176532745534225     
 He    22.646355445080662        1.0335042381946284        8.5513823727671134     
 He    4.7663636859736247        2.4566843567391894       0.10971701615020132     
 He    15.780754419908334        14.299749385343015        8.1493983081663064     
 He    6.1163415434042481        22.545060275551752        5.7374939205614757     
 He    19.434543581924139        3.0557946141323749        2.1196373391542278     
 He    16.998356926214946        12.299107167657091        3.3255895329566436     
 He    26.815983763622508        26.373186057267986       0.91368514535181189     
 He    8.3514653110854589        12.293308553839639        6.3404700174626836     
 He    11.166133386083381        11.286029108415734        7.5464222112650994     
 He    16.199929125918317        9.6850514451615979        3.9285656298578520     
 He    24.054075618740548        2.4462468518677740        5.5365018882610730     
 He    3.3460142660332504        2.6398939410117186        9.3553505019687240     
 He    8.3452915128861367        17.124848038434809        2.3206293714546304     
 He    23.205623546395707        18.921792236359867        8.5513823727671134     
 He    22.247247176082286        2.8524831686260095        3.3255895329566436     
 He    9.5517380339881051        15.310507999057391        5.1345178236602678     
 He    18.431474774735936        1.2433874460274408        3.9285656298578520     
 He    24.054567037612458        4.6652769109854404        1.3156692099526173     
 He    9.5530709181159708        13.497327682443462        7.3454301789646967     
 He    20.189402060483793        23.961668631769864       0.71269311305140937     
 He    17.008600262149770        7.8765100196016338        3.7275735975574489     
 He    21.988442668702966        26.166395443471146        3.9285656298578520     
 He    21.448117988815707        2.2541460597418173       0.91368514535181189     
 He    19.181983160772113        22.546606572569740        4.9335257913598651     
 He    3.7192338395145716        14.297043365561537        9.5563425342691257     
 He    2.4922303585149854        23.948138532862473        7.7474142435655020     
 He    22.445152677874649        3.6549048715255608        4.1295576621582537     
 He    17.582601671101152        17.315015959288282        7.9484062758659046     
 He    7.5566863158963455        12.104300355749656       0.10971701615020132     
 He    17.370594358830374        25.164914611864692        2.1196373391542278     
 He    26.845941996875062        13.306000038826500        2.3206293714546304     
 He    2.3255461838450051        11.290281425215200        5.3355098559606704     
 He    4.3279654019638309        17.128327206725281       0.51170108075100662     
 He    25.200675563149431        24.548021938764656        9.3553505019687240     
 He    21.021015270526636        10.689624870804026        4.1295576621582537     
 He    6.5422512567434943        12.292921979585142        6.5414620497630862     
 He    8.5343567513455341        20.738451721264269        4.5315417267590599     
 He    6.1219542320276137        19.326095681845619        7.3454301789646967     
 He    6.9270472493954776        19.327641978863603        6.5414620497630862     
 He    5.1614025167904902        1.0354371094671126        7.5464222112650994     
 He    26.636179023354121        13.898925108147735        7.5464222112650994     
 He    18.965414692785949        26.155184790090736        9.7573345665695292     
 He    7.9727733263747611        3.4519800002736920        5.1345178236602678     
 He    3.7040796996962690        23.956256592206909        3.5265815652570467     
 He    19.222675850169434        4.8558314060934098        6.7424540820634888     
 He    18.568340893993362        25.758612829694925        6.9434461143638915     
 He    8.9780167816087513        1.8390185351301547        7.7474142435655020     
 He    8.7640447893902227        8.8795371482260723        4.7325337590594625     
 He    17.622101654210606       0.22760336700460529        9.5563425342691257     
 He    8.5276915342743038        23.350961146741774        4.7325337590594625     
 He    9.3667420346022450        9.6858245936705920        3.5265815652570467     
 He    8.7631327374443249        9.4832862966732208        4.3305496944586572     
 He    8.7387168052331727        17.516394533522163        7.7474142435655020     
 He    23.020207013489845        16.926562058236900       0.91368514535181189     
 He    7.3683218670829680        1.6349339411147952        9.3553505019687240     
 He    3.3207568685661393        14.705212553592256        6.3404700174626836     
 He    17.965643648781338        24.952325384250404        8.1493983081663064     
 He    2.7250059925372518        15.320172355419812       0.10971701615020132     
 He    10.194987989865421        1.2491860598448936       0.91368514535181189     
 He    10.164468248820960        12.702250890379352        2.7226134360554357     
 He    22.446415672190490        4.0599814655203046        2.5216214037550335     
 He    12.963420178438732        15.706693385198708        8.1493983081663064     
 He    19.985462739224133        25.167620631646169       0.71269311305140937     
 He    20.837843474586556        4.6641171882219501        1.9186453068538252     
 He    8.3828974027377843        2.6565166339550834       0.71269311305140937     
 He    11.127966287101790        26.560261384085482        8.1493983081663064     
 He    6.7186878462463273        22.342521978554380        6.5414620497630862     
 He    4.9269438527023199        16.921150018673945        3.7275735975574489     
 He    7.5479157432674269        11.083877385672858        8.1493983081663064     
 He    4.7373875935869689        14.315212355522888       0.10971701615020132     
 He    8.7257377116766079        26.976935205715129       0.51170108075100662     
 He    20.996318683973517        18.722346533398472        7.7474142435655020     
 He    4.3242468065982740        17.728210612627461        2.1196373391542278     
 He    13.369264350752266        15.510340276273284        5.7374939205614757     
 He    3.7412646578119602        9.8906823361949456        1.5166612422530199     
 He    21.446363874289922        2.0500614657264578        2.5216214037550335     
 He    24.800514666149201        24.953871681268392        7.3454301789646967     
 He    5.7489453235222454        9.0809157224599542        4.5315417267590599     
 He    20.844999612759754       0.23726772336702673        4.5315417267590599     
 He    7.5225180684063266        23.552339720975656        4.5315417267590599     
 He    8.1323010642095817        18.116664513678838        9.1543584696683205     
 He    21.211624356751813        16.322039761280760        1.7176532745534225     
 He    9.3809846202445897        4.6637306139674530        2.1196373391542278     
 He    22.842015811691287        2.6395073667572220        9.5563425342691257     
 He    8.1460526291959692        14.102236553654100        6.3404700174626836     
 He    9.9594764986674242        14.108421741726049        3.1245975006562410     
 He    18.787926371267158        21.952521780485011       0.31070904845060399     
 He    5.5389721827952885        12.295241425112122        5.3355098559606704     
 He    19.632870015452454        3.4554591685641638        3.3255895329566436     
 He    4.2985676809633047        23.742894216083624        9.9583265988699310     
 He    4.7056044600107141        22.136504513266534        9.1543584696683205     
 He    22.794658104330711        24.556139998109089        5.1345178236602678     
 He    11.997536428920208       0.63538598078082753        6.5414620497630862     
 He    18.972711805231050        26.971909740406673        3.1245975006562410     
 He    8.7476975450681049        15.915416870268029        4.1295576621582537     
 He    15.749392815391962        26.558328512812999        9.1543584696683205     
 He    15.761040020360539        26.977708354224124       0.10971701615020132     
 He   0.10571693293007299        12.286350217258695        9.9583265988699310     
 He    15.965189707934188        24.763703760414920        1.7176532745534225     
 He    4.5314134039055709        14.510019167430322        3.3255895329566436     
 He    23.603048287558241        20.327189939197577        9.3553505019687240     
 He    20.576723444443530        26.966497700843718        5.9384859528618783     
 He    19.818427522630223        10.694263761857989        1.7176532745534225     
 He    8.3606566163423572        11.297626336050639        1.5166612422530199     
 He    9.1298276699103695        25.769823483075331        1.1146771776522144     
 He    20.388359592954082        21.337175404402959        6.7424540820634888     
 He    7.7761308188982383        3.0546348913688846        2.7226134360554357     
 He    18.974956840858802        25.361654295044616        4.3305496944586572     
 He    4.9598489067685225        3.4546860200551697        3.7275735975574489     
 He    20.390815492665759        22.752237463603084        2.5216214037550335     
 He    7.1082544649417922        25.350443641664206        10.159318631170333     
 He    13.741852327521677        26.158277384126713        8.1493983081663064     
 He    10.359005599847768        11.080011643127889        10.159318631170333     
 He    6.1342320381682214        12.687947642962968        10.159318631170333     
 He    21.838806926217067        2.8435919607725815        7.9484062758659046     
 He    16.215224040900548        3.6560645942890511        3.5265815652570467     
 He    19.979218254780882        25.764024869257881        4.1295576621582537     
 He    8.1399487208086718        16.715519127640601        6.1394779851622809     
 He    4.1048020049344167        24.357854017911183        3.7275735975574489     
 He    5.3708849355234554        1.2487994855903968        1.1146771776522144     
 He   0.70020541196704766        16.106357939630495        9.3553505019687240     
 He    6.7231077290278414        18.920245939341882        9.3553505019687240     
 He    7.5590716289180859        10.090901187665336        1.9186453068538252     
 He    24.427926788933778        15.112608593113979        3.5265815652570467     
 He    17.978272994615814        24.163047206003746       0.51170108075100662     
 He    4.3563797874506029        2.0423299806365205        6.5414620497630862     
 He    9.3571298971633805        11.890937979626372        6.5414620497630862     
 He    19.033540721898010        3.4604846338726230       0.71269311305140937     
 He    20.997090558079414        19.328415127372597        6.1394779851622809     
 He    1.6874881839630760        24.148743958587360        7.9484062758659046     
 He    21.190996909718240        21.537007681618853        7.3454301789646967     
 He    5.0976269784178587        26.559488235576488        8.5513823727671134     
 He    7.5310072898153644        18.925657978904837        6.5414620497630862     
 He    16.824656691657786        2.0516077627444451        1.7176532745534225     
 He    9.9911187575257632        1.8502291885105635        1.9186453068538252     
 He    3.3070753924997511        18.114731642406355        10.159318631170333     
 He    16.961171868545268        25.558007403970038        6.7424540820634888     
 He    19.002599949563606        14.509632593175827        3.5265815652570467     
 He    18.018474165587239        3.4465679607107358        7.9484062758659046     
 He    20.607313174854006        14.101849979399603        6.5414620497630862     
 He    17.172127150138127        21.135023681660080        7.3454301789646967     
 He    22.609030309124968        16.308896236627866        8.5513823727671134     
 He    23.459657626839526        1.2480263370814031        1.5166612422530199     
 He    9.9629141410290529        11.088129702472322        5.9384859528618783     
 He    18.392395225592495        13.894672791348270        9.7573345665695292     
 He    7.5577383465742694        8.6773854254831964        5.3355098559606704     
 He    9.7932131561794105       0.24113346591199528        2.5216214037550335     
 He    11.333098314649316        24.750946810016522        8.3503903404667099     
 He    9.3414840398112062        16.911099088057028        8.9533664373679187     
 He    20.840018122632344        1.2387485549734785        6.3404700174626836     
 He    7.9221879447505987        24.154155998150316        5.1345178236602678     
 He    21.614591797171695        15.920055761321992        1.7176532745534225     
 He    7.9440775896681073        12.890872514214836        9.1543584696683205     
 He    20.976954529917748        26.762413106828358        7.5464222112650994     
 He    4.3580639126103744        3.6579974655615355        2.5216214037550335     
 He    7.7196518952007684        25.362040869299111        4.1295576621582537     
 He    17.793136220066025        14.908137424844124        5.3355098559606704     
 He    10.962334441771699        12.895511405268799        6.7424540820634888     
 He    19.035996223393738        1.6488506142766821        2.1196373391542278     
 He    15.791208719481071        13.709143761548759        1.7176532745534225     
 He    6.1525444602080288        10.494818058896591       0.91368514535181189     
 He    19.624310207353478        4.6536796833505347        7.3454301789646967     
 He    6.9274681811314318        18.924884830395843        6.9434461143638915     
 He    25.633320682033894        11.885139365808920        9.5563425342691257     
 He    1.8870775122532466        24.146811087314877        8.9533664373679187     
 He    21.589544566910600        25.363973740571595        3.1245975006562410     
 He    18.581461160929805        23.154994612070848        2.1196373391542278     
 He    9.3344682785859874        21.741478849888708        5.5365018882610730     
 He    9.7831801865585781        3.6556780200345544        3.7275735975574489     
 He    24.601276379782963        26.771304314681785        2.9236054683558383     
 He    5.7674675145521146        1.0396894262665781        5.3355098559606704     
 He    7.8073923779257939E-002   23.945045938826500        9.3553505019687240     
 He    10.351568707778616        14.699800514029299        9.1543584696683205     
 He    11.740135292804700        24.757905146597466        4.7325337590594625     
 He    1.8895334119649267        25.561873146515005        4.7325337590594625     
 He    6.1404767217194474        13.704891444749295        3.9285656298578520     
 He    10.158504617827651        14.912389741643590        3.1245975006562410     
 He    21.237513151822853        3.6525854259985793        5.3355098559606704     
 He    9.3306097044884044        25.164528037610197        2.3206293714546304     
 He    19.844597270705194       0.44521805992735491       0.91368514535181189     
 He    8.7834089434459894       0.83947057479618714        4.9335257913598651     
 He    2.3291244022625852        10.286867722336263        4.5315417267590599     
 He    8.1757301085525711       0.22798994125910216        9.3553505019687240     
 He    21.827441470684324        11.298012910305136        1.3156692099526173     
 He    25.063809642999981        1.6461445944952040        3.5265815652570467     
 He   0.49051362245997210        24.967788354430279       0.10971701615020132     
 He    2.9331548302644364        11.699996910263906        1.3156692099526173     
 He    1.9227194190350592        14.515817781247776       0.31070904845060399     
 He    23.024977938195288        15.319785781165315       0.31070904845060399     
 He    10.187199757210378       0.63345310950834333        7.5464222112650994     
 He    7.9792279780240252       0.23417512933105186        6.1394779851622809     
 He    5.9577954486653875        2.6383476439937312        10.159318631170333     
 He   0.10347189730232173        13.896605662620754        8.7523744050675152     
 He    21.785204933521221        26.969976869134189        4.1295576621582537     
 He    5.5048043335212213        26.969976869134189        4.1295576621582537     
 He    24.228547727403608        13.299814850754549        5.5365018882610730     
 He    19.833511872190488        4.0599814655203046        2.5216214037550335     
 He    23.461832673101263        1.0493537826289996       0.31070904845060399     
 He    11.357934879934460        13.895059365602766        9.5563425342691257     
 He    23.640514298231849        9.4886983362361761        1.5166612422530199     
 He    18.000162639533322        12.899763722068265        4.5315417267590599     
 He    18.812271517680394        8.8776042769535888        5.7374939205614757     
 He    17.784015103283117        16.105584791121501        9.7573345665695292     
 He    9.7311212451966114        23.347481978451302        6.5414620497630862     
 He    23.822422801194119        12.689107365726459        9.5563425342691257     
 He    25.440467257058881        13.509698058587361       0.91368514535181189     
 He    8.1544717616850075        10.080463682793921        7.3454301789646967     
 He    22.239248477559265        2.4381287925233401        9.7573345665695292     
 He    26.012504483832451        26.172194057288596       0.91368514535181189     
 He    19.627818336851057        4.2551748516822370        5.5365018882610730     
 He    20.611312325007539        12.695679128052905        6.1394779851622809     
 He    10.545755713759412        16.908779642530046        10.159318631170333     
 He    4.5210994812808094        15.504155088201335        8.9533664373679187     
 He    21.595227543561940        23.153448315052859        2.9236054683558383     
 He    9.9847340952425121        3.6564511685435481        3.3255895329566436     
 He    8.1181992537311647        26.768984869154803        4.1295576621582537     
 He    2.7252162592972535        13.505445741787897        3.1245975006562410     
 He    9.7257890118072350        24.953485107013893        7.5464222112650994     
 He    4.5469183865398284        5.0529576635278257        8.7523744050675152     
 He    17.016107044030942        2.0384642380915521        8.5513823727671134     
 He    5.1357942765074247        12.898603999304774        5.1345178236602678     
 He    6.7090056198874617        25.152544235720793        8.5513823727671134     
 He    5.1487037789139283        8.0763422968175274        4.3305496944586572     
 He    21.417036839533324        12.899763722068265        4.5315417267590599     
 He    8.1772742549803166        4.6668232080034278       0.51170108075100662     
 He    8.1228996913006579        22.540421384497787        8.1493983081663064     
 He    18.175195758218354        21.334082810366983        8.3503903404667099     
 He    17.373681058822058        21.135796830169074        6.9434461143638915     
 He    22.225076578160849        11.695358019209944        3.7275735975574489     
 He    21.997353120509921        23.556978612029617        2.1196373391542278     
 He    10.729980336809314        25.960764552437798        6.3404700174626836     
 He    6.5352354955182745        17.123301741416821        3.1245975006562410     
 He    23.632726364238767        11.292987444996678        3.9285656298578520     
 He    19.429632280270717        4.2590405942272058        3.5265815652570467     
 He    12.769303460485913        14.506153424885355        5.3355098559606704     
 He    25.830454508828335        13.694840514132377        9.1543584696683205     
 He    10.379632648665387        2.6383476439937312        10.159318631170333     
 He    5.7583463977692055        2.2371367925439558        9.7573345665695292     
 He    1.7529480466034544        1.8537083568010353       0.10971701615020132     
 He    24.453605018582856        1.8378588123666642        8.3503903404667099     
 He    22.235811133859603        7.8784428908741182        2.7226134360554357     
 He    8.5307788315899167        24.161887483240253        1.1146771776522144     
 He    6.5141169282747597        22.539261661734297        8.7523744050675152     
 He    3.9309613934292762        13.706824316021779        2.9236054683558383     
 He    4.1398120163423577        11.297626336050639        1.5166612422530199     
 He    22.395549735778349        25.568444908841453        1.3156692099526173     
 He    16.988815076804059        15.512659721800265        4.5315417267590599     
 He    19.007721717085005        13.105008038847114        2.3206293714546304     
 He    25.058687576816620       0.63074708972686533        8.9533664373679187     
 He    6.9693539750325675        3.8574431685229329        3.3255895329566436     
 He    17.392203548513891        15.514592593072749        3.5265815652570467     
 He    7.7221772865085212        21.332149939094499        9.3553505019687240     
 He    5.7527342069157790        9.4894714847451702        1.1146771776522144     
 He    22.246405013948412        1.2379754064644848        6.7424540820634888     
 He    9.3705309179957776        10.094380355955808       0.10971701615020132     
 He    4.3283863336997852        16.725570058257517       0.91368514535181189     
 He    23.393917109857181        23.542675364613235        9.5563425342691257     
 He    13.347444595646781        24.555366849600095        5.5365018882610730     
 He    4.9394322242648920        10.888297425256429        5.3355098559606704     
 He    23.996684543543193        24.550727958546133        7.9484062758659046     
 He    10.377949220383531        6.6693982969618348        4.3305496944586572     
 He    8.3208753815670082        23.544608235885718        8.5513823727671134     
 He    8.3649362217298826        8.2784940195604033        3.7275735975574489     
 He    8.9202048742294284        25.152930809975292        8.3503903404667099     
 He    4.5109262342659884        19.321843365046153        9.5563425342691257     
 He    23.455377722790036        1.8471365944745888        3.5265815652570467     
 He    23.449834625316733       0.42782221847499635        9.9583265988699310     
 He    10.166642896866746        9.2768822571308807        7.1444381466642941     
 He    21.599296384419524        17.915672513699455        9.1543584696683205     
 He    22.019172676507427        12.898603999304774        5.1345178236602678     
 He    5.3054952613570654        23.745600235865101        8.5513823727671134     
 He    7.3262963931117708        21.945563443904067        3.9285656298578520     
 He    3.5381672995781983        11.097794058834744       0.91368514535181189     
 He    19.004283676507423        12.898603999304774        5.1345178236602678     
 He    23.198116366298581        21.533141939073882        9.3553505019687240     
 He    7.1594016530198257        8.6824108907916564        2.7226134360554357     
 He    19.599333165566367        14.299362811088518        8.3503903404667099     
 He    27.044619472327312        15.521164355399195       0.10971701615020132     
 He    17.221589914394425       0.43130138676546803        8.1493983081663064     
 He    9.3646370772605074        9.2795882769123583        5.7374939205614757     
 He    2.1207651982214113        14.915095761425068        1.7176532745534225     
 He    8.7634835802602797        9.6854380194160949        3.7275735975574489     
 He    23.998157904173024        23.947751958607977        7.9484062758659046     
 He    7.7555036705266307        10.689624870804026        4.1295576621582537     
 He    11.958176623650754        16.512980830643230        6.9434461143638915     
 He    24.014996368259073        17.517554256285656        7.1444381466642941     
 He    11.398698355129696        1.2460934658089189        2.5216214037550335     
 He    12.566065526196198        13.696386811150363        8.3503903404667099     
 He    23.224356402401529        12.292535405330645        6.7424540820634888     
 He    21.780293432759827        26.559874809830987        8.3503903404667099     
 He    3.1200450224620928        15.512273147545768        4.7325337590594625     
 He    24.810197191170030        24.563871483199026        1.1146771776522144     
 He   0.34670133312738710       0.64466376288875216        1.7176532745534225     
 He    22.225567698370792        11.494366019230558        3.7275735975574489     
 He    2.7515261852122275        2.0465822974359860        4.3305496944586572     
 He    15.558433384120770        24.757131998088472        5.1345178236602678     
 He    5.1423896037666292        12.504351484435942        1.1146771776522144     
 He    6.1297420664667062        16.715132553386102        6.3404700174626836     
 He    3.5411842093118469        10.093607207446814       0.51170108075100662     
 He    6.3239295702174401        22.957481780381933       0.31070904845060399     
 He    5.3223338249971031        18.122076553241794        6.3404700174626836     
 He    23.648932932950945        1.4335553668809138        9.5563425342691257     
 He    12.799682824582398        2.6495582973741403        4.3305496944586572     
 He    17.595230419611699        11.685693662847523        8.7523744050675152     
 He    22.010332413174460        15.709785979234683        6.5414620497630862     
 He    4.7274247128861369        17.124848038434809        2.3206293714546304     
 He    19.822075829967801        9.0859411877684124        1.9186453068538252     
 He    16.593635271715289        11.690332553901484        6.3404700174626836     
 He    7.5159227411471230        23.946592235844488        8.5513823727671134     
 He    16.983272078884742        14.900019365499690        9.5563425342691257     
 He    14.773055264070639        16.110996830684456        6.9434461143638915     
 He    5.1222530778350253        15.904979365396613        9.5563425342691257     
 He    11.763288031592037        14.706372276355745        5.7374939205614757     
 He    24.425891721404064        12.488115365747072        9.5563425342691257     
 He    19.798150918412606        16.111383404938952        6.7424540820634888     
 He    7.5326911163131722        18.121303404732799        6.7424540820634888     
 He    2.1487586519722290       0.23185568380407073        7.3454301789646967     
 He    11.736907917203075        25.963470572219276        4.9335257913598651     
 He    17.227413765763686        2.6576763567185742       0.10971701615020132     
 He    27.003364677814158        26.757774215774393        9.9583265988699310     
 He    10.327293550731392        26.363135126651066        6.1394779851622809     
 He    5.9336610667820917        17.931908632388321       0.71269311305140937     
 He    7.7247737622761550        24.764090334669415        1.5166612422530199     
 He    18.624960294192796        4.6614111684404724        3.3255895329566436     
 He    5.3314549417800130        16.924629186964417        1.9186453068538252     
 He    3.3250363743996765        10.879406217403002        9.9583265988699310     
 He    20.576442790101563        26.966111126589219        6.1394779851622809     
 He    15.990868236245230        13.908976038764653        2.3206293714546304     
 He    18.590511392360810        16.109063959411973        7.9484062758659046     
 He    6.3358567326500692        17.730530058154443       0.91368514535181189     
 He    19.182895411825989        23.556205463520623        2.5216214037550335     
 He    22.852119069340095       0.23340198082205815        6.5414620497630862     
 He    23.589788141443758        26.560647958339981        7.9484062758659046     
 He    20.382325773486784        23.345549107178819        7.5464222112650994     
 He    24.609765899853961        24.564644631708020       0.71269311305140937     
 He    16.217539165448301        1.4409002777163540        5.7374939205614757     
 He    17.620628393134762        1.6372533866417764        8.1493983081663064     
 He    17.425950466052004        1.2426142975184471        4.3305496944586572     
 He    21.200679136077106        18.726985424452433        5.3355098559606704     
 He    6.5520738600503368        9.8864300193954815        3.7275735975574489     
 He    23.005402621393628        17.914512790935962        9.7573345665695292     
 He    25.027326270962210        15.309348276293900        5.7374939205614757     
 He    16.783963305382549        14.095664791327653        9.7573345665695292     
 He    16.584163610778390        15.105650256533036        7.1444381466642941     
 He    22.820617187429733        12.895124831014302        6.9434461143638915     
 He    1.5074732764886740        14.295883642798046        10.159318631170333     
 He    16.385556522908107        14.705599127846753        6.1394779851622809     
 He    19.596877763624629        16.917670850383473        5.5365018882610730     
 He    20.431859024879035        5.2636140198696317        3.7275735975574489     
 He    18.172179246700658        25.564965740550981        3.1245975006562410     
 He    21.639077320532909        3.2486685547673257        6.3404700174626836     
 He    7.3295236691594088        19.933323998583237        5.1345178236602678     
 He    20.784451549542734        25.362427443553610        3.9285656298578520     
 He    3.5317123492669706        11.895576870680335        4.1295576621582537     
 He    7.3106505357595974        26.965724552334724        6.3404700174626836     
 He    20.816023420819107        11.289121702451709        5.9384859528618783     
 He    16.787331057932153        13.293629662682600        8.7523744050675152     
 He    9.9493733405726044        17.321201147360231        4.7325337590594625     
 He    19.993460442207272        17.515234810758674        8.3503903404667099     
 He    6.7461905780031532        11.086969979708833        6.5414620497630862     
 He    12.575467197767086        11.692651999428467        5.1345178236602678     
 He    5.1165702007376712        18.922178810614366        8.3503903404667099     
 He    5.5120307597223945        23.551566572466662        4.9335257913598651     
 He    25.262276453476275        2.4493394459037492        3.9285656298578520     
 He    4.3307715471675383        13.905496870474181        4.1295576621582537     
 He    20.999546059575142        17.516781107776662        7.5464222112650994     
 He    24.659789972794194        3.8616954853223984        1.1146771776522144     
 He    19.603682959427882        11.481995643086659        10.159318631170333     
 He    24.221952698806369        16.114089424720433        5.3355098559606704     
 He    6.7716589391081818        2.8536428913894998        2.7226134360554357     
 He    23.659387332077671        1.6496237627856758        1.7176532745534225     
 He    22.815214865120357        15.106036830787533        6.9434461143638915     
 He    17.627083542553969        2.4528186141942205        2.1196373391542278     
 He    21.801341512867388        18.522127681928083        7.3454301789646967     
 He    8.5297262035880657        22.748758295312612        4.3305496944586572     
 He    25.442712392240619        12.706116632924321       0.71269311305140937     
 He    1.2804514049156659        25.755133661404454        8.7523744050675152     
 He    20.993161397291889        19.323003087809642        8.9533664373679187     
 He    22.214622278588109        12.285963643004198        10.159318631170333     
 He    23.603048884882167        25.167234057391674       0.91368514535181189     
 He    24.033729323818882        11.694971444955447        3.9285656298578520     
 He    17.163637928729088        25.761705423730898        5.3355098559606704     
 He    19.582635377090259        23.553112869484650        4.1295576621582537     
 He    16.216206281320435        3.2540805943302820        3.5265815652570467     
 He    20.439155540000208        1.2402948519914661        5.5365018882610730     
 He    23.031081647474611        11.093155167780782        3.3255895329566436     
 He    18.201786736691247        13.102302019065636        3.7275735975574489     
 He    2.9205260817538869        17.329319206704664       0.51170108075100662     
 He    22.406073427393174        18.726212275943439        5.7374939205614757     
 He    21.429384635039945        4.8500327922759565        9.7573345665695292     
 He    11.165572376061414        13.705278019003790        3.7275735975574489     
 He    7.3700761807167270        3.4523665745281886        4.9335257913598651     
 He    23.448853081774761        6.4765243563268839       0.10971701615020132     
 He    18.229850976239980        3.4608712081271196       0.51170108075100662     
 He    6.1661553495844768        3.6568377427980447        3.1245975006562410     
 He    21.639077420086899        4.0553425744663425        4.9335257913598651     
 He    5.7319663829342309        14.300909108106504        7.5464222112650994     
 He    4.3406640402864047        9.2807479996758495        5.1345178236602678     
 He    6.9218552934000908        20.530501384703943        8.1493983081663064     
 He    3.2936050791792555        26.969590294879691        4.3305496944586572     
 He    10.569891389844551        12.101980910222675        1.3156692099526173     
 He    9.7212285529697677        26.358882809851600        8.3503903404667099     
 He    1.7143594185619817        12.690653662744447        8.7523744050675152     
 He    9.3398003128673874        18.522127681928083        7.3454301789646967     
 He    20.643866934473738        2.2537594854873206        1.1146771776522144     
 He    6.1507199581002805        8.4756202769948192        5.7374939205614757     
 He    22.004579148495143        16.911872236566023        8.5513823727671134     
 He    5.1387409977670853        11.692651999428467        5.1345178236602678     
 He    11.538581583228746        26.370480037486509        2.3206293714546304     
 He    18.821462325167353        3.8485519606695053        7.9484062758659046     
 He    19.615891174418429        9.4821265739097296        4.9335257913598651     
 He    3.7197251588324911        15.709399404980186        6.7424540820634888     
 He    18.622364415749090        6.0695148910596552        2.7226134360554357     
 He    4.1624033468917743       0.43864629760090834        4.3305496944586572     
 He    20.837913563506557        4.0592083170113114        2.9236054683558383     
 He    1.5186993506133215        13.504672593278903        3.5265815652570467     
 He    5.5055059195991420        26.567606294920925        4.3305496944586572     
 He    20.196908643256993        16.510274810861752        8.3503903404667099     
 He    3.9238047574861401        14.100303682381616        7.3454301789646967     
 He    21.599015829631547        18.721959959143977        7.9484062758659046     
 He    4.5099439938461021        19.723827365004922        9.5563425342691257     
 He    3.9280844624276532        11.887845385590397        8.1493983081663064     
 He    3.5248362681118128        11.482768791595653        9.7573345665695292     
 He    7.7271588761899190        21.137343127187062        6.1394779851622809     
 He    2.9240335143735514        11.284096237143249        8.5513823727671134     
 He    8.3247347520964947        26.574951205756363       0.51170108075100662     
 He    5.3630967028684111       0.63306653525384637        7.7474142435655020     
 He    7.7806210892617163        1.4474720400428005        2.3206293714546304     
 He    4.1631753205516597        1.8513889112740542        1.3156692099526173     
 He    16.583882856882436        14.298589662579523        8.7523744050675152     
 He    4.1517392783289742        6.8773486335221632       0.71269311305140937     
 He    20.839316735662397        3.2544671685847786        3.3255895329566436     
 He    9.5852044962922278        2.6514911686466247        3.3255895329566436     
 He    21.423491491182588        9.6819588511256232        5.5365018882610730     
 He    9.3176998038659491        26.760093661301376        8.7523744050675152     
 He    9.9458651115210372        16.913031959329512        7.9484062758659046     
 He    10.735312470644702        23.548087404176190        6.7424540820634888     
 He    18.629029334158353        1.0369834064851002        6.7424540820634888     
 He    8.1575588598926441        9.2780419798943718        6.5414620497630862     
 He    6.1237087447693490        22.756876354657045       0.10971701615020132     
 He    6.7379817122741184        13.294016236937097        8.5513823727671134     
 He    13.169534545960129        14.302068830869995        6.9434461143638915     
 He    20.618328683556687        12.705343484415327        1.1146771776522144     
 He    14.209998777132002        1.8475231687290856        3.3255895329566436     
 He    4.7346511390873101        13.706437741767282        3.1245975006562410     
 He    8.9544433101934366        13.906656593237672        3.5265815652570467     
 He   0.88751743188655052        26.775943205735746       0.51170108075100662     
 He    7.9149613194414501        25.959218255419810        7.1444381466642941     
 He    4.5211701675247378        19.739290335184798        1.5166612422530199     
 He    5.3261229074986129        20.143980354925045       0.10971701615020132     
 He    9.9335170173524538        22.542740830024769        6.9434461143638915     
 He    9.1522788226197864        16.120661187046878        1.9186453068538252     
 He    11.968981268269506        12.091156831096763        6.9434461143638915     
 He    9.5933431735472752       0.24267976292998272        1.7176532745534225     
 He    23.628166004955290        13.505059167533400        3.3255895329566436     
 He    8.1625402504660656        7.4698871285889021        6.1394779851622809     
 He    4.9259618113904091        18.936482058030748       0.91368514535181189     
 He    6.5195897377200884        22.950136869546494        4.1295576621582537     
 He    21.619081569765235        10.279522811500824        8.3503903404667099     
 He    8.5519667908755164        12.494300553819023        6.3404700174626836     
 He    4.9397832661888224        12.703797187397340        1.9186453068538252     
 He    19.006178068427197        12.699544870597874        4.1295576621582537     
 He    25.230423629195972        14.102236553654100        6.3404700174626836     
 He    9.5457040154128325        15.705533662435217        8.7523744050675152     
 He    19.621153219333817        7.6743582968587587        4.3305496944586572     
 He    21.004387073200586        15.305095959494434        7.9484062758659046     
 He    10.798526998995365       0.44328518865487060        1.9186453068538252     
 He    17.168478842800546        22.743346255749657        7.1444381466642941     
 He    4.1015043413048149        24.554980275345599        5.7374939205614757     
 He    7.3655857112452727        3.4461813864562392        8.1493983081663064     
 He    3.9358723964207334        10.083556276829896        5.7374939205614757     
 He    2.3214067562974812        13.099595999284158        5.1345178236602678     
 He    6.3164217927963859        20.728787364901848        9.5563425342691257     
 He    11.976909678764551        11.497072039012036        2.3206293714546304     
 He    9.1587331756070860        10.482834257007188        7.1444381466642941     
 He    19.419669698231850        9.4886983362361761        1.5166612422530199     
 He    8.7308593796440181        24.765636631687403       0.71269311305140937     
 He    19.820953212599939        9.0843948907504259        2.7226134360554357     
 He    16.995339916927310        12.496619999346004        5.1345178236602678     
 He    19.600666547464172        16.519552592969674        3.5265815652570467     
 He    20.233251638346786        2.4435408320862964        6.9434461143638915     
 He    4.5224327636246260        16.917670850383473        5.5365018882610730     
 He    25.006559243412568        26.574178057247369       0.91368514535181189     
 He    21.028311984755785        8.2796537423238945        3.1245975006562410     
 He    12.563259281438503        16.112543127702445        6.1394779851622809     
 He    2.9437484116912844        2.6395073667572220        9.5563425342691257     
 He    19.780681255830597        24.759064869360955        4.1295576621582537     
 He    20.583739603884702        25.362814017808105        3.7275735975574489     
 He    24.863237974735934        1.2433874460274408        3.9285656298578520     
 He    1.5075434649626624        14.497648791286423        9.7573345665695292     
 He    24.616149865259299        17.111704513781916        9.1543584696683205     
 He    9.7929326013914331        1.0474209113565154        1.3156692099526173     
 He    5.1069582624067822        22.740640235968179        8.5513823727671134     
 He    21.814250915719903        12.893191959741818        7.9484062758659046     
 He    21.214009570219563        13.501966573497425        4.9335257913598651     
 He    19.573584647889316        26.565673423648438        5.3355098559606704     
 He    2.7560868431576702        2.2545326339963143       0.71269311305140937     
 He    23.827755333245459        13.503126296260914        4.3305496944586572     
 He    21.996090325302056        24.765250057432905       0.91368514535181189     
 He    11.356321441018617        16.514527127661214        6.1394779851622809     
 He    4.9586563995886337        5.6713966336458546       0.71269311305140937     
 He    5.3193870041834552        18.521354533419089        7.7474142435655020     
 He    23.644864191647351        7.4780051879333360        1.9186453068538252     
 He    10.196391162021262       0.44444491141836118        1.3156692099526173     
 He    14.754533073040770        24.152223126877832        6.1394779851622809     
 He    18.017071192539373        5.8646571485353025        4.7325337590594625     
 He    21.428894012599940        9.0843948907504259        2.7226134360554357     
 He    23.627253853455404        13.302134296281531        4.3305496944586572     
 He    4.5102949362160443        20.732653107446815        7.5464222112650994     
 He    5.7414378447631549        9.2722433660769177        9.5563425342691257     
 He    11.941408746254643        26.371639760249998        1.7176532745534225     
 He    24.047972009015215        7.4795514849513234        1.1146771776522144     
 He    21.006141287280357        16.315854573208810        4.9335257913598651     
 He    17.811728997785835        10.295372355935195       0.10971701615020132     
 He    13.585622253316460        11.296466613287150        2.1196373391542278     
 He    15.785595732195743        14.508086296157838        4.3305496944586572     
 He    8.1842200268395242        1.2480263370814031        1.5166612422530199     
 He    15.382628092667881        13.296722256718574        7.1444381466642941     
 He    8.5436877366724922        14.499581662558908        8.7523744050675152     
 He    8.7459432314343442        14.097984236854634        8.5513823727671134     
 He    18.022333337008750        4.8635628911833466        2.7226134360554357     
 He    22.433365892389997        9.2853868907298107        2.7226134360554357     
 He    15.374068483676879        16.108290810902979        8.3503903404667099     
 He    5.9368883428297288        15.919669187067495        1.9186453068538252     
 He    8.5582112753187669        11.897896316207316        2.9236054683558383     
 He    1.5487980603678413        1.6476908915131916        2.7226134360554357     
 He    4.9024578315711658        25.559167126733527        6.1394779851622809     
 He    22.208448480388789        17.117503127599367        6.1394779851622809     
 He    6.3142468460886354        21.734133939053269        9.3553505019687240     
 He    6.5364985893881027        18.335052355110580       0.10971701615020132     
 He    20.392288554633627        19.729239404567881        6.7424540820634888     
 He    20.982146585467124        26.366227720687043        4.5315417267590599     
 He    7.9504626501673101        14.311346612977919        2.1196373391542278     
 He    5.7605219418008833        6.0718343365866358        1.5166612422530199     
 He    17.409954164099826        9.2873197620022960        1.7176532745534225     
 He    8.3380645889150244        16.509888236607253        8.5513823727671134     
 He    18.835354366655707        1.0443283173205404        2.9236054683558383     
 He    14.187968655712528        11.900602335988793        1.5166612422530199     
 He    17.212609373667469        3.6456270894176361        8.9533664373679187     
 He    25.800917107757748        25.552595364407082        9.5563425342691257     
 He    11.163397429353662        14.710624593155211        3.5265815652570467     
 He    5.5443744055506770        9.2776554056398748        6.7424540820634888     
 He    8.7485393089860271        14.303228553633486        6.3404700174626836     
 He    1.4869867041730194        23.947751958607977        7.9484062758659046     
 He    19.385571937877781        23.558524909047605        1.3156692099526173     
 He    6.9460604610813022        10.278749662991830        8.7523744050675152     
 He    7.3502212051129812        14.113447207034509       0.51170108075100662     
 He    21.601752582793168        21.750756631996634       0.71269311305140937     
 He    19.579408200596610        26.372026334504493        1.5166612422530199     
 He    6.5415499693275372        15.115314612895457        2.1196373391542278     
 He    26.637441918115972        13.497327682443462        7.3454301789646967     
 He    20.578407270941337        26.162143126671680        6.1394779851622809     
 He    22.847278453930599        5.6717832079003516       0.51170108075100662     
 He    3.6986774769408801        26.973842611679157        2.1196373391542278     
 He    18.398990552851700        13.500420276479437        5.7374939205614757     
 He    20.004967170673886        16.724410335494028        1.5166612422530199     
 He    19.831547490904704        5.6706234851368613        1.1146771776522144     
 He    17.577480102687726        20.332988553015028        6.3404700174626836     
 He    3.9246465214040618        12.488115365747072        9.5563425342691257     
 He    1.9175274630396721        15.718677187088110        1.9186453068538252     
 He    19.185841734869697        19.123557384848247        8.1493983081663064     
 He    5.7560315718834172        6.8723231682137040        3.3255895329566436     
 He    3.5024556025383489        23.753718295209538        4.3305496944586572     
 He    1.1468129599218289        2.4543649112122083        1.3156692099526173     
 He    5.3314545435640612        13.697933108168352        7.5464222112650994     
 He    26.247384278764553        11.497072039012036        2.3206293714546304     
 He    11.353795551940925        16.511047959370742        7.9484062758659046     
 He    9.3402213441573299        18.926044553159333        6.3404700174626836     
 He    20.434875934612684        4.2594271684817020        3.3255895329566436     
 He    6.1028003447318486        25.551435641643589        10.159318631170333     
 He    18.222974695976845        1.4347150896444043        8.9533664373679187     
 He   0.93550623818909173        1.8351527925851863        9.7573345665695292     
 He    2.9276119318991074        11.894030573662347        4.9335257913598651     
 He    3.7605585238397512       0.84217659457766514        3.5265815652570467     
 He    18.431615151683911        1.6469177430041977        3.1245975006562410     
 He    25.834804501797823        12.490821385528552        8.1493983081663064     
 He    13.571098714670187        13.898151959638740        7.9484062758659046     
 He    23.799270560176723        26.774010334463263        1.5166612422530199     
 He    7.5187292845667812        23.950457978389455        6.5414620497630862     
 He    8.3519564312954024        12.092316553860252        6.3404700174626836     
 He    9.7417154239473867        19.127036553138719        6.3404700174626836     
 He    5.1273047564364234        15.105263682278540        7.3454301789646967     
 He    24.217041198044971        15.703987365417229        9.5563425342691257     
 He    3.7562086304242497        2.8528697428805061        3.1245975006562410     
 He    7.3272784344236817        19.930231404547264        6.7424540820634888     
 He    17.770053470644701        23.548087404176190        6.7424540820634888     
 He    20.811393072169619        14.912776315898085        2.9236054683558383     
 He    21.207414541622324        16.316241147463305        4.7325337590594625     
 He    3.3140213634669338        16.309282810882362        8.3503903404667099     
 He    22.828896142078769        10.083169702575400        5.9384859528618783     
 He    6.7186880453543028        23.955870017952410        3.7275735975574489     
 He    6.7358768544863681        13.694453939877880        9.3553505019687240     
 He    16.185195420066027        14.908137424844124        5.3355098559606704     
 He    5.5292200666243980        17.323520592887210        3.5265815652570467     
 He    13.580640663635062        11.491273425194583        5.3355098559606704     
 He    7.7599937417821332        7.4691139800799080        6.5414620497630862     
 He    24.439292742236461        10.691557742076512        3.1245975006562410     
 He    17.978202806141827        23.961282057515366       0.91368514535181189     
 He    15.550364795785724        26.561034532594476        7.7474142435655020     
 He    23.628867192817257        9.8759925145240661        9.1543584696683205     
 He    4.5544256661909426        3.2482819805128291        6.5414620497630862     
 He    17.963398414045610        24.949232790214428        9.7573345665695292     
 He    19.826285047773364        4.2516956833917652        7.3454301789646967     
 He    21.619011281737258        9.2710836433134283        10.159318631170333     
 He    22.621448890429505        13.300974573518040        4.9335257913598651     
 He    10.353042068408447        14.096824514091145        9.1543584696683205     
 He    17.431703830285311       0.84720205988612429       0.91368514535181189     
 He    22.389094785467123        26.366227720687043        4.5315417267590599     
 He    12.978294460346971        12.500485741890973        3.1245975006562410     
 He    7.9839991018374450       0.24074689165749844        2.7226134360554357     
 He    2.7169370059862539        13.897378811129748        8.3503903404667099     
 He    6.7649934233749889        3.0461302577699536        7.1444381466642941     
 He    7.3453798928255720        13.905110296219684        4.3305496944586572     
 He    4.9357836182653481        10.076597940248954        9.3553505019687240     
 He   0.92077322921471949        12.704956910160830        1.3156692099526173     
 He    9.3510257896681068        12.890872514214836        9.1543584696683205     
 He    11.764550826799901        13.498100830952456        6.9434461143638915     
 He    20.202030609886368        16.718998295931073        4.3305496944586572     
 He    8.5335148878736238        21.543966018199797        3.7275735975574489     
 He    21.012946881299563        14.106875444708063        3.9285656298578520     
 He    11.401575087023343        1.4517243568422660       0.10971701615020132     
 He    23.611678085023229        17.717386533501550        7.7474142435655020     
 He    9.5570700682695051        12.091156831096763        6.9434461143638915     
 He    2.5288541075007331        10.688465148040537        4.7325337590594625     
 He    24.431013588479452        11.890164831117378        6.9434461143638915     
 He    3.5206969401182766        14.098757385363628        8.1493983081663064     
 He    7.1432643767957451        11.483541940104645        9.3553505019687240     
 He    16.992182829353663        14.710624593155211        3.5265815652570467     
 He    7.3624991108075761        8.2819731878508751        1.9186453068538252     
 He    6.3151593958044732        25.163754889101202        2.7226134360554357     
 He    22.616537986992036        17.730916632408938       0.71269311305140937     
 He    18.839353616363230       0.44483148567285802        1.1146771776522144     
 He    19.791204947445422        17.916832236462945        8.5513823727671134     
 He    10.567856421868825        10.284161702554785        5.9384859528618783     
 He    20.373064578417861        26.559488235576488        8.5513823727671134     
 He    21.188822261672453        24.962376314867321        2.9236054683558383     
 He    21.204257354494686        17.723571721573499        4.5315417267590599     
 He    24.854678067082968        1.6349339411147952        9.3553505019687240     
 He    1.5178574871414119        14.310186890214430        2.7226134360554357     
 He    3.9210686016484453        15.911551127723060        6.1394779851622809     
 He    10.130791121540884        23.949298255625965        7.1444381466642941     
 He    23.222953628461642        16.323972632553243       0.71269311305140937     
 He    22.831562009888486        7.2634830890465611        8.9533664373679187     
 He    18.428808608264251        1.6430520004592293        5.1345178236602678     
 He    18.376118667514305        25.165687760373686        1.7176532745534225     
 He    13.544297768099257        26.364681423669055        5.3355098559606704     
 He    2.4934232639108256        24.958123998067855        5.1345178236602678     
 He    16.993375137425573        10.880565940166493        9.3553505019687240     
 He    22.452239125343798        3.0596603566773437       0.10971701615020132     
 He    20.392078088765651        19.930617978801759        6.5414620497630862     
 He    3.3645371539410354       0.24538578271146072       0.31070904845060399     
 He    22.213570247910187        15.712878573270658        4.9335257913598651     
 He    7.5477057751693888        15.318626058401824       0.91368514535181189     
 He    6.3305940904107540        14.698254217011312        9.9583265988699310     
 He    20.404847015116200        13.091477939939724        9.3553505019687240     
 He    1.5514643263935111        2.0547003567804198       0.10971701615020132     
 He    6.9282399556833418        18.724279404670956        6.7424540820634888     
 He    19.624170228621452        7.4768454651698448        2.5216214037550335     
 He    20.610750916769621        11.888231959844894        7.9484062758659046     
 He    19.628028902273023        4.8604702971473719        4.3305496944586572     
 He    21.008667375466025        17.932681780897315       0.31070904845060399     
 He    1.5083153390685595        15.103717385260552        8.1493983081663064     
 He    3.9555876919544186        4.6656634852399375        1.1146771776522144     
 He    4.6969047727336992        26.964564829571231        6.9434461143638915     
 He    4.1457054588616771        8.8857223362980235        1.5166612422530199     
 He    9.1799917215826259        2.2437085548704023        6.3404700174626836     
 He    24.596715622283533        25.756679958422438        7.9484062758659046     
 He    3.8981964176490869        25.156796552520259        6.3404700174626836     
 He    15.157079581724702        24.152996275386826        5.7374939205614757     
 He    18.828478584162511        3.0515422973329094        4.3305496944586572     
 He    5.3397334982130973        10.885977979729448        6.5414620497630862     
 He    1.9169661543557404        15.717904038579116        2.3206293714546304     
 He    7.7282114046377819        21.743798295415690        4.3305496944586572     
 He    8.3292247237980082        22.547766295333229        4.3305496944586572     
 He    8.5569482810029260        11.492819722212571        4.5315417267590599     
 He    5.5348327552477645        14.104555999181080        5.1345178236602678     
 He    22.016226054801756        14.911230018880099        3.7275735975574489     
 He    17.197875866923155        10.482061108498195        7.5464222112650994     
 He    20.806762623966137        17.729756909645449        1.3156692099526173     
 He    19.424019492093361        6.6713311682343193        3.3255895329566436     
 He    23.228566117977032        11.491659999449080        5.1345178236602678     
 He    21.791659386062509        22.138823958793513        7.9484062758659046     
 He    18.817322997173818        6.4645405544374812        6.3404700174626836     
 He    3.1142916582287863        15.907685385178091        8.1493983081663064     
 He    2.1133978973023217        13.896605662620754        8.7523744050675152     
 He    21.226357365726184        5.4522356437051176        10.159318631170333     
 He    7.9151717853094272        25.757839681185931        7.3454301789646967     
 He    6.1611039696450423        6.8765754850131691        1.1146771776522144     
 He    23.797165503280997        25.561099998006011        5.1345178236602678     
 He    7.3235603368280646        24.563484908944528        1.3156692099526173     
 He    9.1865169599218301        2.4543649112122083        1.3156692099526173     
 He    20.035135571132457        1.0358236837216095        7.3454301789646967     
 He    21.593193073356154        25.368999205880055       0.51170108075100662     
 He    18.991023530392944        19.132062018447176        3.7275735975574489     
 He    14.379138453297712        12.693746256780422        7.1444381466642941     
 He    22.014401751801984        14.505380276376361        5.7374939205614757     
 He    10.761832961981641        12.694519405289414        6.7424540820634888     
 He    8.9544434097474248        14.713330612936689        2.1196373391542278     
 He    16.399729119184439        11.095088039053266        2.3206293714546304     
 He    8.7349280213936265        17.914512790935962        9.7573345665695292     
 He    24.430592656743496        12.292921979585142        6.5414620497630862     
 He    6.5086446165993710        26.161756552417184        6.3404700174626836     
 He    24.202518555384589        25.565738889059975        2.7226134360554357     
 He    20.791116866167950        23.556592037775122        2.3206293714546304     
 He    18.202839165585122        12.902083167595245        3.3255895329566436     
 He    20.813778683853322        15.319399206910818       0.51170108075100662     
 He    17.368068370198692        24.354761423875207        5.3355098559606704     
 He    25.668822311421717        2.6572897824640775       0.31070904845060399     
 He    20.225183348673706        6.6674654256893504        5.3355098559606704     
 He    8.1181288661492008        24.953871681268392        7.3454301789646967     
 He    9.3249266282830732        26.568379443429915        3.9285656298578520     
 He    21.388200825432680        22.741799958731669        7.9484062758659046     
 He    21.213097418719677        13.299041702245557        5.9384859528618783     
 He    5.7363867634856840        14.912003167389093        3.3255895329566436     
 He    6.3416799866954001        15.116860909913445        1.3156692099526173     
 He    3.8969335228872342        25.558393978224533        6.5414620497630862     
 He    10.791580928474195        1.4420600004798445        5.1345178236602678     
 He    7.7456811667737764        13.902790850692703        5.5365018882610730     
 He    3.9061945188481810        20.731106810428827        8.3503903404667099     
 He    18.020789588796955        3.6514257032350890        5.9384859528618783     
 He    22.228023398974496        11.296080039032653        2.3206293714546304     
 He    7.1591910875978604        8.0771154453265215        3.9285656298578520     
 He    20.582546598934872        23.546154532903707        7.7474142435655020     
 He    9.7695691976281420        9.6869843164340832        2.9236054683558383     
 He    1.3045162952028888        15.906525662414602        8.7523744050675152     
 He    16.585917824858161        16.116408870247412        4.1295576621582537     
 He    18.612682388498200        10.492885187624106        1.9186453068538252     
 He    8.9350090672176687        22.551632037878196        2.3206293714546304     
 He    6.5491973272646646        11.294147167760167        3.3255895329566436     
 He    2.0851235901015626        26.966111126589219        6.1394779851622809     
 He    25.827928918412606        16.111383404938952        6.7424540820634888     
 He    6.3589392829634175        7.4772320394243419        2.3206293714546304     
 He    24.652422572321115        2.0365313668190677        9.5563425342691257     
 He    14.010058506471889       0.84063029755967777        4.3305496944586572     
 He    8.9500933172239474        15.110675721841496        4.5315417267590599     
 He    6.5110301287290868        25.761705423730898        5.3355098559606704     
 He    19.023577940751167        7.0767943364835597        1.5166612422530199     
 He    3.7302494477712420        13.707210890276276        2.7226134360554357     
 He    5.7145665106102612        19.923659642220816        10.159318631170333     
 He    3.9007219085108282        21.933579642014664        10.159318631170333     
 He    5.7184259806937350        23.760676631790481       0.71269311305140937     
 He    6.1570341332475795        4.0476110893764057        8.9533664373679187     
 He    21.243757636266103        3.0561811883868719        1.9186453068538252     
 He    21.639428262902854        4.2574942972092176        4.3305496944586572     
 He    5.3458375061543828        9.0793694254419659        5.3355098559606704     
 He    18.217362306015442        7.0737017424475850        3.1245975006562410     
 He    10.962053787429733        12.895124831014302        6.9434461143638915     
 He    21.410371423354121        13.898925108147735        7.5464222112650994     
 He    18.211538952416124        8.8806968709895635        4.1295576621582537     
 He    17.011406506907463        5.4603537030495515        5.9384859528618783     
 He    6.7266861465533978        19.530180275860982        5.7374939205614757     
 He    23.228846672765009        10.685372554004561        6.3404700174626836     
 He    26.437150904193892        13.094957108230195        7.5464222112650994     
 He    4.7402638277106766        10.487473148061150        4.7325337590594625     
 He    8.1437371064322672        13.090704791430730        9.7573345665695292     
 He    6.3692528073722272        3.2564000398572630        2.3206293714546304     
 He    2.2847128188377450        26.157504235617719        8.5513823727671134     
 He    8.7770942705287514        1.2341096639195162        8.7523744050675152     
 He    18.826794459002741        1.4358748124078948        8.3503903404667099     
 He    1.3200222733770250        14.516204355502273       0.10971701615020132     
 He    6.7198808511961552        24.159181463458776        2.5216214037550335     
 He    24.053444221136616        3.0503825745694191        4.9335257913598651     
 He    26.030745622304405        14.903885108044658        7.5464222112650994     
 He    15.376734550594573        14.901952236772175        8.5513823727671134     
 He    17.793837905697934        15.312440870329874        4.1295576621582537     
 He    22.404389501341377        18.723892830416460        6.9434461143638915     
 He    24.003209980990373        26.374732354285975       0.10971701615020132     
 He    6.7708871645562727        3.0542483171143875        2.9236054683558383     
 He    22.229216105262360        10.692717464840001        2.5216214037550335     
 He    23.853504149584477        3.6568377427980447        3.1245975006562410     
 He    18.015948674725497        6.6697848712163319        4.1295576621582537     
 He    3.6968528752791441        24.147970810078366        8.3503903404667099     
 He    10.793335142553966        2.4528186141942205        2.1196373391542278     
 He    19.609717376219105        14.313666058504902       0.91368514535181189     
 He    3.3625725735472742       0.24267976292998272        1.7176532745534225     
 He    23.453974451080207        1.8452037232021046        4.5315417267590599     
 He    3.5004914203605395        26.977708354224124       0.10971701615020132     
 He    6.5611947777252704        7.0756346137200694        2.1196373391542278     
 He    22.227672357050565        9.4805802768917431        5.7374939205614757     
 He    2.6952579264907106        25.765957740530364        3.1245975006562410     
 He    22.053130358575483       0.84526918861364009        1.9186453068538252     
 He    22.417720333699787        16.725570058257517       0.91368514535181189     
 He    21.219411593866976        8.8710325146271423        9.1543584696683205     
 He    9.7645175190267448        10.486699999552156        5.1345178236602678     
 He    23.589647664941793        25.350443641664206        10.159318631170333     
 He    4.5033492639108248        24.958123998067855        5.1345178236602678     
 He    20.631939572933135        5.8673631683167802        3.3255895329566436     
 He    2.7517364519722292       0.23185568380407073        7.3454301789646967     
 He    10.366372701658880        10.485153702534170        5.9384859528618783     
 He    18.972360862861109        25.963083997964780        5.1345178236602678     
 He    15.389293608401074        13.104234890338120        2.7226134360554357     
 He    24.666735744653401       0.44289861440037376        2.1196373391542278     
 He    20.800517840860923        15.906139088160105        8.9533664373679187     
 He    6.7172846740904859        23.147263126980910        6.1394779851622809     
 He    18.016229229513474        5.8634974257718122        5.3355098559606704     
 He    8.9650372898362356        8.0728631285270556        6.1394779851622809     
 He    8.3586219470285954        11.899829187479799        1.9186453068538252     
 He    22.794517826936723        24.959283720831348        4.5315417267590599     
 He    17.596002293717596        12.291762256821650        7.1444381466642941     
 He    3.8972843657031886        25.760545700967409        5.9384859528618783     
 He    23.251508689558353        4.0615277625382920        1.7176532745534225     
 He    18.591844575150638        16.715905701895096        5.9384859528618783     
 He    9.9549158407219824        13.900471405165723        6.7424540820634888     
 He    2.7196036702278752        17.531084355193045       0.10971701615020132     
 He    21.439908724870719        1.2344962381740132        8.5513823727671134     
 He    8.5699981603574074        7.0740883167020820        2.9236054683558383     
 He    19.440226658129468        1.6519432083126568       0.51170108075100662     
 He    5.1403547353448920        11.493206296467068        4.3305496944586572     
 He    20.035065581766442        2.4474065746312648        4.9335257913598651     
 He    8.9782272474767293        1.6376399608962733        7.9484062758659046     
 He    18.366716896389431        26.362748552396571        6.3404700174626836     
 He    19.976902931125153        26.365841146432544        4.7325337590594625     
 He    20.589352192954081        21.337175404402959        6.7424540820634888     
 He    18.597387174854006        14.101849979399603        6.5414620497630862     
 He    18.805606698825116        14.716809781227161       0.31070904845060399     
 He    6.3413988345834946        11.083104237163864        8.5513823727671134     
 He    10.548702534573060        16.509501662352758        8.7523744050675152     
 He    5.3421891988168015        10.687691999531543        5.1345178236602678     
 He    9.3238740998352103        25.961924275201291        5.7374939205614757     
 He    18.967870492943643        26.763572829591848        6.9434461143638915     
 He    17.624347187608297        2.6507180201376306        3.7275735975574489     
 He    17.564149568991283        24.751333384271021        8.1493983081663064     
 He    12.366195742672039        15.311281147566385        4.7325337590594625     
 He    14.985203550613324        13.504672593278903        3.5265815652570467     
 He    22.006824482784857        17.721638850301012        5.5365018882610730     
 He    21.387569626936724        24.959283720831348        4.5315417267590599     
 He    24.005104273356157        25.368999205880055       0.51170108075100662     
 He    22.439609679955332        3.0422645152249852        9.1543584696683205     
 He    19.772682756415552        25.958058532656320        7.7474142435655020     
 He    6.1336011383342282        17.325453464159693        2.5216214037550335     
 He    21.019752475318768        11.897896316207316        2.9236054683558383     
 He    14.570098183230867        16.914964830601996        6.9434461143638915     
 He    9.1510160274119219        17.328932632450165       0.71269311305140937     
 He    1.3387543329509444        1.4335553668809138        9.5563425342691257     
 He    10.559577865435742        16.322812909789754        1.3156692099526173     
 He    10.164888881894949        9.8794716828145379        7.3454301789646967     
 He    22.993615736354990        22.738320790441197        9.7573345665695292     
 He    16.993024294609619        10.678414217423619        9.9583265988699310     
 He    20.228410425613365        3.0418779409704881        9.3553505019687240     
 He    21.237442863794879        2.6441462578111841        7.1444381466642941     
 He    17.573901884270146        21.336402255893965        7.1444381466642941     
 He    14.608475748080433        1.4393539806983666        6.5414620497630862     
 He    21.041852685658242        1.2399082777369692        5.7374939205614757     
 He    22.840753414699371        7.0744748909565782        2.7226134360554357     
 He    23.620307782934233        14.300909108106504        7.5464222112650994     
 He    24.655860712452682        3.0496094260604254        5.3355098559606704     
 He    8.9364117416035711        17.713520790956579        9.7573345665695292     
 He    11.365231693717597        12.291762256821650        7.1444381466642941     
 He    12.602127966498013       0.43594027781943034        5.7374939205614757     
 He    3.9200862616745709        15.506861107982813        7.5464222112650994     
 He    3.7250577904378188        17.330092355213658       0.10971701615020132     
 He    13.979188121719448        13.704891444749295        3.9285656298578520     
 He    4.3489430944894290        7.2754668909359639        2.7226134360554357     
 He    6.5760686614175583       0.64273089161626784        2.7226134360554357     
 He    26.202060344731851        25.551435641643589        10.159318631170333     
 He    18.369663617649088        25.156796552520259        6.3404700174626836     
 He    18.577883141620202        25.771756354347819       0.10971701615020132     
 He    18.422003312907009        6.2720531880570274        1.9186453068538252     
 He    4.7360540125811879        10.481674534243698        7.7474142435655020     
 He    11.764621114827879        14.506539999139852        5.1345178236602678     
 He    7.9561456268186523        12.100821187459184        1.9186453068538252     
 He    14.792630282210336        11.096247761816757        1.7176532745534225     
 He    16.763196277832904        25.360494572281123        4.9335257913598651     
 He    4.4954209529697673        26.358882809851600        8.3503903404667099     
 He    3.0942962061230750        25.358561701008639        5.9384859528618783     
 He    5.9127532640685176        25.566512037568970        2.3206293714546304     
 He    2.4925109133029633        23.141851087417955        8.9533664373679187     
 He    25.463689985212230        2.0465822974359860        4.3305496944586572     
 He    2.3231607712692770        12.497006573600501        4.9335257913598651     
 He    21.181314683359375        24.347029938785269        9.3553505019687240     
 He    23.661351812917445       0.84565576286813693        1.7176532745534225     
 He    9.3256283139149829        26.972682888915667        2.7226134360554357     
 He    25.232668565269737        11.685307088593026        8.9533664373679187     
 He    1.8855339631494281        24.548021938764656        9.3553505019687240     
 He    19.598701967070411        16.516846573188197        4.9335257913598651     
 He    14.584411056901187        12.901310019086251        3.7275735975574489     
 He    3.9269623428297291        15.919669187067495        1.9186453068538252     
 He    7.9203640399667785        26.975002334442646        1.5166612422530199     
 He    16.615384738792798        1.6368668123872796        8.3503903404667099     
 He    22.826931661238994        10.887137702492939        5.9384859528618783     
 He    4.7434914024202781        10.895255761837372        1.7176532745534225     
 He    25.201447337701342        24.347416513039768        9.1543584696683205     
 He    25.446851819788144        10.896802058855361       0.91368514535181189     
 He    21.397742674843570        19.528247404588495        6.7424540820634888     
 He    15.781526194460243        14.099143959618125        7.9484062758659046     
 He    23.205623446841720        18.115118216660850        9.9583265988699310     
 He    20.027768767983307        4.0507036834123804        7.3454301789646967     
 He    6.3621665590110554        5.4649925941035136        3.5265815652570467     
 He    23.840594846285949        10.092447484683325        1.1146771776522144     
 He    8.3490098095897309        14.104942573435578        4.9335257913598651     
 He    16.827042104233513       0.84488261435914325        2.1196373391542278     
 He    8.1729941518228522        3.6525854259985793        5.3355098559606704     
 He    4.1090113222939655        20.330282533233550        7.7474142435655020     
 He    5.7566625712713977        3.0414913667159911        9.5563425342691257     
 He    25.227687473358277        15.913483998995543        5.1345178236602678     
 He    2.7283033575048901        12.703024038888346        2.3206293714546304     
 He    17.419214861398810        2.0400105351095394        7.7474142435655020     
 He    7.9804207838658767       0.43748657483741776        4.9335257913598651     
 He    21.021787244186520        12.102367484477170        1.1146771776522144     
 He    19.790784214817442        19.932937424328742        5.3355098559606704     
 He    16.761301885913131        25.559553700988026        5.9384859528618783     
 He    21.224392884886409        6.2562036436226567        10.159318631170333     
 He    17.991251988618391        13.895832514111760        9.1543584696683205     
 He    7.5780848406039105        1.0420088717935594        4.1295576621582537     
 He    16.356019022283533        25.756679958422438        7.9484062758659046     
 He    4.5629853747359324        1.2433874460274408        3.9285656298578520     
 He    9.1933225539410355       0.24538578271146072       0.31070904845060399     
 He    9.3459041217006966        15.102171088242564        8.9533664373679187     
 He    16.389345207193664        13.500806850733934        5.5365018882610730     
 He    21.604418151940923        16.511047959370742        7.9484062758659046     
 He    6.7210033690100310        23.354053740777751        3.1245975006562410     
 He    3.9256291600399003        15.312827444584372        3.9285656298578520     
 He    11.358426000144403        13.694067365623383        9.5563425342691257     
 He    2.7520173054221706        1.8455902974566014        4.3305496944586572     
 He    17.611157229967802        9.0859411877684124        1.9186453068538252     
 He    23.635532808104440        10.490179167842628        3.3255895329566436     
 He    20.430806297323194        3.0438108122429726        8.3503903404667099     
 He    20.804797744910413        15.307028830766919        6.9434461143638915     
 He    5.9115606573346415        26.976548631460634       0.71269311305140937     
 He    20.216202807946747        9.8817911283415185        6.1394779851622809     
 He    4.8976166188377457        26.157504235617719        8.5513823727671134     
 He    21.188260554772569        21.734907087562263        8.9533664373679187     
 He    10.562103555405459        14.712944038682192        2.3206293714546304     
 He    16.765441711676608        26.976935205715129       0.51170108075100662     
 He    18.208171299420510        10.489406019333634        3.7275735975574489     
 He    9.1193031818636427        26.158663958381208        7.9484062758659046     
 He    17.395290646721527        14.712170890173200        2.7226134360554357     
 He    19.176721016302739        23.547700829921695        6.9434461143638915     
 He    4.3481013305715068        8.8876552075705071       0.51170108075100662     
 He    22.036993580121340        7.6797703364217140        1.5166612422530199     
 He    18.175125768852340        22.745665701276639        5.9384859528618783     
 He    9.3343983887739626        23.959735760497381        1.7176532745534225     
 He    22.590157374833133        24.954644829777383        6.9434461143638915     
 He    17.392063271119902        15.917736315795009        2.9236054683558383     
 He    7.1504914003208455        12.905175761631220        1.7176532745534225     
 He    16.558765637255327        25.154090532738781        7.7474142435655020     
 He    6.5470925690309025        12.501258890399965        2.7226134360554357     
 He    23.458114177289694        2.4559112082301957       0.51170108075100662     
 He    18.599141289379787        14.305934573414964        4.9335257913598651     
 He    4.7235657405726030        17.321201147360231        4.7325337590594625     
 He    21.440259866348637        3.8566700200139392        3.7275735975574489     
 He    10.983803254507240        2.8416590895000975        8.9533664373679187     
 He    17.181739088469016        17.316562256306266        7.1444381466642941     
 He    21.436260915303077        6.8761889107586729        1.3156692099526173     
 He    22.806515376951317        21.547445186490268        1.9186453068538252     
 He    8.1793788141061032        1.8463634459655951        3.9285656298578520     
 He    8.9406916456530592        17.114410533563394        7.7474142435655020     
 He    23.013541497756652        17.119049424617355        5.3355098559606704     
 He    20.212834955843157        9.8771522372875573        8.5513823727671134     
 He    3.9437301206718511        5.2543362377617076        8.5513823727671134     
 He    19.588949651791545        19.931777701565252        5.9384859528618783     
 He    23.232775435336581        7.4640885147714489        9.1543584696683205     
 He    16.965030741304815        24.554980275345599        5.7374939205614757     
 He    9.1432275956489022        15.099851642715583        10.159318631170333     
 He    20.993442549403795        23.356759760559228        1.7176532745534225     
 He    5.9352742070359703        12.892418811232824        8.3503903404667099     
 He    6.1568942540695417        7.6774508908947334        2.7226134360554357     
 He    20.235918003926447        3.6572243170525418        2.9236054683558383     
 He    19.625994432067237        7.0760211879745665        1.9186453068538252     
 He    23.853574338058465        3.8586028912864236        2.7226134360554357     
 He    3.1290958512170262        13.306386613080996        2.1196373391542278     
 He    3.3123375369691264        17.113637385054400        8.1493983081663064     
 He    4.5281159393839445        16.320493464262771        2.5216214037550335     
 He    7.5280609667716565        23.358306057577213       0.91368514535181189     
 He    3.3607484696554777        1.4501780598242786       0.91368514535181189     
 He    22.215114095675968        17.731689780917932       0.31070904845060399     
 He    14.982467096113664        12.895897979523296        6.5414620497630862     
 He    6.7346142583864790        16.516073424679202        5.3355098559606704     
 He    4.7089722125603171        21.334469384621482        8.1493983081663064     
 He    6.5599314847474659        4.2505359606282749        7.9484062758659046     
 He    18.176318375586217        21.335629107384971        7.5464222112650994     
 He    13.950773138908747        23.950844552643950        6.3404700174626836     
 He    4.4994202026772907        25.759385978203920        6.5414620497630862     
 He    19.803623727857932        16.522258612751152        2.1196373391542278     
 He    23.016418130096312        16.518006295951686        4.3305496944586572     
 He    22.022470539245006        14.314825781268391       0.31070904845060399     
 He    18.994952492072489        17.524126018612101        3.7275735975574489     
 He    24.403932186674531        25.969655760291225        1.7176532745534225     
 He    4.1008024565649297        22.537328790461814        9.7573345665695292     
 He    16.617489895242510        3.6564511685435481        3.3255895329566436     
 He    9.7822678359507176        1.8394051093846515        7.5464222112650994     
 He    5.7575049325132470        6.2693471682755497        3.3255895329566436     
 He    6.1389329735076528        12.492754256801035        7.1444381466642941     
 He    13.176691082349278        13.101915444811139        3.9285656298578520     
 He    3.6966426085191428        25.962697423710281        5.3355098559606704     
 He    19.025402044642963        5.8692960395892646        2.3206293714546304     
 He    17.621891188342630       0.42898194123848693        9.3553505019687240     
 He    10.773479868288256        10.693877187603492        1.9186453068538252     
 He    4.9504475338595988        7.8784428908741182        2.7226134360554357     
 He    20.816374263635062        11.491273425194583        5.3355098559606704     
 He    11.754237103283117        16.105584791121501        9.7573345665695292     
 He    22.422701226503271        10.884045108456965        7.5464222112650994     
 He    20.395376051057216        22.153513780464394       0.31070904845060399     
 He    7.9621089591499974        7.4706602770978954        5.7374939205614757     
 He    23.055076349287845        1.0427820203025531        3.7275735975574489     
 He    1.0895624607804255        26.575724354265358       0.10971701615020132     
 He    20.582897541304817        24.554980275345599        5.7374939205614757     
 He    17.984516682627159        17.113250810799901        8.3503903404667099     
 He    10.353883931880356        13.291310217155619        9.9583265988699310     
 He    7.1243213535839081        20.734199404464803        6.7424540820634888     
 He    22.995159584120771        24.757131998088472        5.1345178236602678     
 He    6.7448575943213003        12.093476276623743        5.7374939205614757     
 He    17.394097840879674        14.508859444666832        3.9285656298578520     
 He    8.7695870904316244        3.8454593666335302        9.5563425342691257     
 He    15.989114022165458        12.898217425050277        5.3355098559606704     
 He    14.752708770040998        23.746373384374095        8.1493983081663064     
 He    13.983046894925007        11.895190296425838        4.3305496944586572     
 He    6.5703857843202043        3.6599303368340199        1.5166612422530199     
 He    16.624155311421717        2.6572897824640775       0.31070904845060399     
 He    26.000857378417862        26.559488235576488        8.5513823727671134     
 He    7.3526766070547218        11.495139167739552        3.3255895329566436     
 He    4.7511388599113937        7.8807623364010997        1.5166612422530199     
 He    1.7458614000263308       0.83560483225121862        6.9434461143638915     
 He    16.562414243254871        25.965790017746258        3.7275735975574489     
 He    14.007673193450149        2.8540294656439968        2.5216214037550335     
 He    5.5025588001235306        24.546862216001163        9.9583265988699310     
 He    1.5067017010447408        16.109837107920967        7.5464222112650994     
 He    14.783509264981413        13.100369147793151        4.7325337590594625     
 He    8.5351983161554799        17.512915365231692        9.5563425342691257     
 He    18.392746068408449        14.096824514091145        9.1543584696683205     
 He    15.418550355129696        1.2460934658089189        2.5216214037550335     
 He    7.9589518715763479        9.6846648709071008        4.1295576621582537     
 He    26.028009366912723        15.908458533687085        7.7474142435655020     
 He   0.13125518384712578        1.8347662183306894        9.9583265988699310     
 He    3.7291972179853428        15.520777781144700       0.31070904845060399     
 He    27.052898327422362        11.902535207261279       0.51170108075100662     
 He    22.428033858108599        12.504738058690437       0.91368514535181189     
 He    20.642463463655936       0.63847857481680237        4.9335257913598651     
 He    24.233389139245006        14.314825781268391       0.31070904845060399     
 He    20.796308324393401        18.320362533439699        7.7474142435655020     
 He    13.603092015452455        3.4554591685641638        3.3255895329566436     
 He    4.5021562589609969        23.141464513163456        9.1543584696683205     
 He    9.3880005805777849        1.4466988915338068        2.7226134360554357     
 He    7.5266572968458751        20.129677107508659        7.5464222112650994     
 He    24.203150152096498        26.574951205756363       0.51170108075100662     
 He    2.5567078811814894        1.2484129113358999        1.3156692099526173     
 He    23.993808010757522        25.958445106910819        7.5464222112650994     
 He    11.189286025316729       0.42782221847499635        9.9583265988699310     
 He    2.1478466000263308       0.83560483225121862        6.9434461143638915     
 He    5.1225338317309799        16.712039959350129        7.9484062758659046     
 He    6.7469625516630387        12.499712593381979        3.5265815652570467     
 He    16.601844436106290        11.903308355770271       0.10971701615020132     
 He    10.593114117997899       0.63886514907129932        4.7325337590594625     
 He    20.012754806005006        12.500099167636476        3.3255895329566436     
 He    15.194054073972415        10.288800593608748        3.5265815652570467     
 He    17.600633339245004        14.314825781268391       0.31070904845060399     
 He    13.364914357782776        16.714359404877108        6.7424540820634888     
 He    3.3236337000137746        15.717517464324619        2.5216214037550335     
 He    8.3304176291938479        23.557751760538611        1.7176532745534225     
 He    20.608295514827880        14.506539999139852        5.1345178236602678     
 He    17.015686112294990        2.4412213865593149        8.1493983081663064     
 He    24.230301742375406        12.697225425070894        5.3355098559606704     
 He    4.7063063447505984        24.154155998150316        5.1345178236602678     
 He    13.804926379370377        1.8432708519296201        5.5365018882610730     
 He    11.129509935759597        26.965724552334724        6.3404700174626836     
 He    23.648933132058922        3.0469034062789473        6.7424540820634888     
 He    23.040553407965501        8.4845114848482464        1.1146771776522144     
 He    1.3040953634669339        16.309282810882362        8.3503903404667099     
 He    21.392270562276156        24.764090334669415        1.5166612422530199     
 He    16.353914064941794        25.350443641664206        10.159318631170333     
 He    4.7229342434146835        17.118662850362860        5.5365018882610730     
 He    1.8908662960927920        23.748692829901078        6.9434461143638915     
 He    1.3067614303846280        15.102944236751558        8.5513823727671134     
 He    2.5359405549698808        10.093220633192319       0.71269311305140937     
 He    6.7666771503188086        1.4351016638989011        8.7523744050675152     
 He    24.195081165545499        25.152157661466298        8.7523744050675152     
 He    20.788591076644245        24.359786889183667        2.7226134360554357     
 He    12.770776721561754        13.096503405248184        6.7424540820634888     
 He    3.7495431146910567        3.0453571092609599        7.5464222112650994     
 He    9.9544949089860282        14.303228553633486        6.3404700174626836     
 He    17.391361386380016        13.900084830911226        6.9434461143638915     
 He    5.0984688418897690        25.753973938640961        9.3553505019687240     
 He    18.796836026642211        12.889712791451347        9.7573345665695292     
 He    18.426002363506559        4.0592083170113114        2.9236054683558383     
 He    20.598893843256992        16.510274810861752        8.3503903404667099     
 He    23.450676687896618        1.2356559609375037        7.9484062758659046     
 He    5.5637389578223955        4.4642849110060556        1.3156692099526173     
 He    6.9384131031441747        14.099917108127119        7.5464222112650994     
 He    22.442977432504936        2.2402293865799305        8.1493983081663064     
 He    11.362495338771927        12.489661662765061        8.7523744050675152     
 He    2.3261779796648892        13.912841781309622       0.31070904845060399     
 He    1.8896737889129038        25.965403443491763        3.9285656298578520     
 He    24.219847841018620        16.514527127661214        6.1394779851622809     
 He    6.7033225436821313        26.556395641540515        10.159318631170333     
 He    26.445219691636915        12.904402613122226        2.1196373391542278     
 He    7.5668589655872394        3.4465679607107358        7.9484062758659046     
 He    19.976832842205152        26.970750017643180        3.7275735975574489     
 He    20.039205208421944        2.2514400399603396        2.3206293714546304     
 He    23.826071606301639        15.114154890131967        2.7226134360554357     
 He    17.971677368694646        22.137277661775528        8.7523744050675152     
 He    3.1063641437196323        23.761836354553971       0.10971701615020132     
 He    3.9317327697652336        10.279522811500824        8.3503903404667099     
 He    4.5392715263726400        12.907495207158201       0.51170108075100662     
 He    9.1669422404440972        9.8891360391769592        2.3206293714546304     
 He    24.663508468605762        2.4551380597212020       0.91368514535181189     
 He    22.013980521404065        12.488115365747072        9.5563425342691257     
 He    10.564208114531244        11.892484276644360        5.7374939205614757     
 He    3.0975938697526773        25.161435443574220        3.9285656298578520     
 He    9.5508256833802445        13.494235088407487        8.9533664373679187     
 He    14.407272582658470       0.83405853523323126        7.7474142435655020     
 He    8.3795294510802041        1.8452037232021046        4.5315417267590599     
 He    4.9472203573659481        10.697356355893964       0.10971701615020132     
 He    22.833105459438318        6.0555982178977681        9.9583265988699310
[truncated: 318,555 more chars]
