# Supplementary material for: Design Principles for PFAS Adsorption in Three-Dimensional Covalent Organic Frameworks
Source: J Phys Chem C Nanomater Interfaces. 2026 Apr 8;130(15):5721–32. doi: 10.1021/acs.jpcc.6c01608 (PMC13093484; doi:10.1021/acs.jpcc.6c01608)
Supplement: Supplementary file 2 [file jp6c01608_si_002.zip › COF300/4_PoreSizeDistributions/CF3-Functionalized/results.txt]

 !-------------------------------------------------------!
 ! Welcome to PB4.0                                      !
 ! Developed by: Lev Sarkisov, 2012/20                   !
 ! Cite: Sarkisov, Harrison, Molecular Simulation, 2011  !
 !-------------------------------------------------------!

 !-------------------------------------------------------!
 ! The program first goes through several preliminary    !
 ! initializations, associated with reading parameters.  !
 !-------------------------------------------------------!

 Step 1/10
 !-------------------------------------------------------!
 ! Proceed with initialization and data input            !
 !-------------------------------------------------------!

 !-------------------------------------------------------!
 ! Initialization complete                               !
 !-------------------------------------------------------!

 System volume in A^3:        7644.935
 System mass, g/mol:          3409.007
 System density, g/cm^3:         0.740

 -------------------------------------------------------
 If calculated density is  different from the  reported 
 crystallographic one,  make sure you remove unresolved 
 atoms from the adsorbent structure file
 ------------------------------------------------------

 Step 2/10
 !-------------------------------------------------------!
 ! Starting preliminary lattice calculations             !
 !-------------------------------------------------------!

 !-------------------------------------------------------!
 ! Preliminary lattice complete                          !
 !-------------------------------------------------------!

 !-------------------------------------------------------!
 ! Starting limiting pore diameter and maximum pore size !
 ! analysis                                              !
 !-------------------------------------------------------!

 Pore limiting diameter in A:         8.51
 Maximum pore diameter in A:          9.10
 The system is percolated in            1  dimension (channels)

 !-------------------------------------------------------!
 ! Limiting pore diameter and maximum pore size          !
 ! analysis complete                                     !
 !-------------------------------------------------------!


 !=======================================================!

 !--------------------------------------------------------!
 ! Phase 1: Total properties                              !
 !--------------------------------------------------------!

 Step 3/10
 !-------------------------------------------------------!
 ! Starting surface area calculations                    !
 !-------------------------------------------------------!

 Total surface area in A^2:                      1102.99
 Total surface area per volume in m^2/cm^3:      1442.78
 Total surface area per mass in m^2/g:           1948.48

 !-------------------------------------------------------!
 ! Surface area calculations complete                    !
 !-------------------------------------------------------!

 Step 4/10
 !-------------------------------------------------------!
 ! Starting pore size distribution calculations          !
 !-------------------------------------------------------!

 Total cumulative PSD and differential
 PSD have been stored in files Total_psd_cumulative.txt
 and Total_ psd.txt

 !-------------------------------------------------------!
 ! Pore size distribution calculations complete          !
 !-------------------------------------------------------!

 Step 5/10
 !-------------------------------------------------------!
 ! Starting pore volume calculations                     !
 !-------------------------------------------------------!

 Total helium volume in A^3:                        4728.537
 Total helium volume in cm^3/g:                        0.835

 Total geometric volume in A^3:                     4925.037
 Total geometric volume in cm^3/g:                     0.870

 Total probe-occupiable volume in A^3:               4238.979
 Total probe-occupiable volume in cm^3/g:               0.749
 Total fraction of free volume:                      0.55448

 !-------------------------------------------------------!
 ! Pore volume calculations complete                     !
 !-------------------------------------------------------!


 !=======================================================!

 !--------------------------------------------------------!
 ! Phase 2: Network-accessible properties                 !
 !--------------------------------------------------------!

 Step 6/10
 !-------------------------------------------------------!
 ! Generation of  point-accessible lattice               !
 !-------------------------------------------------------!

 !-------------------------------------------------------!
 ! Generation of point-accessible lattice complete	 !
 !-------------------------------------------------------!

 Step 7/10
 !-------------------------------------------------------!
 ! Generation of helium-accessible lattice               !
 !-------------------------------------------------------!

 !-------------------------------------------------------!
 ! Generation of helium-accessible lattice complete      !
 !-------------------------------------------------------!

 Step 8/10
 !-------------------------------------------------------!
 ! Generation of nitrogen-accessible lattice             !
 !-------------------------------------------------------!

 !-------------------------------------------------------!
 ! Generation of nitrogen-accessible lattice complete    !
 !-------------------------------------------------------!

 Step 9/10
 !-------------------------------------------------------!
 ! Starting surface area calculations                    !
 !-------------------------------------------------------!

 Network-accessible surface area in A^2:                      1089.84
 Network-accessible surface area per volume in m^2/cm^3:      1425.57
 Network-accessible surface area per mass in m^2/g:           1925.25

 !-------------------------------------------------------!
 ! Surface area calculations complete                    !
 !-------------------------------------------------------!

 Step 10/10
 !-------------------------------------------------------!
 ! Starting pore size distribution calculations          !
 !-------------------------------------------------------!

 Network-accessible cumulative PSD and differential
 PSD have been stored in files Network-accessible_psd_cumulative.txt
 and Network-accessible_ psd.txt

 !-------------------------------------------------------!
 ! Pore size distribution calculations complete          !
 !-------------------------------------------------------!

 Step 11/10
 !-------------------------------------------------------!
 ! Starting pore volume calculations                     !
 !-------------------------------------------------------!

 Network-accessible helium volume in A^3:                        4728.537
 Network-accessible helium volume in cm^3/g:                        0.835

 Network-accessible geometric volume in A^3:                     4924.233
 Network-accessible geometric volume in cm^3/g:                     0.870

 Network-accessible probe-occupiable volume in A^3:               4262.909
 Network-accessible probe-occupiable volume in cm^3/g:               0.753
 Network-accessible fraction of free volume:                      0.55761

 !-------------------------------------------------------!
 ! Pore volume calculations complete                     !
 !-------------------------------------------------------!

 !-------------------------------------------------------!
 ! Simulation complete                                   !
 !-------------------------------------------------------!
