# Supplementary material for: Design Principles for PFAS Adsorption in Three-Dimensional Covalent Organic Frameworks
Source: J Phys Chem C Nanomater Interfaces. 2026 Apr 8;130(15):5721–32. doi: 10.1021/acs.jpcc.6c01608 (PMC13093484; doi:10.1021/acs.jpcc.6c01608)
Supplement: Supplementary file 2 [file jp6c01608_si_002.zip › COF300/4_PoreSizeDistributions/CF3-Functionalized/summary.dat]

 CF3_DDEC.xyz
V_A^3     7644.935
M _g/mol     3409.007
RHO_g/cm^3        0.740
PLD_A         8.51
LCD_A         9.10
 D            1
 Total               
S_AC_A^2      1102.99
S_AC_m^2/cm^3      1442.78
S_AC_m^2/g      1948.48
 Total               
V_He_A^3     4728.537
V_He_cm^3/g        0.835
V_G_A^3     4925.037
V_G cm^3/g:        0.870
V_PO A^3:     4238.979
V_PO cm^3/g:        0.749
FV_PO:      0.55448
 Network-accessible  
S_AC_A^2      1089.84
S_AC_m^2/cm^3      1425.57
S_AC_m^2/g      1925.25
 Network-accessible  
V_He_A^3     4728.537
V_He_cm^3/g        0.835
V_G_A^3     4924.233
V_G cm^3/g:        0.870
V_PO A^3:     4262.909
V_PO cm^3/g:        0.753
FV_PO:      0.55761
