# Supplementary material for: Design Principles for PFAS Adsorption in Three-Dimensional Covalent Organic Frameworks
Source: J Phys Chem C Nanomater Interfaces. 2026 Apr 8;130(15):5721–32. doi: 10.1021/acs.jpcc.6c01608 (PMC13093484; doi:10.1021/acs.jpcc.6c01608)
Supplement: Supplementary file 2 [file jp6c01608_si_002.zip › COF300/4_PoreSizeDistributions/CF3-Functionalized/Total_psd.txt]

 # Derivative distribution function -dV(r)/dr (or -dV(d)/dd) vs d
  0.125000000      -0.00000000    
  0.375000000      -0.00000000    
  0.625000000      -0.00000000    
  0.875000000      -0.00000000    
   1.12500000      -0.00000000    
   1.37500000      -0.00000000    
   1.62500000      -0.00000000    
   1.87500000      -0.00000000    
   2.12500000      -0.00000000    
   2.37500000       2.32338905E-04
   2.62500000       1.39427185E-03
   2.87500000       8.59773159E-03
   3.12500000       3.78761292E-02
   3.37500000       6.22748137E-02
   3.62500000       6.87811375E-02
   3.87500000       6.85489178E-02
   4.12500000       6.80841208E-02
   4.37500000       7.41256475E-02
   4.62500000       7.64493942E-02
   4.87500000       7.76113272E-02
   5.12500000       8.15615654E-02
   5.37500000       8.13291073E-02
   5.62500000       7.36609697E-02
   5.87500000       7.11048841E-02
   6.12500000       6.94783926E-02
   6.37500000       6.04159832E-02
   6.62500000       5.34448624E-02
   6.87500000       5.18182516E-02
   7.12500000       4.78680134E-02
   7.37500000       4.32206392E-02
   7.62500000       4.20587063E-02
   7.87500000       4.90298271E-02
   8.12500000       8.64412785E-02
   8.37500000      0.144533515    
   8.62500000      0.810038328    
   8.87500000       1.20715702    
   9.12500000      0.482862800    
   9.37500000      -0.00000000    
   9.62500000      -0.00000000    
   9.87500000      -0.00000000    
   10.1250000      -0.00000000    
   10.3750000      -0.00000000    
   10.6250000      -0.00000000    
   10.8750000      -0.00000000    
   11.1250000      -0.00000000    
   11.3750000      -0.00000000    
   11.6250000      -0.00000000    
   11.8750000      -0.00000000    
   12.1250000      -0.00000000    
   12.3750000      -0.00000000    
   12.6250000      -0.00000000    
   12.8750000      -0.00000000    
   13.1250000      -0.00000000    
   13.3750000      -0.00000000    
   13.6250000      -0.00000000    
   13.8750000      -0.00000000    
   14.1250000      -0.00000000    
   14.3750000      -0.00000000    
   14.6250000      -0.00000000    
   14.8750000      -0.00000000    
   15.1250000      -0.00000000    
   15.3750000      -0.00000000    
   15.6250000      -0.00000000    
   15.8750000      -0.00000000    
   16.1250000      -0.00000000    
   16.3750000      -0.00000000    
   16.6250000      -0.00000000    
   16.8750000      -0.00000000    
   17.1250000      -0.00000000    
   17.3750000      -0.00000000    
   17.6250000      -0.00000000    
   17.8750000      -0.00000000    
   18.1250000      -0.00000000    
   18.3750000      -0.00000000    
   18.6250000      -0.00000000    
   18.8750000      -0.00000000    
   19.1250000      -0.00000000    
   19.3750000      -0.00000000    
