# Supplementary material for: Design Principles for PFAS Adsorption in Three-Dimensional Covalent Organic Frameworks
Source: J Phys Chem C Nanomater Interfaces. 2026 Apr 8;130(15):5721–32. doi: 10.1021/acs.jpcc.6c01608 (PMC13093484; doi:10.1021/acs.jpcc.6c01608)
Supplement: Supplementary file 2 [file jp6c01608_si_002.zip › COF300/4_PoreSizeDistributions/CF3-Functionalized/UFF.atoms]

98
C 3.431 52.8 12.0
O 3.118 30.2 16.0
H 2.571 22.14 1.0
N	3.261	34.70	14.007
F	2.997	25.14	18.998
Na	2.658	15.09	22.99
Mg	2.691	55.82	24.305
Al	4.008	253.94	26.982
Si	3.826	202.15	28.085
P	3.695	153.37	30.974
S	3.595	137.78	32.06
Cl	3.516	114.15	35.45
K	3.396	17.60	39.098
Ca	3.028	119.68	40.078
Sc	2.936	9.55	44.956
Ti	2.829	8.55	47.867
V	2.801	8.05	50.942
Cr	2.693	7.54	51.996
Mn	2.638	6.54	54.938
Fe	2.594	6.54	55.845
Co	2.559	7.04	58.933
Ni	2.525	7.54	58.693
Cu	3.114	2.51	63.546
Zn 2.462 62.38 65.39
Zr	2.783	34.70	91.224
Mo	2.719	28.16	95.96
Re	2.632	33.19	186.21
Be	2.446	42.74	9.0121831
B	3.638	90.51	10.811
Zn	2.462	62.35	65.39
Ga	3.905	208.69	69.723
Ge	3.813	190.58	72.64
As	3.769	155.38	74.9216
Se	3.746	146.33	78.96
Br	3.732	126.22	79.904
Rb	3.665	20.11	85.4678
Sr	3.244	118.17	87.62
Y	2.980	36.21	88.9059
Nb	2.820	29.67	92.9064
Tc	2.671	24.14	98
Ru	2.640	28.16	101.07
Rh	2.609	26.65	102.9055
Pd	2.583	24.14	106.42
Ag	2.805	18.10	107.8682
Cd	2.537	114.65	112.411
In	3.976	301.21	114.818
Sn	3.913	285.12	118.71
Sb	3.938	225.78	121.76
Te	3.982	200.14	127.6
In	4.009	170.47	126.9045
Cs	4.024	22.63	132.9055
Ba	3.299	183.04	137.327
La	3.138	8.55	138.9055
Ce	3.168	6.54	140.116
Pr	3.213	5.03	140.9077
Nd	3.185	5.03	144.24
Pm	3.160	4.53	145
Sm	3.136	4.02	150.36
Eu	3.112	4.02	151.964
Gd	3.001	4.53	157.25
Tb	3.074	3.52	158.9253
Dy	3.054	3.52	162.5
Ho	3.037	3.52	164.9303
Er	3.021	3.52	167.259
Tm	3.006	3.02	168.9342
Yb	2.989	114.65	173.04
Lu	3.243	20.62	174.967
Hf	2.798	36.21	178.49
Ta	2.824	40.73	180.9479
W	2.734	33.69	183.84
Re	2.632	33.19	186.207
Os	2.780	18.61	190.23
Ir	2.530	36.71	192.217
Pt	2.454	40.23	195.078
Au	2.934	19.61	196.9665
Hg	2.410	193.60	200.59
Tl	3.873	341.94	204.3833
Pb	3.828	333.39	207.2
Bi	3.893	260.48	208.9804
Po	4.195	163.43	209
At	4.232	142.81	210
Rn	4.245	124.71	222
Ra	3.276	203.15	226
Ac	3.099	16.59	227
Th	3.025	13.07	232
Pa	3.050	11.06	231
U	3.025	11.06	238
Np	3.050	9.55	237
Pu	3.050	8.05	244
Am	3.012	7.04	243
Cm	2.963	6.54	247
Bk	2.975	6.54	247
Cf	2.952	6.54	251
Es	2.939	6.03	252
Fm	2.927	6.03	257
Md	2.917	5.53	258
No	2.894	5.53	259
Lw	2.883	5.53	262
! name of framework atom, diameter (LJ sigma) in A, epsilon in K, mol weight
