# Supplementary material for: Design Principles for PFAS Adsorption in Three-Dimensional Covalent Organic Frameworks
Source: J Phys Chem C Nanomater Interfaces. 2026 Apr 8;130(15):5721–32. doi: 10.1021/acs.jpcc.6c01608 (PMC13093484; doi:10.1021/acs.jpcc.6c01608)
Supplement: Supplementary file 2 [file jp6c01608_si_002.zip › COF300/4_PoreSizeDistributions/NH2-Functionalized/Network-accessible_psd.txt]

 # Derivative distribution function -dV(r)/dr (or -dV(d)/dd) vs d
  0.125000000      -0.00000000    
  0.375000000      -0.00000000    
  0.625000000      -0.00000000    
  0.875000000      -0.00000000    
   1.12500000      -0.00000000    
   1.37500000      -0.00000000    
   1.62500000      -0.00000000    
   1.87500000      -0.00000000    
   2.12500000      -0.00000000    
   2.37500000      -0.00000000    
   2.62500000       1.16729736E-03
   2.87500000       5.60283661E-03
   3.12500000       3.17497253E-02
   3.37500000       5.95308542E-02
   3.62500000       6.34994507E-02
   3.87500000       6.04645014E-02
   4.12500000       5.55620193E-02
   4.37500000       5.53286076E-02
   4.62500000       6.49002790E-02
   4.87500000       6.53671026E-02
   5.12500000       6.16317987E-02
   5.37500000       6.84020519E-02
   5.62500000       7.37714767E-02
   5.87500000       7.16702938E-02
   6.12500000       7.07365274E-02
   6.37500000       6.58340454E-02
   6.62500000       5.69627285E-02
   6.87500000       5.39278984E-02
   7.12500000       4.48231697E-02
   7.37500000       3.80529165E-02
   7.62500000       4.29555178E-02
   7.87500000       4.52901125E-02
   8.12500000       4.10878658E-02
   8.37500000       5.15933037E-02
   8.62500000       9.26812887E-02
   8.87500000      0.842068434    
   9.12500000       1.29847085    
   9.37500000      0.516867042    
   9.62500000      -0.00000000    
   9.87500000      -0.00000000    
   10.1250000      -0.00000000    
   10.3750000      -0.00000000    
   10.6250000      -0.00000000    
   10.8750000      -0.00000000    
   11.1250000      -0.00000000    
   11.3750000      -0.00000000    
   11.6250000      -0.00000000    
   11.8750000      -0.00000000    
   12.1250000      -0.00000000    
   12.3750000      -0.00000000    
   12.6250000      -0.00000000    
   12.8750000      -0.00000000    
   13.1250000      -0.00000000    
   13.3750000      -0.00000000    
   13.6250000      -0.00000000    
   13.8750000      -0.00000000    
   14.1250000      -0.00000000    
   14.3750000      -0.00000000    
   14.6250000      -0.00000000    
   14.8750000      -0.00000000    
   15.1250000      -0.00000000    
   15.3750000      -0.00000000    
   15.6250000      -0.00000000    
   15.8750000      -0.00000000    
   16.1250000      -0.00000000    
   16.3750000      -0.00000000    
   16.6250000      -0.00000000    
   16.8750000      -0.00000000    
   17.1250000      -0.00000000    
   17.3750000      -0.00000000    
   17.6250000      -0.00000000    
   17.8750000      -0.00000000    
   18.1250000      -0.00000000    
   18.3750000      -0.00000000    
   18.6250000      -0.00000000    
   18.8750000      -0.00000000    
   19.1250000      -0.00000000    
   19.3750000      -0.00000000    
