# Supplementary material for: Design Principles for PFAS Adsorption in Three-Dimensional Covalent Organic Frameworks
Source: J Phys Chem C Nanomater Interfaces. 2026 Apr 8;130(15):5721–32. doi: 10.1021/acs.jpcc.6c01608 (PMC13093484; doi:10.1021/acs.jpcc.6c01608)
Supplement: Supplementary file 2 [file jp6c01608_si_002.zip › COF300/4_PoreSizeDistributions/NH2-Functionalized/new.xyz]

         323

C           12.62984  12.39350   0.42574
C           13.50485  12.06078   9.77132
C           13.37605  10.82236   8.96241
C           14.52601  12.97033   9.46395
C           13.75050   9.80348   6.86588
C           14.91386   9.35435   6.20442
C           14.84165   8.38763   5.20445
C           13.61982   7.82129   4.82024
C           12.47008   8.23510   5.50973
C           12.52329   9.20453   6.50867
C           26.27557  25.97682   5.76414
C           26.90185  25.78656   4.52430
C           26.79749  24.52094   3.75277
C            0.47692  26.85939   3.96460
C            0.00819  23.44776   1.67493
C            1.17436  22.92797   1.07266
C            1.09673  21.94765   0.08722
C           26.98347  21.42656  10.03299
C           25.84545  21.91198   0.29283
C           25.90681  22.88142   1.29073
C            0.76306  14.33175   5.57100
C            0.08342  14.45077   4.34777
C            0.07573  15.75442   3.68942
C           26.38484  13.41786   3.90333
C           26.28727  16.27998   2.70191
C           26.49011  17.18291   1.60121
C           25.36674  17.61574   0.86395
C           25.48707  18.52841  10.21887
C           26.74249  19.07168   9.90008
C            0.73551  18.65609   0.26271
C            0.60873  17.75328   1.30007
C           14.20429   0.94861   0.54100
C           13.62138   1.08303   9.65190
C           13.67905   2.35434   8.88141
C           12.96279  -0.01747   9.08390
C           13.32934   3.41380   6.80565
C           12.16232   3.88442   6.17016
C           12.22911   4.87394   5.18991
C           13.45200   5.44176   4.80570
C           14.60258   5.01447   5.48170
C           14.55478   4.02767   6.45987
C            7.56772  19.35083   3.01447
C            7.76034  20.05316   1.81616
C            9.00989  19.93801   1.02594
C            6.73059  20.88162   1.34680
C           10.10958  20.38591   9.38503
C           10.62849  21.55916   8.80561
C           11.61498  21.49864   7.82848
C           12.13143  20.27309   7.38196
C           11.63147  19.10522   7.97904
C           10.64502  19.14946   8.96033
C           21.17463   5.67154   8.06731
C           21.45897   6.52559   6.98841
C           22.73551   6.44836   6.23557
C           20.49664   7.47326   6.60836
C           23.87956   6.90263   4.22212
C           24.42286   8.07857   3.66243
C           25.42290   8.01531   2.69568
C           25.92852   6.78705   2.24501
C           25.43938   5.62460   2.85144
C           24.44480   5.67156   3.82442
C            5.69562   7.40226   8.25733
C            5.51726   6.67738   7.06837
C            4.25653   6.71687   6.28542
C            6.58077   5.89687   6.59486
C            3.21559   6.38715   4.20239
C            2.70375   5.22706   3.57832
C            1.70635   5.32389   2.60742
C            1.18017   6.56460   2.22425
C            1.65674   7.70565   2.87428
C            2.64596   7.62780   3.84726
C           19.18746  21.18503   3.00720
C           18.97918  20.49273   1.80785
C           17.70474  20.57285   1.06020
C           20.02106  19.70687   1.28969
C           16.54914  20.08462   9.43903
C           16.04814  18.90546   8.85857
C           15.05084  18.95616   7.89182
C           14.52208  20.17256   7.45361
C           14.98506  21.34351   8.06938
C           15.97415  21.31450   9.04651
C           14.64149  14.16826  10.15968
C           13.75292  14.51186   0.79853
C           13.84371  15.79381   1.54513
C           12.73990  13.59687   1.11835
C           13.34968  16.94854   3.54405
C           12.14571  17.41414   4.11205
C           12.15546  18.43523   5.05699
C           13.35002  19.02318   5.49001
C           14.54038  18.59292   4.88981
C           14.54962  17.58271   3.93241
C            0.61801   0.94891   4.61671
C           -0.01099   1.13917   5.85552
C            0.05540   2.41025   6.61147
C           26.42208   0.06362   6.42145
C           26.79043   3.49434   8.66127
C           25.64049   4.04128   9.25939
C           25.74526   5.01889  10.23963
C           27.00616   5.51830   0.27829
C            1.00212   5.00032  10.02053
C            0.91092   4.02000   9.03821
C           26.29715  12.23616   4.63956
C           27.02574  12.09279   5.82541
C           26.98961  10.86209   6.64574
C            0.68352  13.15550   6.29372
C            0.21861   9.90298   8.74226
C            1.38852   9.39175   9.32896
C            1.30276   8.39683  10.29778
C            0.08335   7.89776   0.33021
C           26.04657   8.37821  10.10360
C           26.11063   9.37043   9.13270
C           12.81710  25.90673   9.75989
C           13.40273  25.76960   0.64692
C           13.33693  24.49830   1.41430
C           14.05860  26.87010   1.21700
C           13.62693  23.43883   3.49836
C           14.78312  22.95462   4.14424
C           14.68921  21.96240   5.11722
C           13.45272  21.41359   5.49104
C           12.31293  21.86530   4.81505
C           12.39060  22.84669   3.83272
C           19.28530   7.56151   7.28228
C           19.00370   6.70476   8.35390
C           17.74604   6.81451   9.13166
C           19.95790   5.75166   8.73500
C           16.70039   6.43163   0.82345
C           16.26815   5.26906   1.49218
C           15.29519   5.33769   2.48385
C           14.71644   6.56067   2.85871
C           15.11078   7.70703   2.15571
C           16.07827   7.65468   1.15989
C            5.53275  20.98609   2.04460
C            5.33745  20.27563   3.23876
C            4.09333  20.37990   4.04248
C            6.38070  19.46614   3.71850
C            3.05475  20.03131   6.12135
C            2.49786  18.86352   6.68208
C            1.49775  18.95392   7.64572
C            1.00842  20.19033   8.08496
C            1.53012  21.34463   7.48892
C            2.53287  21.27865   6.52736
C           21.23865  19.62964   1.94699
C           21.45232  20.33007   3.14634
C           22.72136  20.23908   3.90126
C           20.40234  21.09963   3.67177
C           23.80013  20.64755   5.95417
C           24.26581  21.78581   6.64055
C           25.23881  21.67266   7.63222
C           25.76775  20.42929   7.98631
C           25.35093  19.30467   7.26151
C           24.38612  19.40155   6.26673
C            7.79009   5.85486   7.27501
C            7.97116   6.58789   8.45567
C            9.23465   6.53485   9.23135
C            6.90764   7.36568   8.93748
C           10.29284   6.86556   0.92729
C           10.75309   8.02832   1.57317
C           11.75860   7.95321   2.53265
C           12.34449   6.72885   2.87948
C           11.93310   5.58518   2.18583
C           10.92492   5.64128   1.23154
C           -0.01813   6.68853   1.27204
C           13.35660  20.22061   6.45260
C           13.53726   6.63746   3.84103
C           26.90902  20.28626   8.99667
N           13.85248  10.86538   7.75579
N           12.77549   9.74406   9.54806
N            0.10745  24.53414   2.53369
N           26.21043  23.45072   4.36646
N           13.26571   2.31600   7.65195
N           14.11497   3.47912   9.52314
N            9.03356  20.50362  10.25521
N           10.03936  19.17996   1.56694
N           22.76301   6.97701   5.04973
N           23.78359   5.80685   6.84408
N            4.31081   6.30682   5.05492
N            3.12308   7.15793   6.91572
N           17.64984  19.98804  10.27909
N           16.66568  21.27991   1.63755
N           13.29930  15.82954   2.71956
N           14.50140  16.82877   0.92729
N           26.67489   2.41067   7.80355
N            0.28235  10.97371   7.86274
N           13.71497  24.53662   2.65310
N           12.93360  23.37357   0.75076
N           17.75910   6.33194  10.33413
N           16.68988   7.43705   8.50759
N            4.13616  19.92445   5.25533
N            2.99922  20.96438   3.45786
N           22.73198  20.76861   5.08399
N           23.77119  19.57275   3.30730
N            9.18681   6.92415   0.08826
N           10.37343   6.15083   8.57093
N            0.36534  16.91760   4.11309
N           26.54011   9.71007   6.05801
N            0.62074   3.48592   5.98740
H           11.80898  11.72284   0.67080
H           15.22778  12.72223   8.67165
H           15.87838   9.78794   6.48583
H           15.76024   8.07112   4.71121
H           11.50554   7.78787   5.26883
H           11.60197   9.53191   6.99464
H           25.66635  25.18912   6.20754
H            0.93448  26.72018   2.98851
H            2.14432  23.33981   1.37484
H            2.00090  21.55955  10.01638
H           24.86998  21.51365   0.01973
H           24.98271  23.24683   1.75281
H            1.31395  15.19657   5.94379
H           25.78338  13.55798   2.99993
H           24.36879  17.23269   1.11212
H           24.60784  18.87948   9.66748
H            1.70610  19.10418   0.05711
H            1.43851  17.57560   1.98334
H           14.74429   1.76438   1.02697
H           12.51076   0.09567   8.10054
H           11.19979   3.43350   6.43806
H           11.31184   5.20861   4.70498
H           15.56233   5.47347   5.24702
H           15.47478   3.68759   6.93857
H            8.33399  18.67989   3.40594
H            6.89331  21.44232   0.42886
H           10.21598  22.51361   9.13374
H           11.99319  22.42469   7.39962
H           12.03040  18.13170   7.69452
H           10.26956  18.21257   9.37984
H           21.89509   4.91665   8.37779
H           20.72677   8.15045   5.78906
H           24.03202   9.04658   3.99056
H           25.81196   8.94134   2.27720
H           25.85458   4.65921   2.56588
H           24.08016   4.73736   4.25950
H            4.89580   8.02282   8.66231
H            6.43694   5.30982   5.69249
H            3.11549   4.24975   3.84830
H            1.33479   4.41586   2.12871
H            1.23958   8.67479   2.61780
H            3.01480   8.54127   4.31973
H           18.41198  21.82455   3.42879
H           19.84732  19.16056   0.36552
H           16.48959  17.95792   9.16905
H           14.69284  18.02907   7.44842
H           14.56795  22.30999   7.78486
H           16.32671  22.25519   9.47641
H           15.46777  14.83890   9.92500
H           12.03812  13.84768   1.90857
H           11.20300  16.94803   3.81196
H           11.20708  18.76544   5.47962
H           15.48310  19.05905   5.17952
H           15.50073  17.24435   3.51290
H            1.18114   1.74485   4.12555
H           25.93465   0.22186   7.38196
H           24.65959   3.65655   8.96552
H           24.84107   5.43418   0.28348
H            1.98304   5.39868  10.27494
H            1.81072   3.60575   8.57820
H           25.64294  11.43095   4.30935
H            1.21705  13.02888   7.23243
H            2.36480   9.78303   9.03405
H            2.22654   8.03334   0.37278
H           25.08757   7.99064   0.00000
H           25.20403   9.76473   8.67477
H           12.27437  25.09368   9.27496
H           14.51064  26.75425   2.20036
H           15.75652  23.38923   3.89191
H           15.59564  21.61686   5.61150
H           11.34224  21.43613   5.06011
H           11.47598  23.20577   3.34883
H           18.57018   8.33533   7.00087
H           19.72503   5.08260   9.56052
H           16.73753   4.30901   1.25231
H           14.99012   4.41964   2.98228
H           14.63600   8.66439   2.37897
H           16.40777   8.57001   0.66457
H            4.76372  21.66242   1.67182
H            6.24228  18.94067   4.65929
H            2.82906  17.88470   6.33111
H            1.07342  18.03604   8.05173
H            1.13119  22.31816   7.77136
H            2.93012  22.19659   6.08397
H           22.01954  18.98738   1.53475
H           20.55441  21.61877   4.61464
H           23.84048  22.76308   6.39133
H           25.58050  22.56433   8.15661
H           25.80344  18.33563   7.46504
H           24.05803  18.49903   5.74234
H            8.58181   5.20983   6.89080
H            7.05418   7.94728   9.84816
H           10.28436   8.98926   1.34369
H           12.08128   8.86392   3.03316
H           12.41814   4.62971   2.38728
H           10.57509   4.73056   0.73934
H           25.23172  16.15197   2.95320
H            0.96679   3.43347   5.04453
H            0.85677   4.32335   6.49413
H           26.17529  22.57257   3.86803
H           26.12234  23.39453   5.36955
H           15.80175   7.50667   8.98940
H           16.62625   7.40644   7.49515
H           23.82313   5.70724   7.84924
H           24.66630   5.73995   6.35603
H           11.20632   5.90292   9.08909
H           10.36185   5.90038   7.58964
H           10.94321  19.31919   1.12147
H           10.12204  19.18887   2.57730
H           26.39790   9.63060   5.05907
H           26.47091   8.85164   6.59278
H            3.09674   7.37853   7.90012
H            2.29304   7.35975   6.37472
H           14.57515  16.80802  10.30505
H           14.47415  17.74504   1.35511
H           23.82968  19.53399   2.29797
H           24.67403  19.60442   3.76938
H           12.62190  23.37986  10.17318
H           12.68797  22.54500   1.27515
H            2.91628  21.05857   2.45373
H            2.12745  20.98238   3.97602
H           14.42931   3.49995   0.09969
H           14.26829   4.32938   9.00083
H           12.63948   9.71328   0.16095
H           12.62093   8.89310   9.02159
H           15.76305  21.15597   1.18481
H           16.58835  21.25355   2.64687
