# Supplementary material for: Design Principles for PFAS Adsorption in Three-Dimensional Covalent Organic Frameworks
Source: J Phys Chem C Nanomater Interfaces. 2026 Apr 8;130(15):5721–32. doi: 10.1021/acs.jpcc.6c01608 (PMC13093484; doi:10.1021/acs.jpcc.6c01608)
Supplement: Supplementary file 2 [file jp6c01608_si_002.zip › COF300/4_PoreSizeDistributions/NH2-Functionalized/NH2_DDEC.xyz]

323

 C   12.697356   12.499227    0.472471
 C   13.572358   12.166510    9.818044
 C   13.443561   10.928092    9.009133
 C   14.593518   13.076055    9.510678
 C   13.818010    9.909213    6.912609
 C   14.981370    9.460079    6.251150
 C   14.909157    8.493357    5.251174
 C   13.687336    7.927018    4.866967
 C   12.537590    8.340825    5.556462
 C   12.590804    9.310263    6.555400
 C   26.343078   26.082552    5.810870
 C   26.969362   25.892292    4.571024
 C   26.864999   24.626668    3.799495
 C    0.544434   26.965119    4.011328
 C    0.075706   23.553489    1.721662
 C    1.241869   23.033694    1.119392
 C    1.164243   22.053378    0.133953
 C   27.050986   21.532291   10.079720
 C   25.912964   22.017711    0.339556
 C   25.974318   22.987149    1.337455
 C    0.830567   14.437475    5.617728
 C    0.150927   14.556499    4.394496
 C    0.143237   15.860145    3.736153
 C   26.452347   13.523589    3.950062
 C   26.354780   16.385709    2.748637
 C   26.557622   17.288640    1.647936
 C   25.434250   17.721470    0.910674
 C   25.554583   18.634138   10.265593
 C   26.810006   19.177409    9.946805
 C    0.803017   18.761818    0.309442
 C    0.676240   17.859009    1.346801
 C   14.271798    1.054340    0.587733
 C   13.688892    1.188762    9.698629
 C   13.746560    2.460064    8.928138
 C   13.030306    0.088257    9.130625
 C   13.396850    3.519527    6.852382
 C   12.229829    3.990148    6.216883
 C   12.296619    4.979672    5.236636
 C   13.519513    5.547489    4.852429
 C   14.670092    5.120202    5.528426
 C   14.622292    4.133396    6.506596
 C    7.635233   19.456555    3.061195
 C    7.827847   20.158888    1.862884
 C    9.077399   20.043737    1.072664
 C    6.798101   20.987345    1.393529
 C   10.177088   20.491634    9.431760
 C   10.696006   21.664889    8.852335
 C   11.682487   21.604364    7.875203
 C   12.198939   20.378815    7.428692
 C   11.698977   19.210950    8.025771
 C   10.712531   19.255190    9.007056
 C   21.242146    5.777272    8.114035
 C   21.526478    6.631321    7.035140
 C   22.803019    6.554084    6.282302
 C   20.564150    7.578991    6.655087
 C   23.947072    7.008362    4.268850
 C   24.490376    8.184294    3.709154
 C   25.490415    8.121034    2.742406
 C   25.996028    6.892780    2.291742
 C   25.506892    5.730325    2.898166
 C   24.512310    5.777293    3.871144
 C    5.763130    7.507987    8.304061
 C    5.584769    6.783111    7.115096
 C    4.324038    6.822603    6.332145
 C    6.648279    6.002594    6.641587
 C    3.283103    6.492875    4.249121
 C    2.771266    5.332786    3.625044
 C    1.773859    5.429619    2.654143
 C    1.247678    6.670330    2.270974
 C    1.724251    7.811376    2.921011
 C    2.713469    7.733532    3.893989
 C   19.254967   21.290754    3.053926
 C   19.046693   20.598458    1.854577
 C   17.772247   20.678581    1.106931
 C   20.088572   19.812600    1.336417
 C   16.616647   20.190353    9.485757
 C   16.115648   19.011189    8.905293
 C   15.118348   19.061887    7.938546
 C   14.589590   20.278285    7.500342
 C   15.052571   21.449243    8.116111
 C   16.041663   21.420229    9.093243
 C   14.709006   14.273991   10.206405
 C   13.820432   14.617591    0.845255
 C   13.911222   15.899541    1.591863
 C   12.807409   13.702597    1.165081
 C   13.417189   17.054272    3.590777
 C   12.213220   17.519867    4.158780
 C   12.222968   18.540961    5.103721
 C   13.417533   19.128912    5.536733
 C   14.607896   18.698652    4.936540
 C   14.617131   17.688436    3.979137
 C    0.685520    1.054641    4.663441
 C    0.056524    1.244902    5.902249
 C    0.122908    2.515982    6.658202
 C   26.489589    0.169350    6.468175
 C   26.857944    3.600070    8.707997
 C   25.708002    4.147005    9.306114
 C   25.812776    5.124618   10.286361
 C   27.073676    5.624029    0.325018
 C    1.069633    5.106046   10.067259
 C    0.978436    4.125724    9.084936
 C   26.364660   12.341891    4.686286
 C   27.093254   12.198519    5.872136
 C   27.057124   10.967821    6.692469
 C    0.751027   13.261229    6.340452
 C    0.286125   10.008710    8.788993
 C    1.456028    9.497482    9.375687
 C    1.370273    8.502554   10.344511
 C    0.150860    8.003486    0.376938
 C   26.114086    8.483935   10.150331
 C   26.178143    9.476154    9.179430
 C   12.884613   26.012461    9.806622
 C   13.470243   25.875330    0.693649
 C   13.404439   24.604033    1.461025
 C   14.126112   26.975830    1.263729
 C   13.694442   23.544554    3.545088
 C   14.850629   23.060347    4.190971
 C   14.756721   22.068124    5.163949
 C   13.520228   21.519320    5.537771
 C   12.380443   21.971027    4.861775
 C   12.458110   22.952414    3.879451
 C   19.352814    7.667234    7.329006
 C   19.071212    6.810485    8.400632
 C   17.813550    6.920234    9.178391
 C   20.025412    5.857387    8.781724
 C   16.767900    6.537360    0.870177
 C   16.335659    5.374785    1.538904
 C   15.362706    5.443423    2.530574
 C   14.783951    6.666397    2.905435
 C   15.178291    7.812758    2.202440
 C   16.145785    7.760407    1.206617
 C    5.600259   21.091821    2.091332
 C    5.404957   20.381356    3.285488
 C    4.160839   20.485628    4.089207
 C    6.448209   19.571872    3.765228
 C    3.122260   20.137043    6.168078
 C    2.565367   18.969248    6.728813
 C    1.565265   19.059647    7.692446
 C    1.075930   20.296063    8.131687
 C    1.597630   21.450359    7.535648
 C    2.600383   21.384376    6.574091
 C   21.306157   19.735364    1.993722
 C   21.519836   20.435800    3.193071
 C   22.788872   20.344809    3.947986
 C   20.469848   21.205363    3.718500
 C   23.867645   20.753280    6.000896
 C   24.333320   21.891543    6.687277
 C   25.306318   21.778391    7.678946
 C   25.835260   20.535022    8.033039
 C   25.418446   19.410401    7.308239
 C   24.453632   19.507279    6.313454
 C    7.857605    5.960587    7.321738
 C    8.038671    6.693618    8.502395
 C    9.302158    6.640574    9.278077
 C    6.975156    7.471406    8.984211
 C   10.360356    6.971287    0.974016
 C   10.820602    8.134047    1.619899
 C   11.826112    8.058942    2.579378
 C   12.412000    6.834581    2.926203
 C   12.000616    5.690906    2.232554
 C   10.992431    5.747007    1.278267
 C    0.049386    6.794260    1.318764
 C   13.424113   20.326335    6.499327
 C   13.604772    6.743193    3.887758
 C   26.976535   20.391988    9.043400
 N   13.919991   10.971113    7.802515
 N   12.843000    9.849789    9.594789
 N    0.174958   24.639866    2.580417
 N   26.277945   23.556452    4.413188
 N   13.333226    2.421729    7.698676
 N   14.182483    3.584846    9.569867
 N    9.101074   20.609344   10.301937
 N   10.106872   19.285688    1.613669
 N   22.830522    7.082743    5.096453
 N   23.851106    5.912576    6.890803
 N    4.378319    6.412550    5.101645
 N    3.190590    7.263658    6.962452
 N   17.717347   20.093772   10.325821
 N   16.733193   21.385640    1.684280
 N   13.366810   15.935269    2.766290
 N   14.568916   16.934494    0.974016
 N   26.742404    2.516403    7.850282
 N    0.349863   11.079438    7.909470
 N   13.782485   24.642350    2.699832
 N   13.001107   23.479294    0.797489
 N   17.826612    6.437669   10.380855
 N   16.757392    7.542779    8.554315
 N    4.203667   20.030177    5.302055
 N    3.066730   21.070110    3.504590
 N   22.799489   20.874339    5.130720
 N   23.838706   19.678481    3.354023
 N    9.254321    7.029879    0.134992
 N   10.440937    6.256556    8.617657
 N    0.432848   17.023332    4.159818
 N   26.607625    9.815802    6.104736
 N    0.688254    3.591646    6.034125
 H   11.876492   11.828572    0.717532
 H   15.295291   12.827955    8.718382
 H   15.945887    9.893664    6.532556
 H   15.827751    8.176850    4.757935
 H   11.573051    7.893596    5.315555
 H   11.669481    9.637636    7.041370
 H   25.733865   25.294844    6.254265
 H    1.001993   26.825906    3.035234
 H    2.211836   23.445534    1.421565
 H    2.068409   21.665274   10.063106
 H   24.937496   21.619382    0.066457
 H   25.050223   23.352556    1.799542
 H    1.381465   15.302298    5.990513
 H   25.850895   13.663704    3.046657
 H   24.436306   17.338420    1.158851
 H   24.675356   18.985213    9.714205
 H    1.773608   19.209907    0.103840
 H    1.506017   17.681331    2.030066
 H   14.811805    1.870106    1.073703
 H   12.578270    0.201394    8.147263
 H   11.267298    3.539227    6.484789
 H   11.379351    5.314340    4.751705
 H   15.629842    5.579200    5.293748
 H   15.542294    3.793314    6.985297
 H    8.401503   18.785619    3.452670
 H    6.960821   21.548049    0.475586
 H   10.283490   22.619337    9.180469
 H   12.060701   22.530421    7.446345
 H   12.097911   18.237425    7.741250
 H   10.337069   18.318297    9.426569
 H   21.962606    5.022380    8.424515
 H   20.794283    8.256176    5.835791
 H   24.099533    9.152308    4.037288
 H   25.879468    9.047072    2.323933
 H   25.922089    4.764942    2.612607
 H   24.147675    4.843084    4.306233
 H    4.963307    8.128552    8.709036
 H    6.504454    5.415546    5.739220
 H    3.182999    4.355482    3.895027
 H    1.402299    4.521587    2.175442
 H    1.307092    8.780514    2.664527
 H    3.082311    8.647003    4.366460
 H   18.479495   21.930280    3.475515
 H   19.914831   19.266292    0.412244
 H   16.557099   18.063653    9.215774
 H   14.760352   18.134794    7.495150
 H   14.635458   22.415720    7.831590
 H   16.394219   22.360916    9.523139
 H   15.535283   14.944627    9.971727
 H   12.105631   13.953413    1.955302
 H   11.270516   17.053757    3.858683
 H   11.274592   18.871170    5.526349
 H   15.550614   19.164783    5.226252
 H   15.568237   17.350082    3.559625
 H    1.248650    1.850580    4.172279
 H   26.002159    0.327587    7.428692
 H   24.727103    3.762282    9.012248
 H   24.908581    5.539907    0.330210
 H    2.050554    5.504411   10.321667
 H    1.878228    3.711475    8.624926
 H   25.710448   11.536679    4.356076
 H    1.284561   13.134612    7.279163
 H    2.432309    9.888763    9.080782
 H    2.294055    8.139069    0.419512
 H   25.155077    8.096373    0.046728
 H   25.271545    9.870461    8.721497
 H   12.341885   25.199407    9.321690
 H   14.578154   26.859981    2.247091
 H   15.824031   23.494958    3.938640
 H   15.663149   21.722585    5.658226
 H   11.409751   21.541856    5.106837
 H   11.543495   23.311499    3.395558
 H   18.637694    8.441063    7.047600
 H   19.792538    5.188329    9.607249
 H   16.805046    4.414741    1.299035
 H   15.057635    4.525372    3.029004
 H   14.703508    8.770120    2.425696
 H   16.475277    8.675739    0.711302
 H    4.831236   21.768148    1.718547
 H    6.309791   19.046398    4.706016
 H    2.896572   17.990425    6.377835
 H    1.140935   18.141773    8.098459
 H    1.198700   22.423888    7.818091
 H    2.997632   22.302320    6.130696
 H   22.087049   19.093107    1.581479
 H   20.621922   21.724502    4.661365
 H   23.907991   22.868807    6.438062
 H   25.648007   22.670055    8.203337
 H   25.870953   18.441363    7.511764
 H   24.125537   18.604761    5.789064
 H    8.649318    5.315562    6.937531
 H    7.121696    8.053013    9.894885
 H   10.351871    9.094993    1.390414
 H   12.148795    8.969646    3.079886
 H   12.485653    4.735440    2.434003
 H   10.642603    4.836287    0.786067
 H   25.299229   16.257701    2.999929
 H    1.034305    3.539194    5.091261
 H    0.924277    4.429079    6.540863
 H   26.242802   22.678303    3.914757
 H   26.189849   23.500257    5.416279
 H   15.869265    7.612397    9.036131
 H   16.693763    7.512166    7.541878
 H   23.890642    5.812965    7.895971
 H   24.733809    5.845683    6.402756
 H   11.273830    6.008650    9.135817
 H   10.429357    6.006108    7.636372
 H   11.010718   19.424923    1.168197
 H   10.189550   19.294599    2.624029
 H   26.465408    9.736324    5.105798
 H   26.538425    8.957373    6.639511
 H    3.164251    7.484255    7.946852
 H    2.360554    7.465482    6.421447
 H   14.642658   16.913746   10.351780
 H   14.541657   17.850764    1.401836
 H   23.897196   19.639723    2.344700
 H   24.741543   19.710153    3.816109
 H   12.689416   23.485591   10.219904
 H   12.755477   22.650732    1.321879
 H    2.983791   21.164294    2.500460
 H    2.194958   21.088106    4.022750
 H   14.496822    3.605683    0.146414
 H   14.335801    4.435111    9.047553
 H   12.706990    9.819004    0.207679
 H   12.688440    8.998828    9.068322
 H   15.830566   21.261699    1.231539
 H   16.655866   21.359280    2.693602
