# Supplementary material for: Design Principles for PFAS Adsorption in Three-Dimensional Covalent Organic Frameworks
Source: J Phys Chem C Nanomater Interfaces. 2026 Apr 8;130(15):5721–32. doi: 10.1021/acs.jpcc.6c01608 (PMC13093484; doi:10.1021/acs.jpcc.6c01608)
Supplement: Supplementary file 2 [file jp6c01608_si_002.zip › COF300/4_PoreSizeDistributions/NH2-Functionalized/probe_occupiable_volume.xyz]

        8567

 He    7.3599962576060998        15.876448717544717        3.7650805975574491     
 He    3.5724281740944943        2.6094304218873376        4.5690487267590596     
 He    21.441405718700693        13.069519054414274       0.14722401615020134     
 He    4.1264343300481396        23.112160716802567        3.7650805975574491     
 He    4.1192078042929792        25.723896993771078        4.3680566944586570     
 He    7.1312902608733202        25.720031251226111        6.3779770174626833     
 He    18.990625335871243        24.712751805802206        7.5839292112650991     
 He    20.436512807620691        12.464610183203636        1.1521841776522146     
 He    16.410766767777446        10.036470064762151        9.5938495342691255     
 He    3.9174432306330931        24.311154380097932        7.3829371789646965     
 He    16.199741596372565        16.677710697680780        5.1720248236602675     
 He    21.005252470318652        26.130906459038304        1.7551602745534225     
 He    20.598776701293211        25.318047251267338        6.3779770174626833     
 He    20.015934829900885        17.077375252112567        6.3779770174626833     
 He    17.635525710919218        6.0290004413183560        3.1621045006562412     
 He    6.1669503591205785        12.667535054455504       0.14722401615020134     
 He    16.041336276797633       0.40122444189558376        3.1621045006562412     
 He    7.3940238294861782        1.6048569962449108        4.3680566944586570     
 He    20.221207533058347        18.091613034117415        1.5541682422530199     
 He    1.7349393147818295        11.645179213106221        9.1918654696683202     
 He    1.5058828734490475        24.513306102840808        6.7799610820634895     
 He    19.247114519594838        2.0006558081317309        7.5839292112650991     
 He    24.842844029446557        13.854931490115964        9.7948415665695290     
 He    4.1559014430907508        10.245966698340466        5.1720248236602675     
 He    5.3322496526541503        23.515304439524829        3.1621045006562412     
 He    3.9514711011751351        12.459584717895178        3.7650805975574491     
 He    21.461681825148368        3.6190293128382236        2.1571443391542275     
 He    3.9471209090976700        12.050255807100967        7.5839292112650991     
 He    24.255161542644739        11.052640718039484        3.7650805975574491     
 He    24.256564814354569        11.054573589311968        2.7601204360554359     
 He    6.5344869559505572        26.535209904524059       0.54920808075100658     
 He    15.978192335136910        26.934487884701348        1.9561523068538251     
 He    18.787247422849504        26.726150973886522        5.7750009205614754     
 He    20.194405790055516        24.104750340555590        10.196825631170334     
 He    18.385472688717478        26.524772399652644        5.9759929528618789     
 He    4.1211724842407280        26.533277033251572        1.5541682422530199     
 He    9.9390123649040589        26.518200637326196        9.3928575019687237     
 He    2.7121194264529773        26.933714736192353        2.3581363714546306     
 He    27.094666581143759        2.4161699069978901       0.54920808075100658     
 He    2.5392610553677235        15.880701034344183        1.5541682422530199     
 He    10.806688214356690        1.5990583824274580        7.3829371789646965     
 He   0.33472691854299852        12.461131014913164        2.9611124683558385     
 He    5.9198620505359667        26.922504082811944        8.1869053081663061     
 He    21.454946419603150        6.0297735898273501        2.7601204360554359     
 He    17.242450863172188        2.6129095901778094        2.7601204360554359     
 He    10.179926377519408        13.061400995069841        4.3680566944586570     
 He    6.5497814727168366        17.279526974855440        5.7750009205614754     
 He    21.851739962269729        9.6526550547647343       0.14722401615020134     
 He    17.623177417642658        10.045361272615578        4.9710327913598658     
 He    23.265493557180960        5.8303278868659527        1.9561523068538251     
 He    18.013515711336048        12.046003490301501        9.7948415665695290     
 He    9.3925134886015282        4.2107946593959689        7.9859132758659053     
 He    22.854457727534005        9.6495624607287596        1.7551602745534225     
 He    7.7640163260278365        16.887593905513590       0.54920808075100658     
 He    20.797173124187541        24.306128914789472        9.9958335988699307     
 He    10.745297989005799        25.109710340452512        10.196825631170334     
 He    2.1148946920243201        24.118280439462982        3.1621045006562412     
 He    14.967616248297594        26.926756399611410        5.9759929528618789     
 He    19.212595727950827        15.666565509711903        8.3878973404667114     
 He    15.231542423644326        1.4015455507385450        5.5740088882610728     
 He    6.7302170132652304        24.309608083079944        8.1869053081663061     
 He    21.394047015800240        26.919411488775971        9.7948415665695290     
 He    9.0016840746982005        2.4111444416894310        3.1621045006562412     
 He    10.755471534682583        23.712044122704746        5.3730168559606701     
 He    9.7420189150575940        25.112029785979495        8.9908734373679184     
 He    24.881993767063985        1.4054112932835137        3.5640885652570464     
 He    20.414341612375328        16.467440915593468        9.9958335988699307     
 He    14.600781337099523        13.463384995028610        4.3680566944586570     
 He    20.657430870360393        4.4253167582827437       0.95119214535181196     
 He    23.066325160626743        5.4295036096706735        1.3531762099526174     
 He    5.9558542028098067        12.653618381293617        7.3829371789646965     
 He    11.379707781104134        14.666244400868942        5.9759929528618789     
 He    3.1425892999677263        12.856156678290990        6.5789690497630859     
 He    6.9862855639148345        4.4202912929742846        3.5640885652570464     
 He    9.1532838002539254        20.896609825975371        6.1769849851622807     
 He    4.5406270481607702        15.465573509732520        8.3878973404667114     
 He    18.813978081392456        13.251182341668816        10.196825631170334     
 He    9.5609516782433044        16.266062341359586        10.196825631170334     
 He    4.5418901420305984        16.677324123426281        5.3730168559606701     
 He    4.3822219276938137       0.80243529334535946        3.5640885652570464     
 He    10.147371967161185        25.116668677033456        6.5789690497630859     
 He    26.892551363775894        2.4146236099799028        1.3531762099526174     
 He    7.9939845206445526       0.99569580823480697        7.5839292112650991     
 He    21.855808803127314        4.4148792534113284        6.3779770174626833     
 He    22.845266720939069        13.065266737614808        2.3581363714546306     
 He   0.93181147513165452        16.486383054063811       0.14722401615020134     
 He    7.5363622604189926        22.497587489229510        9.7948415665695290     
 He    14.990768987084930        16.875223529369691        6.9809531143638921     
 He    5.9570469090976701        12.050255807100967        7.5839292112650991     
 He    4.5214030719450040        22.295822340741129        10.196825631170334     
 He    16.805947070636158        17.892167331156017       0.75020011305140932     
 He    14.202233978569126        12.056440995172917        4.3680566944586570     
 He    8.8035682065918461        2.6167753327227783       0.75020011305140932     
 He    6.3967084860852683       0.20371161020667075        1.3531762099526174     
 He    10.207218643408257        2.0072275704581775        4.1670646621582543     
 He    15.609392743991091        12.661736440638052        3.1621045006562412     
 He    23.678142925297749       0.19829957064371476        4.1670646621582543     
 He    24.672371070937032        1.5951926398824894        9.3928575019687237     
 He    24.678334901038319       0.99840182801628496        6.1769849851622807     
 He    5.9779544131492806        1.9956303428232716        10.196825631170334     
 He    22.046628454774456        10.652589589353198        2.7601204360554359     
 He    19.795929117769049        26.932941587683359        2.7601204360554359     
 He    21.456700036358995        2.2004880853476245        8.1869053081663061     
 He    7.9520988262974051        16.869811489806736        9.7948415665695290     
 He    23.674915748804100        3.0172130356635600        1.5541682422530199     
 He    10.783044255805422        11.044909232949546        7.7849212435655026     
 He    19.603144985282132        21.499199251659032        6.3779770174626833     
 He    25.466239009720127        10.454690183409788        1.1521841776522146     
 He    27.083650773779112        1.3926543428851175        10.196825631170334     
 He    4.7511615971256465        13.058694975288361        5.7750009205614754     
 He    10.403440418256800        4.4206778672287808        3.3630965329566438     
 He    20.256076669748374       0.59448495678503133        7.1819451466642938     
 He    12.015660823644327        1.4015455507385450        5.5740088882610728     
 He   0.32932479534159781        16.285391054084428       0.14722401615020134     
 He    6.9428564200178569        21.502291845695005        4.7700407590594622     
 He    21.242096945198501        12.265164480242237       0.34821604845060400     
 He    6.1360095867861730        23.716683013758708        2.9611124683558385     
 He    6.3675921163046239        12.465383331712630       0.75020011305140932     
 He    6.1529881291582367        15.269993549316093        5.5740088882610728     
 He    10.200483337417028        5.2246458671463198        3.3630965329566438     
 He    19.998184214314950        23.304648083183018        8.1869053081663061     
 He    18.606601316879146        19.090774420196883        4.5690487267590596     
 He    18.228119997144397        11.661415331795091       0.75020011305140932     
 He    2.7360438402382354        15.874902420526730        4.5690487267590596     
 He    16.995854073013472        19.893582697350933        5.1720248236602675     
 He    17.016270655963115        11.653297272450656        4.9710327913598658     
 He    16.034460593858427        3.2151124416069701        3.1621045006562412     
 He    5.1822635651222440        4.0237193325784713       0.75020011305140932     
 He    21.633066337833856        11.241648916129465        9.9958335988699307     
 He    11.756996593658991        24.312314102861421        6.7799610820634895     
 He    8.5954893582306759        4.8253678869690289        1.9561523068538251     
 He    22.615929625264322        25.933007053094897       0.14722401615020134     
 He    5.5368907590997072        23.520329904833286       0.54920808075100658     
 He   0.12264852181233991        12.849198341710046        10.196825631170334     
 He    21.203017595163036        26.529797864961100        3.3630965329566438     
 He    24.235867079293023        15.261102341462664        10.196825631170334     
 He    8.1511272441195963        20.093801548821325        5.5740088882610728     
 He    6.3639432116431154        9.2336617876081029        8.9908734373679184     
 He    18.986064976587762        26.924823528338926        6.9809531143638921     
 He    17.820381233803118        10.443479530029380        6.9809531143638921     
 He    18.610881021820660        16.878316123405664        5.3730168559606701     
 He    2.5130208201567981        23.507959528689387        6.9809531143638921     
 He    21.665199916010113       0.39581240233262777        5.9759929528618789     
 He    17.003501231842623        14.459067212817608        9.1918654696683202     
 He    17.213264205363568        13.866142143496374        3.9660726298578517     
 He    10.378112832315701        16.284231331320939       0.75020011305140932     
 He    19.825185764943683        14.268126143455142        3.9660726298578517     
 He    4.1095253788261372        26.920571211539460        9.1918654696683202     
 He    4.3869930515072335       0.80900705567180597       0.14722401615020134     
 He    3.5347519962148719        16.069322658179669        7.9859132758659053     
 He    7.1594243902340784        13.860343529678920        6.9809531143638921     
 He    19.401871730940165        21.498812677404533        6.5789690497630859     
 He   0.96380437769797100        2.8169941841931689        1.1521841776522146     
 He    6.1532689826081786        16.883728162968623        2.5591284037550333     
 He    17.631246005977705        8.2414587381095750        2.3581363714546306     
 He    19.999236742762811        23.911103251411646        6.3779770174626833     
 He    6.7780661394977102        4.6120055108457443        8.3878973404667114     
 He    16.803350694422512        15.266900955280116        7.1819451466642938     
 He    3.3156582364749454        24.514465825604297        6.1769849851622807     
 He    3.9092343649040577        26.518200637326196        9.3928575019687237     
 He    2.3115370003928670        22.902277508969753        8.3878973404667114     
 He    6.5527278953145327        13.653552915882083        9.9958335988699307     
 He    22.241446858359183        12.257432995152300        4.3680566944586570     
 He    2.9691697197525286        2.6090438476328410        4.7700407590594622     
 He    6.3348974285524102        24.923794736398506        2.3581363714546306     
 He    4.5425916285545309        15.468279529513998        6.9809531143638921     
 He    16.611338933811428        14.472597311724998        2.1571443391542275     
 He    5.3435453179288590        18.085814420299961        4.5690487267590596     
 He    25.850473395026217        15.068614975082209        5.7750009205614754     
 He    22.435423498025987        15.474464717585947        3.7650805975574491     
 He    1.1109141315521824        25.329644478902242       0.34821604845060400     
 He    10.369412647268746        17.078921549130552        5.5740088882610728     
 He    17.841990423486635       0.79315751123743483        8.3878973404667114     
 He    3.5764977118299939        3.0183727584270508       0.95119214535181196     
 He    4.9464716186902562        18.495916479603167       0.34821604845060400     
 He    10.002787803722702       0.18747549151780277        9.7948415665695290     
 He    9.7420892030855697        26.120468954166892        7.1819451466642938     
 He    20.260426961379824        1.8104878872782579        1.9561523068538251     
 He    5.1274683683685929        24.720096716637645        3.7650805975574491     
 He    17.420851833960807        11.051867569530490        4.1670646621582543     
 He    9.4125096375851545       0.40663648145853976       0.34821604845060400     
 He    18.040457233962929        1.5963523626459801        8.7898814050675149     
 He    8.3760443574588415        9.8416632528547172        6.3779770174626833     
 He    5.5414505210592582        16.468214064102462        9.5938495342691255     
 He    17.808383882896500        15.468666103768495        6.7799610820634895     
 He    19.196669514918653        23.106362102985113        6.7799610820634895     
 He    2.9722570170681410        3.4199701841313233        1.1521841776522146     
 He    21.454244435309278        3.2054480852445488        8.1869053081663061     
 He    16.032495913910680        2.4057324021264748        5.9759929528618789     
 He    17.594411592016005        20.089162657767361        7.9859132758659053     
 He    19.651625608672532        2.0041349764222023        5.7750009205614754     
 He    12.963583591262925        23.708178380159779        7.3829371789646965     
 He    19.808347201303643        19.891649826078449        6.1769849851622807     
 He    16.005274135157784        16.081693034323568        1.5541682422530199     
 He    6.9826368583613023        2.8019177882677915        8.9908734373679184     
 He    23.877311520959939        2.2124718872370273        1.9561523068538251     
 He    22.868419658834380        4.6270819067711217       0.54920808075100658     
 He    13.798284397283339        13.667083014789473        2.9611124683558385     
 He    6.1377632035420175        19.887397509278983        8.3878973404667114     
 He    18.437251075291467        7.6392558866804148        1.9561523068538251     
 He    16.790090448754043        20.693684954723505        7.1819451466642938     
 He    20.429706815385536        11.446893232908316        7.7849212435655026     
 He    22.036385218393622        15.881860757107674       0.95119214535181196     
 He    9.1515298848361173        22.305873271358045        4.9710327913598658     
 He    8.1933637812826987        4.4218375899922719        2.7601204360554359     
 He    22.240464319277333        10.239394936014019        8.5888893727671132     
 He    17.580800403977594        24.507120914768858        9.9958335988699307     
 He    6.1399387475736962        23.722095053321667       0.14722401615020134     
 He    7.1959080609338129        2.6171619069772749       0.54920808075100658     
 He    21.863386072144444        1.1986206794866761        6.5789690497630859     
 He    5.3758188748371412        4.4168121246838128        5.3730168559606701     
 He    16.988978390074266        22.707470697062320        5.1720248236602675     
 He    7.7903257541728710        1.3953603626665954        8.7898814050675149     
 He    6.7619298588135077        15.479876757148903       0.95119214535181196     
 He    5.1316777852821298        21.499199251659032        6.3779770174626833     
 He    19.650503090858656        2.8092626991032317        5.1720248236602675     
 He    19.220033018235931        15.273472717606564        3.7650805975574491     
 He    5.3711884266336618        7.2337927184311743        3.7650805975574491     
 He    19.858441661825839        1.0038138675792410        3.3630965329566438     
 He    7.7449326272060599        23.314699013799938        2.9611124683558385     
 He    19.810592336485385        19.088068400415406        5.9759929528618789     
 He    26.020735589005799        25.109710340452512        10.196825631170334     
 He    16.628738507473436        6.4298247185136344        3.7650805975574491     
 He    9.1794534487749111        9.8408901043457231        6.7799610820634895     
 He    19.413447951002851        15.263035212735149        9.1918654696683202     
 He    22.868629925594384        2.8123552931392064        3.5640885652570464     
 He    9.1447245894788765        26.934874458955846        1.7551602745534225     
 He    7.1585127365041323        17.690788756922135       0.95119214535181196     
 He    16.575837603085571        26.120468954166892        7.1819451466642938     
 He    6.3668201426447384        11.052640718039484        3.7650805975574491     
 He    23.074323460933815        2.6171619069772749       0.54920808075100658     
 He    7.5398706885785360        24.519104716658262        3.7650805975574491     
 He    10.968531375401225        16.468600638356957        9.3928575019687237     
 He    9.5843853700345711        8.6349381044694145        6.7799610820634895     
 He    9.1595279860352115        17.880183529266613        6.9809531143638921     
 He    4.5393640538449294        15.060496915737776        9.9958335988699307     
 He    13.387107991580429        15.469439252277489        6.3779770174626833     
 He    5.9594326203353623        13.263552717812715        3.7650805975574491     
 He    17.788037388866858        23.104042657458130        7.9859132758659053     
 He    16.409083439049578        14.874194737429272        2.3581363714546306     
 He    4.1162606848173668        23.703152914851319        9.9958335988699307     
 He    17.624791254774454        10.652589589353198        2.7601204360554359     
 He    7.5477989995195935        23.118345904874516       0.54920808075100658     
 He    17.597428501749654        19.084975806379433        7.5839292112650991     
 He    22.464329601046629        5.0275196097119048        1.3531762099526174     
 He    8.9729180499635710        10.841597787443181        8.9908734373679184     
 He    22.413183010292524        26.535596478778555       0.34821604845060400     
 He    22.236746321235703        15.679322460110299        1.7551602745534225     
 He    20.397293080637251        26.325713270945741        4.9710327913598658     
 He    11.750962774191695        26.320687805637281        7.5839292112650991     
 He    24.249618942941375        13.666696440534976        3.1621045006562412     
 He    7.1336758725570242        26.126654142238841        3.9660726298578517     
 He    3.9365266307929065        15.464027212714532        9.1918654696683202     
 He    23.071937749696122        1.4038649962655263        4.3680566944586570     
 He    24.873784901334950        3.6124575505117771        5.5740088882610728     
 He    24.838423947557068        15.663859489930426        9.7948415665695290     
 He    8.7980253082265172        2.8108089961212190        4.3680566944586570     
 He    21.228555547418125        13.658191806936044        7.5839292112650991     
 He    19.619983449368181        15.069001549336706        5.5740088882610728     
 He    3.7457071782537397        10.839664916170697        9.9958335988699307     
 He    22.469872200749997        2.4134638872164120        1.9561523068538251     
 He    8.3723257620932845        10.441546658756895        7.9859132758659053     
 He    20.662201595957864        1.2051924418131228        3.1621045006562412     
 He    3.9160399589232640        24.309221508825445        8.3878973404667114     
 He    11.180609473469920        13.660511252463024        6.3779770174626833     
 He    20.230959848337214        14.676681905740358       0.54920808075100658     
 He    6.1857528062764624        1.3999992537205577        6.3779770174626833     
 He    10.580929237545535        12.656710975329592        5.7750009205614754     
 He    6.7850821993848935        2.2016478081111153        7.5839292112650991     
 He    11.786884837545534        12.656710975329592        5.7750009205614754     
 He    3.3358647517725619        19.702255053733971       0.14722401615020134     
 He    5.3798880143566885        1.5990583824274580        7.3829371789646965     
 He    19.417377111790373        15.268447252298104        6.3779770174626833     
 He    6.3468240932150994        15.663472915675928        9.9958335988699307     
 He    7.9654995484678395        12.653231807039120        7.5839292112650991     
 He    17.244275166171960        3.0187593326815474       0.75020011305140932     
 He    2.3454244939869318        10.647177549790243        5.5740088882610728     
 He    17.795965600253929        20.896609825975371        6.1769849851622807     
 He    19.644118229467431        3.0021366397381826        9.3928575019687237     
 He    20.815485247565384        19.692977271626045        4.9710327913598658     
 He    2.5692189899583147       0.39349295680564661        7.1819451466642938     
 He    17.614337054755705        12.049869232846470        7.7849212435655026     
 He    4.1508498640433409        11.852356401157557        5.9759929528618789     
 He    20.849512918999448        6.2280595700252563        4.1670646621582543     
 He    21.810064634236571        24.518718142403763        3.9660726298578517     
 He    22.636626763001942        16.886434182750101        1.1521841776522146     
 He    17.035283867648939        2.6044049565788785        7.1819451466642938     
 He    3.7066280273262513        26.717646340287594        10.196825631170334     
 He    3.1451153881533949        14.472983885979495        1.9561523068538251     
 He    1.2968216851140011        26.317208637346809        9.3928575019687237     
 He    5.5547113640516557        15.881474182853177        1.1521841776522146     
 He    18.018216945337443        14.270832163236619        2.5591284037550333     
 He    21.205051766706859        21.894224915036855        9.9958335988699307     
 He    7.1517067442689743        16.673071806626815        7.5839292112650991     
 He    25.860155820493059        13.871940757313826       0.95119214535181196     
 He    17.823819473488673        12.263231608969754        1.3531762099526174     
 He    20.804821179002584        26.131679607547298        1.3531762099526174     
 He    4.9508917005797457        16.686988479788702       0.34821604845060400     
 He    13.626057423802019        2.0099335902396551        2.7601204360554359     
 He    21.653412831863498        3.6062723624398272        8.7898814050675149     
 He    26.883570325278999        1.5955792141369862        9.1918654696683202     
 He    19.450773186512532       0.79431723400092547        7.7849212435655026     
 He    7.9593954409725667        13.653166341627585        10.196825631170334     
 He    21.617561156091622        19.085362380633928        7.3829371789646965     
 He    3.7259922809360062        19.484253786556724        8.9908734373679184     
 He    22.472678644615666        1.6106556100623637        1.3531762099526174     
 He    26.836353193974379        25.529090181863644        1.1521841776522146     
 He    19.018268842791997        17.087426182729484        1.1521841776522146     
 He    19.022478160151547        13.059854698051852        5.1720248236602675     
 He    16.830081850735404        5.8253024215574936        4.5690487267590596     
 He    3.9556106282766472        11.456944163525234        2.5591284037550333     
 He    8.1354812872134357        24.307288637552961        9.3928575019687237     
 He    18.617967071073856        13.056375529761381        6.9809531143638921     
 He    22.443632164647045        11.654070420959650        4.5690487267590596     
 He    7.9798126212461362        10.252925034921409        1.5541682422530199     
 He    22.051820410769842        9.4497301835128660        1.1521841776522146     
 He    23.470415019306518        3.4157178673318578        3.3630965329566438     
 He    23.843704880815817        16.081306460069069        1.7551602745534225     
 He    16.580889182132978        24.514079251349802        6.3779770174626833     
 He    2.7666333715407343        1.3969066596845827        7.9859132758659053     
 He    8.1312015822719221        26.519746934344184        8.5888893727671132     
 He    8.1752625219887847        12.060306737717886        2.3581363714546306     
 He    6.3926390479037574       0.60144329336597480        3.5640885652570464     
 He    20.231029439487276        10.038402936034636        8.5888893727671132     
 He    9.1399532665574803        25.314954657231365        7.9859132758659053     
 He    3.5403647843922257        13.657032084172554        8.1869053081663061     
 He    23.234692763578579        14.056310064349844        9.5938495342691255     
 He    17.438391585462814        1.7992772338978491        7.7849212435655026     
 He    14.004398764804739        12.262458460460760        1.7551602745534225     
 He   0.13562871046277125        12.262071886206263        1.9561523068538251     
 He    7.5891228874128691        3.2100869762985109        5.7750009205614754     
 He    17.809927631108295        16.680803291716753        3.5640885652570464     
 He    13.829224970509769        1.0045870160882346        2.9611124683558385     
 He    20.261268924405723        1.8116476100417485        1.3531762099526174     
 He    9.9802668607552505        12.861568717853947        3.7650805975574491     
 He    3.3202189939743763        25.529090181863644        1.1521841776522146     
 He    21.060257834278314        2.8131284416482001        3.1621045006562412     
 He    18.614108696084248        18.092772756880905       0.95119214535181196     
 He    11.559301657288595        24.115187845427005        4.7700407590594622     
 He    11.415629744903985       0.19559355086223676        5.5740088882610728     
 He    10.754208938582694        26.533663607506071        1.3531762099526174     
 He    7.3651180251274981        14.471824163216006        2.5591284037550333     
 He    16.209142969281491        12.253953826861828        6.1769849851622807     
 He    4.3752759567266306        2.6078841248693503        5.3730168559606701     
 He    4.9762193860748338        5.6301090353955612        1.5541682422530199     
 He    3.3744524838281431        1.6052435704994077        4.1670646621582543     
 He    8.9931242665992226        3.6093649564758024        7.1819451466642938     
 He    25.049940736941831        12.854996955527501        7.1819451466642938     
 He    16.401435782450484        16.275340123467512        5.3730168559606701     
 He    2.1092818042929782        25.723896993771078        4.3680566944586570     
 He    6.9674824198810352        10.041108955816114        7.1819451466642938     
 He    12.583277968528407        15.872969549254245        5.5740088882610728     
 He    20.637996229168674        9.8435961241272008        5.3730168559606701     
 He    21.862824962568485        2.8111955703757161        4.1670646621582543     
 He    22.406587483925342        25.316500954249349        7.1819451466642938     
 He    14.628073602988371        2.4092115704169466        4.1670646621582543     
 He    1.9468774341184989        11.660255609031600        1.3531762099526174     
 He    18.393962109234494        23.511438696979859        5.1720248236602675     
 He    6.9672019646470451        11.654070420959650        4.5690487267590596     
 He    5.1217148050273105        23.502160914871936        9.9958335988699307     
 He    3.7675972213871995        2.8030775110312818        8.3878973404667114     
 He    9.9927553318718108        7.6353901441354459        3.9660726298578517     
 He    10.582542776015366        10.843917232970162        7.7849212435655026     
 He   0.89448564229804661        26.115056914603933        9.9958335988699307     
 He    4.9473834715281786        16.278819291757983        3.5640885652570464     
 He    21.461611437566404        1.8039161249518112        5.3730168559606701     
 He    9.9750044176239108        11.442640916108850        9.9958335988699307     
 He    4.9800076721444393        1.1986206794866761        6.5789690497630859     
 He    9.8007429739368028        2.0010423823862276        7.3829371789646965     
 He    11.794953326326592        10.046134421124572        4.5690487267590596     
 He    18.409818332900656        17.483224994616304        4.3680566944586570     
 He    26.870310676934455        11.862407331774476       0.75020011305140932     
 He    23.031946248160772        15.465573509732520        8.3878973404667114     
 He    25.618259268795857        25.310702340431899        10.196825631170334     
 He    12.585382726762170        14.665857826614445        6.1769849851622807     
 He    8.1382177417130936        24.916063251308572        6.3779770174626833     
 He    9.7638387697170650        16.873677232351703        7.7849212435655026     
 He    17.815470230811659        14.066747569221260        4.1670646621582543     
 He    8.5519197378317333        20.697164123013977        5.3730168559606701     
 He    8.7711539740736235        13.462225272265119        4.9710327913598658     
 He    18.206580697272905        19.093480439978361        3.1621045006562412     
 He    20.602354820156801        23.507959528689387        6.9809531143638921     
 He    21.408289601442583        21.897317509072831        8.3878973404667114     
 He    5.1498495317119968        16.482517311518844        2.1571443391542275     
 He    7.9725158074629991        11.856222143702526        3.9660726298578517     
 He    6.3936212883236436       0.19945929340720531        3.5640885652570464     
 He    8.0010008791937004        1.0053601645972283        2.5591284037550333     
 He    16.396524480797066        17.478586103562339        6.7799610820634895     
 He    20.001060747100620        21.896930934818332        8.5888893727671132     
 He    23.250057867034798        8.2290883619656761        8.7898814050675149     
 He    26.436753506104093        25.129039053177358       0.14722401615020134     
 He    7.3959886089879152        3.2209110554244229       0.14722401615020134     
 He    23.021913278539941        18.880118063855079        9.5938495342691255     
 He    19.613949430792911        15.464027212714532        9.1918654696683202     
 He    25.224693699054832        25.322299568066803        4.1670646621582543     
 He    20.610282832435896        19.687178657808595        7.9859132758659053     
 He    10.591102484560356        8.8390226984847740        5.1720248236602675     
 He    7.9730069276729427        11.655230143723140        3.9660726298578517     
 He    19.418149185004246        17.487863885670265        1.9561523068538251     
 He    7.1376750227105594        24.720483290892140        3.5640885652570464     
 He    20.018109677054646        15.265354658262130        7.9859132758659053     
 He    7.5612695119480646        15.876835291799214        3.5640885652570464     
 He    16.820259446536536        9.8451424211451890        4.5690487267590596     
 He    16.205284494737896        16.483677034282334        1.5541682422530199     
 He    22.409464215818989        25.522131845282701        4.7700407590594622     
 He    16.583274992924657        26.534050181760566        1.1521841776522146     
 He    10.164210331693246        17.879796955012118        7.1819451466642938     
 He    6.1754390827596763        4.0074832138896035        9.1918654696683202     
 He    17.813716315393851        15.476011014603936        2.9611124683558385     
 He    21.220978178847009        16.067776361161680        8.7898814050675149     
 He    9.5534451950240928        24.524130181966722        1.1521841776522146     
 He    18.627228664358729        13.069132480159777       0.34821604845060400     
 He    2.7500759600126021        11.054187015057471        2.9611124683558385     
 He    20.851547289651247        3.2058346594990454        7.9859132758659053     
 He    4.9627486745383864        11.258271609072830        1.3531762099526174     
 He    13.987349536188749        16.474012677919912        6.5789690497630859     
 He    17.002659467924705        16.071255529452152        6.9809531143638921     
 He    22.207138433029161        24.915290102799577        6.7799610820634895     
 He    12.016853729040166        2.4115310159439276        2.9611124683558385     
 He    10.002086416752759        2.2031941051291026        6.7799610820634895     
 He    18.858951371717179       0.60801505569242131       0.14722401615020134     
 He    17.799193374071507        22.917740479149629       0.34821604845060400     
 He    24.250250240991321        12.255886698134313        5.1720248236602675     
 He    7.5631636052058742        13.257754103995262        6.7799610820634895     
 He    4.9163724111657965        26.319528082873791        8.1869053081663061     
 He    8.3815171669041710        10.252538460666912        1.7551602745534225     
 He    18.384279683767652        24.708112914748241        9.9958335988699307     
 He    9.5996098974348385       0.79083806571045367        9.5938495342691255     
 He    19.028932911354797        10.648723846808229        4.7700407590594622     
 He    6.1499009313966120        15.265741232516627        7.7849212435655026     
 He    23.630995186035214        17.880183529266613        6.9809531143638921     
 He    21.814764972252078        19.483480638047730        9.3928575019687237     
 He    12.013907007780507        3.6174830158202362        2.9611124683558385     
 He    19.602724252654152        23.515304439524829        3.1621045006562412     
 He    10.609975617960167        1.8066221447332893        3.9660726298578517     
 He    17.804946041426895        16.875610103624187        6.7799610820634895     
 He    7.5374853755567957        26.532503884742582        1.9561523068538251     
 He    22.646799810908789        11.455397866507248        3.3630965329566438     
 He    5.1703357058116994        3.6039529169128461        9.9958335988699307     
 He    6.7877486645185385        4.2220053127763775        2.1571443391542275     
 He    24.046521385599636        13.260460123776740        5.3730168559606701     
 He    27.054043383342513        14.661992084069476        8.1869053081663061     
 He    23.476589116167805        1.0042004418337378        3.1621045006562412     
 He    21.640292963143004        9.4365866588599729        7.9859132758659053     
 He    4.5355755686673476        17.878637232248629        7.7849212435655026     
 He    19.206140976747577        18.077696360955528        8.7898814050675149     
 He    17.216491481411204        11.853902698175546        5.1720248236602675     
 He    18.446020951042470        3.0129607188640946        3.7650805975574491     
 He    24.451032275569354        11.650591252669178        6.3779770174626833     
 He    7.3629430784197476        15.477170737367425        2.3581363714546306     
 He    23.006828829425686        24.707726340493746        10.196825631170334     
 He    9.7782922194433386        14.876900757210750       0.95119214535181196     
 He    14.002293907016989        12.662896163401541        2.5591284037550333     
 He    19.257288164825610        1.4096636100829791        1.3531762099526174     
 He    12.175960336031055        15.865624638418804        9.3928575019687237     
 He    17.601918871667120        18.284486974752365        5.7750009205614754     
 He    5.3664171037122657        5.6138729167066934        9.9958335988699307     
 He    5.1785447706487107        3.0102546990826164        5.1720248236602675     
 He    5.9501013363464397        17.082400717421024        3.7650805975574491     
 He    4.9466816863422816        15.067841826573215        6.1769849851622807     
 He    10.613764501353700        2.2151779070185054       0.54920808075100658     
 He    8.7440724727147163        26.735042181739953        1.1521841776522146     
 He    5.3387740945614510        17.272568638274496        9.3928575019687237     
 He    20.022529858498125        14.263100678146682        6.5789690497630859     
 He    9.9824415088010365        9.4362000846054759        8.1869053081663061     
 He    15.372828823899219        25.721190973989600        5.7750009205614754     
 He    20.805031545316574        25.123627013614399        2.9611124683558385     
 He    21.640994449666938        8.2275420649476878        9.5938495342691255     
 He    5.1654252005901817        11.260591054599811       0.14722401615020134     
 He    16.386351731552182        25.329644478902242       0.34821604845060400     
 He    22.671426109433931        2.4142370357254057        1.5541682422530199     
 He    14.397333036495818        13.661670975226516        5.7750009205614754     
 He    1.3465658005901811        11.260591054599811       0.14722401615020134     
 He    17.216701648617217        9.2325020648446117        9.5938495342691255     
 He    7.3966198074838712        1.0034272933247441        3.5640885652570464     
 He    18.218578048179523        14.068293866239248        3.3630965329566438     
 He    16.204652698918011        13.861116678187914        6.5789690497630859     
 He    2.5647288191488240        2.8073298278307472        6.1769849851622807     
 He    14.193814547418125        13.658191806936044        7.5839292112650991     
 He    19.202493266733924        24.526063053239206       0.14722401615020134     
 He    16.601936963578577        14.056310064349844        9.5938495342691255     
 He    10.010085015721792        1.8108744615327548        1.7551602745534225     
 He    5.3453694218206547        16.878316123405664        5.3730168559606701     
 He    15.567576939455968        26.317595211601304        9.1918654696683202     
 He    18.417816334545762        12.250861232825853        7.7849212435655026     
 He    19.648398332624893        4.0163744217430315        4.5690487267590596     
 He    9.3908997510237207        4.4102403623573663        8.7898814050675149     
 He    24.271087556568940        1.9994960853682402        8.1869053081663061     
 He    8.7818185404063644        11.056893034838948        1.5541682422530199     
 He    18.416694314501825        17.089359054001967       0.14722401615020134     
 He    23.034191283788523        13.855318064370461        9.5938495342691255     
 He    8.5999091414582018       0.59641782805751564        6.1769849851622807     
 He    20.861931500303985        3.2201379069154292       0.54920808075100658     
 He    23.653165783956652        9.0373086786826811        6.5789690497630859     
 He    21.215857008649539        22.312445033684494        1.5541682422530199     
 He    7.9485911945697652        21.301686419970114        4.5690487267590596     
 He    3.5207204737644324        25.730082181843027        1.1521841776522146     
 He    23.649447586807046        12.863888163380928        2.5591284037550333     
 He    22.855860999243834        9.6514953320012431       0.75020011305140932     
 He    8.7516497417318444        23.518783607815301        1.3531762099526174     
 He    24.823059242316802        24.717777271110663        4.9710327913598658     
 He    12.560265507135059        25.521358696773706        5.1720248236602675     
 He    20.658623178432308       0.59525810529402501        6.7799610820634895     
 He    5.7192903822719217        26.519746934344184        8.5888893727671132     
 He    18.423429321831090        11.451918698216776        5.1720248236602675     
 He    23.439053215682168        14.060948955403807        7.1819451466642938     
 He    4.5198600206111257        26.730403290685988        3.5640885652570464     
 He    23.440386199364024        13.054442658488897        7.9859132758659053     
 He    21.470381811087346        1.2109910556305756       0.14722401615020134     
 He    22.849476336960581        11.457717312034228        2.1571443391542275     
 He    19.591638754585460        26.323393825418758        6.1769849851622807     
 He    14.167785176291128        24.310767805843433        7.5839292112650991     
 He    1.9110256587926364        26.332671607526684        1.3531762099526174     
 He    20.002043186628484        23.108294974257596        5.7750009205614754     
 He    7.9375055969470827        23.303101786165033        8.9908734373679184     
 He    21.444071785618387        11.863180480283470       0.34821604845060400     
 He    23.875347139674155        3.8231139068535831       0.54920808075100658     
 He    23.616682710580847        25.120534419578426        4.5690487267590596     
 He    6.9584320888960418        16.280365588775968        2.7601204360554359     
 He    19.051594928148141        4.0248790553419616       0.14722401615020134     
 He    26.652759769420435        14.259621509856210        8.3878973404667114     
 He    19.423621297571660        12.252020955589344        7.1819451466642938     
 He    10.751051253685118        23.907624083121174        8.1869053081663061     
 He    17.649277176351621        1.2078984615946007        1.7551602745534225     
 He    7.1469359191175181        19.086522103397417        6.7799610820634895     
 He    20.796682103531584        25.313794934467872        8.5888893727671132     
 He    19.639698744901867        9.6511087577467460       0.95119214535181196     
 He    6.1640035383069307        13.066813034632796        1.5541682422530199     
 He    21.828095505948522        15.065135806791737        7.5839292112650991     
 He    7.5452026233059479        20.493079528998617        6.9809531143638921     
 He    10.813634483985837        2.2136316100005176        1.3531762099526174     
 He    16.210756507751320        10.441160084502398        8.1869053081663061     
 He    7.7423366492083661        23.916128716720106        3.7650805975574491     
 He    19.405098907433814        18.679899212384690        9.1918654696683202     
 He    8.5507970209098811        19.888943806296972        7.5839292112650991     
 He    27.092772189223986        2.6152290357047905        1.5541682422530199     
 He    14.828715161064441       0.59371180827603764        7.5839292112650991     
 He    16.382492759238648        25.525997587827668        2.7601204360554359     
 He    15.594448273608862        15.666178935457406        8.5888893727671132     
 He    1.3013821439514679        24.911810934509106        8.5888893727671132     
 He    17.800174917613475        16.869038341297742        10.196825631170334     
 He    7.7416347644684818        21.898477231836321        7.7849212435655026     
 He    20.851968719157142        6.8364476095263669        1.3531762099526174     
 He    4.7698245633194443        8.6476950548678104       0.14722401615020134     
 He    20.852880472441075        3.8126764019821677        5.9759929528618789     
 He    19.848408493097033        2.8050103823037662        7.3829371789646965     
 He    26.449381756844701        15.466346658241514        7.9859132758659053     
 He    11.614587775144212        1.6044704219904140        4.5690487267590596     
 He    11.552145120899446        25.315341231485860        7.7849212435655026     
 He    8.7682771426259887        12.449920361532754        8.7898814050675149     
 He    6.7578599228620568        11.844238341813124        10.196825631170334     
 He    21.406535686024778        23.306580954455505        7.1819451466642938     
 He    4.3787140968581975        3.6209621841107080        1.1521841776522146     
 He    5.9591516673314331        10.843144084461169        8.1869053081663061     
 He    3.7382003963725645        16.677710697680780        5.1720248236602675     
 He    18.841762064815175        6.8360610352718698        1.5541682422530199     
 He    3.3127115152152857        25.720417825480606        6.1769849851622807     
 He    4.5539576814112044        11.853902698175546        5.1720248236602675     
 He    18.435636939497709        4.6120055108457443        8.3878973404667114     
 He    19.025214614651205        13.668629311807459        2.1571443391542275     
 He    21.800312020295742        25.513627211683769        9.1918654696683202     
 He    4.1200497673188767        25.725056716534567        3.7650805975574491     
 He    7.5468163608837555        20.293633826037219        6.1769849851622807     
 He    7.9377164610310116        26.328419290727219        3.5640885652570464     
 He    20.214331949673131        21.712175053527819       0.14722401615020134     
 He    16.376809683033319        26.929848993647386        4.3680566944586570     
 He    4.1798963440119614        1.8089415902602703        2.7601204360554359     
 He    25.277383540250792       0.99298978845332897        8.9908734373679184     
 He    4.9497688841039063        15.072094143372681        3.9660726298578517     
 He    7.9432588616264015        22.101015528833692        6.9809531143638921     
 He    20.634558288145083        10.443866104283877        6.7799610820634895     
 He    27.095157701353703        2.2151779070185054       0.54920808075100658     
 He    1.1447312375642833        11.259431331836320       0.75020011305140932     
 He    5.9551525171778978        12.249314935807867        8.5888893727671132     
 He    25.243356167478691        16.877929549151169        5.5740088882610728     
 He    9.5662841107406571        16.273407252195025        6.3779770174626833     
 He    3.1402039869459859        14.869555846375309        4.7700407590594622     
 He    4.7738937028389925        5.8299413126114557        2.1571443391542275     
 He    7.5920694095645533       0.39078693702416861        8.5888893727671132     
 He    21.018372139931166        18.687244123220129        5.3730168559606701     
 He   0.92998667436194271        12.047163213064993        9.1918654696683202     
 He    18.638243177521531        3.6058857881853306        8.9908734373679184     
 He    4.5733922230489350        5.6289493126320709        2.1571443391542275     
 He    6.7645257372572134        14.071773034529720        1.5541682422530199     
 He    16.244223268717406       0.20216531318868330        2.1571443391542275     
 He    10.412070315275779        2.6175484812317720       0.34821604845060400     
 He    8.9848457101661392        9.6480161637107713        2.5591284037550333     
 He    3.7783319761939280       0.59951042209349048        4.5690487267590596     
 He    8.7588758692710531        17.680351252050720        6.3779770174626833     
 He    8.3833407730260276        5.0116700652775332        9.5938495342691255     
 He    16.806016661786217        13.253888361450294        8.7898814050675149     
 He    9.7730299754199752        15.071320994863687        4.3680566944586570     
 He    23.470906039962472        2.4080518476534563        4.7700407590594622     
 He    19.014128817920547        14.056696638604341        9.3928575019687237     
 He    16.416239875884738        12.867367331671399       0.75020011305140932     
 He    4.7169234598236027        26.724991251123033        6.3779770174626833     
 He    25.891166482639488       0.60453588740194963        1.9561523068538251     
 He    10.573632423762398        14.260008084110707        8.1869053081663061     
 He    17.177622597243719        25.917157508660527        8.3878973404667114     
 He    22.874804221563647        2.0141859070391206       0.54920808075100658     
 He    22.021861580193363        17.676872083760248        8.1869053081663061     
 He    7.5862461555192224        3.0044560852651636        8.1869053081663061     
 He    4.9768508832327534        5.8326473323929333       0.75020011305140932     
 He    21.452420729633435        7.6396424609349118        1.7551602745534225     
 He    8.5722662318613754        13.061787569324338        4.1670646621582543     
 He    3.3784518330896538        1.8124207585507421       0.95119214535181196     
 He    23.446069673785306        14.877287331465247       0.75020011305140932     
 He    21.609984285290448        25.528317033354650        1.5541682422530199     
 He    1.7489718327721480        10.051159886433032        1.9561523068538251     
 He    19.221576567339749        14.872261866156787        3.3630965329566438     
 He    19.837744424534232        9.2437127182250212        3.7650805975574491     
 He    22.414585585124438        20.890811212157921        9.1918654696683202     
 He    19.247606038020731        5.0263598869484136        1.9561523068538251     
 He    23.826235118679822        23.922313904792055       0.54920808075100658     
 He    8.7807659124045134        9.6437638469113054        4.7700407590594622     
 He    6.3230399568238305        26.319141508619293        8.3878973404667114     
 He    4.5769700432505642        1.3988395309570671        6.9809531143638921     
 He    8.9677967802121117        16.279592440266974        3.1621045006562412     
 He    23.228308798173245        21.509250182275949        1.1521841776522146     
 He    17.188848571814379        24.319272439442365        3.1621045006562412     
 He    18.015129946683793        15.879927885835189        1.9561523068538251     
 He    6.5333640399207296        24.113641548409017        5.5740088882610728     
 He    23.258758251189729        9.0477461835540947        1.1521841776522146     
 He    26.050413367024365        13.655485787154566        8.9908734373679184     
 He    17.823117787856763        11.858928163484004        2.5591284037550333     
 He    23.064149915257030        4.0148281247250441        5.3730168559606701     
 He    15.166924723137821        25.311088914686394        9.9958335988699307     
 He    1.3328845236317686        16.283458182811945        1.1521841776522146     
 He    18.034283535317595        7.2345658669401676        3.3630965329566438     
 He    5.7346554857281413        20.692525231960015        7.7849212435655026     
 He    18.858319874559260       0.40547675869504918       0.95119214535181196     
 He   0.54996150686141532        2.5989929170159227        9.9958335988699307     
 He    16.787284502658309        25.529863330372638       0.75020011305140932     
 He    4.7246414044506713        26.332285033272186        1.5541682422530199     
 He    5.9791478163150593        7.0389859065237390       0.54920808075100658     
 He    26.655355747418128        13.658191806936044        7.5839292112650991     
 He    18.417816633207725        14.670883291922905        3.5640885652570464     
 He    8.3646086138981204        17.287645034199873        1.5541682422530199     
 He    6.5882293255943809        2.8123552931392064        3.5640885652570464     
 He    18.191566237524665        23.509505825707375        6.1769849851622807     
 He    19.028722345932831        10.043428401343094        5.9759929528618789     
 He    11.986684631703683        12.453399529823226        6.9809531143638921     
 He    10.175716661943907        13.862276400951405        5.9759929528618789     
 He    11.174154622712679        15.264968084007632        8.1869053081663061     
 He    19.003044116283753        23.318178182090410        1.1521841776522146     
 He    21.450245185601755        3.8049449168922305        9.9958335988699307     
 He    16.639753617960164        1.8066221447332893        3.9660726298578517     
 He    22.665181724544667        3.8173152930361303        3.5640885652570464     
 He    8.1690179379915460        11.850036955630577        7.1819451466642938     
 He    17.590903860734379        23.714363568231729        4.1670646621582543     
 He    5.1596720354648511        13.269351331630167       0.75020011305140932     
 He    4.5218243023429228        24.313087251370415        6.3779770174626833     
 He    19.211964230792908        15.464027212714532        9.1918654696683202     
 He    3.5644297742334365        4.6150981048817199        6.7799610820634895     
 He    25.026367464634490        26.535983053033053       0.14722401615020134     
 He    4.9760786109109052        1.9998826596227370        7.9859132758659053     
 He    1.7366235394955885        14.067520717730254        3.7650805975574491     
 He    24.645078904602173        13.456040084193170        8.1869053081663061     
 He    6.9719026013245138        9.0388549757006675        5.7750009205614754     
 He    20.239168514958273        10.856287609114062        1.3531762099526174     
 He    4.3825728700637558        1.8112610357872516        1.5541682422530199     
 He    20.459665347300053       0.79972927356388146        4.9710327913598658     
 He    21.412850458496003        23.718615885031195        1.9561523068538251     
 He    18.036037649843379        7.4386504609555271        1.7551602745534225     
 He    8.5982256136223576        3.8207944613266016        1.7551602745534225     
 He    4.1179450090851146        26.932168439174365        3.1621045006562412     
 He   0.72541595549835047        13.857250935642945        8.5888893727671132     
 He    2.1415555603092367        13.668242737552962        2.3581363714546306     
 He    18.206369932742962        16.874836955115196        7.1819451466642938     
 He    20.807416559676348        20.690205786433033        8.9908734373679184     
 He    5.7278500908169114        24.514852399858796        5.9759929528618789     
 He    16.432306266756914        4.2177529959769124        4.3680566944586570     
 He    8.1972223553802799       0.99878840227078181        5.9759929528618789     
 He    19.383559707116309        26.918638340266977        10.196825631170334     
 He    18.795596466418541        23.309286974236983        5.7750009205614754     
 He    10.791604063904400        9.8466887181631755        3.7650805975574491     
 He    18.185321852635401        24.912584083018100        8.1869053081663061     
 He    19.613528897272907        19.093480439978361        3.1621045006562412     
 He    8.3563995490611092        17.881343252030106        6.3779770174626833     
 He    8.3550665653792553        18.887849548945017        5.5740088882610728     
 He    12.792900365993397        13.263166143558218        3.9660726298578517     
 He    10.180417298621377        11.247060955692421        7.1819451466642938     
 He    19.638295274084062        8.0358278470762290        4.7700407590594622     
 He    24.054800240694686        9.6418309756388219        5.7750009205614754     
 He    23.408182631821752        25.311862063195388        9.5938495342691255     
 He    7.3729760480405790        12.062626183244866        1.1521841776522146     
 He    8.1748412915908659        10.043041827088597        6.1769849851622807     
 He    6.3598042818655305        15.076346460172147        1.7551602745534225     
 He    21.611106603996348        23.109841271275585        4.9710327913598658     
 He    9.1845753158502976        9.2429395697160270        4.1670646621582543     
 He    24.241269799818351        16.276886420485496        4.5690487267590596     
 He    8.3565396273471215        15.864851489909812        9.7948415665695290     
 He    22.017441896519824        22.712496162370780        2.5591284037550333     
 He    9.9629369777972929        17.072736361058602        8.7898814050675149     
 He    7.9490825138876842        22.714042459388768        1.7551602745534225     
 He    1.7050511704492752        24.107456360337068        8.7898814050675149     
 He    20.209630516563760        17.873998341194664        10.196825631170334     
 He    19.814661376450942        15.463640638460035        9.3928575019687237     
 He    20.462471990273698        1.6102690358078668        1.5541682422530199     
 He    9.3445941738950591        23.706632083141791        8.1869053081663061     
 He    17.409696047864138        12.851517787237029        8.9908734373679184     
 He    20.020214534842399        14.864916955321346        7.1819451466642938     
 He    6.1756495486276544        3.8061046396557212        9.3928575019687237     
 He    24.072620746092646        1.1963012339596950        7.7849212435655026     
 He    6.3762217146616376        8.2422318866185691        1.9561523068538251     
 He    10.600994778571247        2.6009257882884071        8.9908734373679184     
 He    21.819255839939483        22.716361904915747       0.54920808075100658     
 He    20.396871850239332        24.308448360316451        8.7898814050675149     
 He    21.626752361794534        17.283006143145911        3.9660726298578517     
 He    18.802121605203755        22.713269310879774        2.1571443391542275     
 He    23.241148112105758        16.485223331300322       0.75020011305140932     
 He    23.651411968092834        11.253246143764370        3.9660726298578517     
 He    8.3434900466546065        22.703604954517353        7.1819451466642938     
 He    19.797963687528821        25.524064716555184        3.7650805975574491     
 He    2.1244360436652689        16.871357786824724        8.9908734373679184     
 He    4.5186671152152851        25.720417825480606        6.1769849851622807     
 He    19.027740105512947        10.445412401301864        5.9759929528618789     
 He    6.9619397206236817        11.848490658612588        7.9859132758659053     
 He    16.422554150586024        9.2460321637520018        2.5591284037550333     
 He    7.1756314567161965        8.0342815500582407        5.5740088882610728     
 He    7.1639148597055327        13.866528717750871        3.7650805975574491     
 He    20.610844141119827        19.687951806317589        7.5839292112650991     
 He    16.037898435328032        1.8081684417512767        3.1621045006562412     
 He    20.239238703432264        11.058052757602439       0.95119214535181196     
 He    22.072096716325497        1.6125884813348481       0.34821604845060400     
 He    22.260670535912986        3.0071621050466417        6.7799610820634895     
 He    15.228735780670679       0.59100578849455965        8.9908734373679184     
 He    18.423148567935137        10.644858104263260        6.7799610820634895     
 He    12.959444163715402        25.517492954228739        7.1819451466642938     
 He    5.3828349347243245        2.0064544219491838        4.5690487267590596     
 He    1.3378657150972144        12.861955292108444        3.5640885652570464     
 He    3.1296096090872343        17.476653232289856        7.7849212435655026     
 He    10.408071065568256        3.2170453128794545        2.1571443391542275     
 He    7.9481700637258346        20.091095529039844        6.9809531143638921     
 He    15.174712856238878        25.120147845323928        4.7700407590594622     
 He    7.7862568137612991        5.8264621443209839        3.9660726298578517     
 He    15.396402494422510        15.266900955280116        7.1819451466642938     
 He    23.422916337674039        20.088776083512865        8.1869053081663061     
 He    3.9222841447045500        21.292795212116687        9.1918654696683202     
 He    8.4062837428233017       0.80823390716281229       0.54920808075100658     
 He    6.5299960882631511        23.302328637656039        9.3928575019687237     
 He    5.3443870818467802        16.473626103665417        6.7799610820634895     
 He    14.199287257309466        13.262392995049224        4.3680566944586570     
 He    19.222979938603565        15.680868757128287       0.95119214535181196     
 He    23.267106796988827        1.5975120854094707        8.1869053081663061     
 He    22.462505497154833        6.2350179066061990       0.54920808075100658     
 He    6.9916178968581981        3.6209621841107080        1.1521841776522146     
 He    5.9654666389106348        12.868527054434891       0.14722401615020134     
 He    18.255061420217292       0.40509018444055234        1.1521841776522146     
 He    13.829716090719712       0.80359501610884998        2.9611124683558385     
 He    12.595064853567047        11.049161549749012        5.5740088882610728     
 He    23.821814439466404        20.891197786412416        8.9908734373679184     
 He    6.5563767004220530        16.078600440287591        3.1621045006562412     
 He    5.7261662643191036        25.319206974030827        5.7750009205614754     
 He    27.069338796094684        12.666375331692013       0.75020011305140932     
 He    1.9043601430594437        26.525158973907139        5.7750009205614754     
 He    22.433108273924248        16.882955014459629        2.9611124683558385     
 He    8.9925629579152915        3.6085918079668087        7.5839292112650991     
 He    6.5613578918874991        12.657097549584089        5.5740088882610728     
 He    22.070763533535668        1.0057467388517252        2.3581363714546306     
 He    14.226860177540280        2.2086061446920584        3.9660726298578517     
 He    9.3569425667256070        20.496945271543584        4.9710327913598658     
 He    20.614141506087467        17.070803489786119        9.7948415665695290     
 He    7.1420247170180851        21.096442103191265        6.7799610820634895     
 He    11.815159542962245        2.8139015901571938        2.7601204360554359     
 He    3.7506890665971007        13.064880163360312        2.5591284037550333     
 He    3.1660227926510167        3.6116844020027834        5.9759929528618789     
 He    8.9691298634479519        16.079760163051084        2.5591284037550333     
 He    18.184480088717478        26.524772399652644        5.9759929528618789     
 He    5.5822136975925298        1.3992261052115640        6.7799610820634895     
 He    7.1433578998079135        21.703283845674392        4.7700407590594622     
 He    19.205159234097628        22.513050459409381        1.7551602745534225     
 He    21.002305649505001        26.530184439215599        3.1621045006562412     
 He    10.378252811047727        13.461065549501628        5.5740088882610728     
 He    3.7378492548946465        14.055536915840852        9.9958335988699307     
 He    6.9625710186736267        10.437680916211928        9.9958335988699307     
 He    6.9621505847076115        14.873808163174775        2.5591284037550333     
 He    12.797531013304852        12.059533589208892        2.7601204360554359     
 He    6.7411618357239842        18.677966341112203        10.196825631170334     
 He    20.846004490839906        4.2065423425965029        10.196825631170334     
 He    19.822870043072005        11.643246341833738        10.196825631170334     
 He    19.408046226017401        22.313991330702478       0.75020011305140932     
 He    18.810891182292796        15.666952083966400        8.1869053081663061     
 He    2.7073481035315816        25.313794934467872        8.5888893727671132     
 He   0.93665248875709928        14.274697905781588       0.54920808075100658     
 He    4.3296722643378542        23.921927330537560       0.75020011305140932     
 He    23.414006383637023        26.731563013449481        2.9611124683558385     
 He    18.641260585025119        6.6350690352924850        1.5541682422530199     
 He    4.5517123471214891        11.044136084440552        8.1869053081663061     
 He    22.848633975718734        8.2298615104746684        8.3878973404667114     
 He    7.1561973132944168        17.485931014397782        2.9611124683558385     
 He    20.819063465982964        18.689563568747111        4.1670646621582543     
 He    13.828382907929884       0.19675327362572731        4.9710327913598658     
 He    17.014095808809351        13.465317866301094        3.3630965329566438     
 He    11.817755421405950        1.4057978675380105        3.3630965329566438     
 He    4.7792259362283680        4.2239381840488619        1.1521841776522146     
 He    5.9263169012932062        25.318047251267338        6.3779770174626833     
 He    17.993450369418312        23.715136716740723        3.7650805975574491     
 He    25.419231249189615        25.313408360213376        8.7898814050675149     
 He    7.1277118433477638        25.110096914707011        9.9958335988699307     
 He    18.816854713732116        12.650139213003145        9.1918654696683202     
 He    8.7472996492083670        23.916128716720106        3.7650805975574491     
 He    24.250951727515250        11.046842104222030        6.7799610820634895     
 He    17.414397281865533        15.076346460172147        1.7551602745534225     
 He    17.586343202788935        23.506413231671402        7.7849212435655026     
 He    17.044054340723871        2.8181539069566592       0.54920808075100658     
 He    18.999746552208141        24.321978459223843        1.7551602745534225     
 He    17.434462922445231        5.8272352928299780        3.5640885652570464     
 He    10.382251961201261        12.054894698154929        5.1720248236602675     
 He    4.3759072547765756        1.1970743824686887        7.3829371789646965     
 He    13.961600719849731        26.320301231382782        7.7849212435655026     
 He    5.7467232242167228        17.482451846107310        4.7700407590594622     
 He    7.7995171589837566        1.2063521645766133        2.5591284037550333     
 He    22.442439458359182        12.257432995152300        4.3680566944586570     
 He    20.656658896700510        3.0125741446095979        3.9660726298578517     
 He    21.041524978272491        9.4423852726774253        4.9710327913598658     
 He    17.421413242198728        11.859314737738501        2.3581363714546306     
 He    22.410376367318875        25.725056716534567        3.7650805975574491     
 He    7.3474374984615629        20.094188123075821        5.3730168559606701     
 He    10.141969445743833        25.714232637408657        9.3928575019687237     
 He    4.1463593945718866        11.846171213085608        9.1918654696683202     
 He    8.3879017296334339        7.6396424609349118        1.7551602745534225     
 He    21.628366099372339        17.083560440184517        3.1621045006562412     
 He    9.3470501731607278        25.928368162040933        2.5591284037550333     
 He    17.041037231882246        2.2089927189465555        3.7650805975574491     
 He    11.003401009861189        3.0048426595196607        7.9859132758659053     
 He    5.9545216173439046        16.886820757004596       0.95119214535181196     
 He    18.247063020356233        2.4107578674349339        3.3630965329566438     
 He    17.244766186827917        2.0110933130031459        2.1571443391542275     
 He    9.3536453013119569        23.920767607774067        1.3531762099526174     
 He    21.199930397401410        26.525545548161638        5.5740088882610728     
 He    22.046488177380468        11.055733312075459        2.1571443391542275     
 He    20.246324553577484        5.6227641245601214        5.3730168559606701     
 He    16.439813446854043        1.6064032932628982        3.5640885652570464     
 He    25.090213091927122       0.40702305571303660       0.14722401615020134     
 He    22.668408801484329       0.19172780831726818        7.5839292112650991     
 He    8.7418270388710138        25.118601548305943        5.5740088882610728     
 He    16.819136928722664        10.650270143826218        3.9660726298578517     
 He    21.813151831998198        24.522970459203229        1.7551602745534225     
 He    2.3655602234866322       0.79315751123743483        8.3878973404667114     
 He    9.9752155803698042        16.887980479768089       0.34821604845060400     
 He    20.389364670142207        26.919798063030466        9.5938495342691255     
 He    23.653797480222551        10.853195015078088        2.9611124683558385     
 He    9.5755452062555921        12.252794104098339        6.7799610820634895     
 He    22.636977307155934        14.668563846395923        4.7700407590594622     
 He    2.1097029351369092        26.934487884701348        1.9561523068538251     
 He    7.7892736239409599        4.0156012732340374        4.9710327913598658     
 He    7.9849341896595591        7.2349524411946646        3.1621045006562412     
 He    16.199531130504589        16.879089271914658        4.9710327913598658     
 He    3.3261118391697684        18.277142063916923        9.5938495342691255     
 He    1.5718337567453813        1.2106044813760788       0.34821604845060400     
 He    2.7336580294465556        13.854931490115964        9.7948415665695290     
 He    6.9912670540422441        3.4188104613678325        1.7551602745534225     
 He    19.443687435921298        7.0362798867422613        1.9561523068538251     
 He    8.7416162743410730        22.899958063442774        9.5938495342691255     
 He    9.5624251384271233        16.469760361120446        8.7898814050675149     
 He    16.813804794887275        13.062947292087827        3.5640885652570464     
 He    19.003254582151733        23.116799607856528        1.3531762099526174     
 He    4.3432126665783501        14.462159806853583        7.5839292112650991     
 He    24.050380059251207        10.644084955754266        7.1819451466642938     
 He    5.9776742565772540        6.0286138670638598        3.3630965329566438     
 He    4.7540384285732822        14.070999886020726        1.9561523068538251     
 He    19.035387961220014        10.657615054661656       0.14722401615020134     
 He    23.655481306720358        10.048840440906050        3.1621045006562412     
 He    5.7624393695968728        13.470729905864051       0.54920808075100658     
 He    1.9302489381304870        13.855704638624958        9.3928575019687237     
 He    5.5319793578922978        23.916901865229100        3.3630965329566438     
 He    7.9655700356037924        15.275019014624551        2.9611124683558385     
 He    20.610984418513816        19.284808083595326        8.1869053081663061     
 He    17.833641280363612        3.4033474911879580        9.7948415665695290     
 He    7.1924699208022460        1.6040838477359172        4.7700407590594622     
 He    16.435954474540509        1.8027564021883207        5.9759929528618789     
 He    21.655307323337258        4.2138872534319436        6.3779770174626833     
 He    5.5617271252768754        11.051094421021496        4.5690487267590596     
 He    8.7669446567140756        17.489796756942749       0.95119214535181196     
 He    7.9648681508639072        13.257367529740765        6.9809531143638921     
 He    16.608952923911772        10.839278341916200        10.196825631170334     
 He    8.1514078984615619        20.094188123075821        5.3730168559606701     
 He    16.221982681429957        10.456623054682273       0.14722401615020134     
 He    20.839339373322666        7.6257257877730247        8.9908734373679184     
 He    6.7342163625267411        24.516785271131280        4.9710327913598658     
 He    11.380760309551997        15.272699569097570        4.1670646621582543     
 He    5.5265069466629209        26.732722736212970        2.3581363714546306     
 He    24.651814708363343        14.271991886000110        1.9561523068538251     
 He    14.993224687688635        16.676937549171786        5.5740088882610728     
 He    3.5515207695968729        13.470729905864051       0.54920808075100658     
 He    18.184550277191466        26.726537548141021        5.5740088882610728     
 He    20.250674745654948        6.0320930353543307        1.5541682422530199     
 He   0.15120368246304108        1.3934274913941112        9.7948415665695290     
 He    22.266774643408258        2.0072275704581775        4.1670646621582543     
 He    24.824743367476572        26.333444756035675       0.95119214535181196     
 He    10.188345609562434        9.8463021439086784        3.9660726298578517     
 He    7.9859862203374821        3.8080375109282056        8.3878973404667114     
 He    22.833269170924478        16.477105271955889        4.9710327913598658     
 He    20.435670645486820        10.850102421042113        4.5690487267590596     
 He    20.420095175716611        17.685376717359180        3.7650805975574491     
 He    21.404150273449048        24.513306102840808        6.7799610820634895     
 He    20.008778890835664        23.117572756365522       0.95119214535181196     
 He    13.620865467806631        3.2127929960799890        4.3680566944586570     
 He    2.5324553617945296        17.283006143145911        3.9660726298578517     
 He    19.191337181975289        23.905691211848691        9.1918654696683202     
 He    12.397089262854681        10.851648718060099        3.7650805975574491     
 He    5.7747875633194443        8.6476950548678104       0.14722401615020134     
 He    10.753156410134832        25.927208439277443        3.1621045006562412     
 He    15.637456784431849        1.4069575903015010        2.7601204360554359     
 He    23.837670862240543        16.476332123446895        5.3730168559606701     
 He    6.3483677418729059        16.068936083925170        8.1869053081663061     
 He    15.816559440852377        10.250219015139931        2.9611124683558385     
 He    7.5770550493703004        5.6134863424521964        10.196825631170334     
 He    14.769640458477252        25.115895528524465        6.9809531143638921     
 He    13.989173640080544        15.266514381025621        7.3829371789646965     
 He    8.1438304303364593        21.697098657602442        7.9859132758659053     
 He    9.5493057674765698        26.333444756035675       0.95119214535181196     
 He    20.610423209383871        20.090708954785349        7.1819451466642938     
 He    18.834254685610073        7.8340626985878501        5.1720248236602675     
 He    6.9364717577346058        23.308513825727989        6.1769849851622807     
 He    5.7819435023846655        2.6074975506148537        5.5740088882610728     
 He    17.404083359240769        16.070482380943158        7.3829371789646965     
 He    4.9732019785712458        2.6009257882884071        8.9908734373679184     
 He    23.220310298758196        22.708243845571314        4.7700407590594622     
 He    5.1146286562201269        26.517427488817201        9.7948415665695290     
 He    1.5033570839253425        25.316500954249349        7.1819451466642938     
 He    3.1381691185242486        13.858410658406436        7.9859132758659053     
 He    19.808066447407690        19.084589232124934        7.7849212435655026     
 He    7.7480899138876849        22.714042459388768        1.7551602745534225     
 He    19.196459447266626        26.534436756015065       0.95119214535181196     
 He    8.9624643477147590        16.272247529431535        6.9809531143638921     
 He    7.5850537478933218        6.0278407185548657        3.7650805975574491     
 He    9.9390825533780482        26.719965785814573        8.9908734373679184     
 He    3.5179842183727499        26.734655607485454        1.3531762099526174     
 He    9.1619132990569518        15.866784361182296        8.7898814050675149     
 He    10.188626064796424        8.2333406787651402        6.5789690497630859     
 He    6.9902145255943813        2.8123552931392064        3.5640885652570464     
 He    17.451020831743303       0.20332503595217388        1.5541682422530199     
 He    4.5473625532599753        13.861503252442411        6.3779770174626833     
 He    1.5082683855787635        24.113254974154522        5.7750009205614754     
 He    2.9270734599834158        17.877864083739635        8.1869053081663061     
 He    22.423285471509427        17.676098935251257        8.5888893727671132     
 He    9.9985783868091662        3.4083729564964171        7.1819451466642938     
 He    22.014494677490223        19.885078063752001        9.5938495342691255     
 He    5.9928288941654966       0.40277073891357118        2.3581363714546306     
 He    6.9927403151180858        2.0091604417306614        3.1621045006562412     
 He    4.3495977270775530        15.882633905616666       0.54920808075100658     
 He    23.411550683033319        26.929848993647386        4.3680566944586570     
 He    17.015498980965194        12.660576717874561        3.7650805975574491     
 He    13.590626281550147        13.859570381169927        7.3829371789646965     
 He    24.040767921812343        12.849198341710046        10.196825631170334     
 He    8.7478609578922981        23.916901865229100        3.3630965329566438     
 He    22.026772682738805        14.860278064267385        9.5938495342691255     
 He    19.402082595024094        24.524130181966722        1.1521841776522146     
 He    19.802033225264321        25.933007053094897       0.14722401615020134     
 He    5.9404188113256104        17.472400915490390        9.9958335988699307     
 He    13.363885064319105        25.319206974030827        5.7750009205614754     
 He    16.800053229900886        17.077375252112567        6.3779770174626833     
 He    4.5500288192856457        14.268512717709639        3.7650805975574491     
 He    16.786161785736457        24.721643013655633        2.9611124683558385     
 He    6.9342264234448905        22.498747211992999        9.1918654696683202     
 He    4.7251319273366867        21.291248915098702        9.9958335988699307     
 He    4.1617249957980462        10.052319609196521        1.3531762099526174     
 He    16.411047621227386        11.650204678414681        6.5789690497630859     
 He    23.654779720642434        10.451211015119316        2.9611124683558385     
 He    2.5368753441300314        14.667404123632434        5.3730168559606701     
 He    7.5924202523805082       0.59293865976704396        7.9859132758659053     
 He    8.7722064029674982        13.262006420794727        4.5690487267590596     
 He    22.858947898343494        7.2357255897036588        2.7601204360554359     
 He    7.3484196393274619        18.885530103418034        6.7799610820634895     
 He    23.238902479154081        13.255434658468280        7.9859132758659053     
 He    4.7516530159975536        15.277725034406028        1.5541682422530199     
 He    7.9734979483288981        10.647564124044738        5.3730168559606701     
 He    3.9535760585168731        12.865821034653411        1.5541682422530199     
 He    20.419182924662735        16.675777826408293        6.1769849851622807     
 He    20.063433611087348        1.2109910556305756       0.14722401615020134     
 He    17.798140546961680        19.891263251823954        6.3779770174626833     
 He    1.9352308264738483        16.080919885814573        1.9561523068538251     
 He    18.787808532425458        25.113576082997483        8.1869053081663061     
 He    14.606183858516875        12.865821034653411        1.5541682422530199     
 He    21.635732902521490        14.068680440493745        3.1621045006562412     
 He    23.470555097592531        1.3992261052115640        6.7799610820634895     
 He    10.370464777500658        14.458680638563111        9.3928575019687237     
 He    24.412093202927878        25.512080914665781        9.9958335988699307     
 He    7.3449119080458338        22.510731013882403        2.9611124683558385     
 He    22.425811161479146        16.066230064143692        9.5938495342691255     
 He    7.1594245893420547        15.473691569076953        4.1670646621582543     
 He    19.030616936960580        11.457717312034228        2.1571443391542275     
 He    23.468731391916688        5.8334204809019274       0.34821604845060400     
 He    15.975315603243263        26.728856993668003        4.3680566944586570     
 He    26.080652254618887       0.58868634296757849        10.196825631170334     
 He    5.1770012215448924        3.4114655505323923        5.5740088882610728     
 He    24.662829918404061        10.455463331918782       0.75020011305140932     
 He    19.006902292165385        16.668432915572854        9.9958335988699307     
 He    13.766571750843037        24.110162380118545        7.3829371789646965     
 He    5.3517541836578939        15.878768163071699        2.5591284037550333     
 He    15.806736937099522        13.463384995028610        4.3680566944586570     
 He    7.1293958689535470        25.919090379933010        7.3829371789646965     
 He    3.5778306955118468        2.0118664615121395        1.7551602745534225     
 He    3.5130727176113532        26.324553548182248        5.5740088882610728     
 He    17.439444313018654        4.0190804415245092        3.1621045006562412     
 He    20.035930680222549        10.853195015078088        2.9611124683558385     
 He    7.1708605320107521        9.6410578271298277        6.1769849851622807     
 He    20.429075517335590        12.857702975308978        5.7750009205614754     
 He    2.1468875945906367        10.448891569592336        4.1670646621582543     
 He    24.629012812391959        24.525676478984707       0.34821604845060400     
 He    6.1355884559422424        22.506092122828438        5.3730168559606701     
 He    22.232606395918239        13.455266935684175        8.5888893727671132     
 He    17.606338754448632        14.862210935539869        8.5888893727671132     
 He    7.1961183276938145       0.80243529334535946        3.5640885652570464     
 He    23.269282141912530        3.8188615900541176        2.7601204360554359     
 He    7.7788899110581617        8.0346681243127378        5.3730168559606701     
 He    18.415922440395928        16.483290460027838        1.7551602745534225     
 He    5.3335823376740397        20.088776083512865        8.1869053081663061     
 He    7.3307392122155139        25.314568082976866        8.1869053081663061     
 He    23.023948545177628        23.117959330620018       0.75020011305140932     
 He    4.9274577101265162        21.898090657581825        7.9859132758659053     
 He    20.448089226791353        7.8421807579322840       0.95119214535181196     
 He    11.383216109709689        15.881087608598680        1.3531762099526174     
 He    21.822693681409085        21.309417905060052       0.54920808075100658     
 He    22.008952376448821        24.919155845344545        4.7700407590594622     
 He    3.1663734363589953        2.2004880853476245        8.1869053081663061     
 He    8.1938544037227015       0.18747549151780277        9.7948415665695290     
 He    6.7575097769240182        17.288804756963366       0.95119214535181196     
 He    3.9470506210696934        11.041816638913572        9.3928575019687237     
 He    14.831662180986063        1.8077818674967798        3.3630965329566438     
 He    4.9639411817182744        9.0415609954821452        4.3680566944586570     
 He    6.3893414838281428        1.6052435704994077        4.1670646621582543     
 He    6.5834581022269729        1.9991095111137434        8.3878973404667114     
 He    2.7397623360498047        14.468344994925534        4.3680566944586570     
 He    17.841499502384668        2.6074975506148537        5.5740088882610728     
 He    4.9283702598423540        25.327711607629759        1.3531762099526174     
 He    9.3321686163717457E-002   25.312248637449887        9.3928575019687237     
 He    18.803244222571617        22.714815607897762        1.3531762099526174     
 He    8.1404626777868572        22.499133786247494        8.9908734373679184     
 He    10.577491097413967        11.643632916088235        9.9958335988699307     
 He    24.069603836358997        2.2004880853476245        8.1869053081663061     
 He    14.391720148764476        15.267287529534613        6.9809531143638921     
 He    20.652799725278999        1.5955792141369862        9.1918654696683202     
 He    22.632627214632457        15.065908955300731        7.1819451466642938     
 He    22.237448006867613        16.083625905596051       0.54920808075100658     
 He    2.5118984018969104        25.119761271069432        4.9710327913598658     
 He    17.795615056099937        23.114480162329546        2.5591284037550333     
 He    4.7410582399228502        14.658126341524509        10.196825631170334     
 He    6.9879692908586541        2.8092626991032317        5.1720248236602675     
 He    6.1795791076311284        7.0382127580147449       0.95119214535181196     
 He    8.1440413939743763        25.529090181863644        1.1521841776522146     
 He    10.403861349992756        4.0179207187610189        3.7650805975574491     
 He    9.3702027128400882        14.263487252401179        6.3779770174626833     
 He    6.3689952884604653        11.660642183286097        1.1521841776522146     
 He    6.5342760918666283        23.509892399961871        5.9759929528618789     
 He    6.5310488158189903        25.522131845282701        4.7700407590594622     
 He    21.802066035267540        24.911037786000112        8.9908734373679184     
 He    2.3159573809443206        23.513371568252342        4.1670646621582543     
 He    16.579064879133206        24.108229508846062        8.3878973404667114     
 He    6.7643852607552493        12.861568717853947        3.7650805975574491     
 He    22.244884898936760        12.463837034694642        1.5541682422530199     
 He    18.441600470937029        1.5951926398824894        9.3928575019687237     
 He    24.885993116325498        1.6125884813348481       0.34821604845060400     
 He    18.798262433782245        21.296274380407159        7.3829371789646965     
 He    18.602251622571618        22.714815607897762        1.3531762099526174     
 He    8.3813064023742303        8.0338949758037437        5.7750009205614754     
 He    23.039524014947840        16.282685034302951        1.5541682422530199     
 He    21.218382300403306        17.475880083780861        8.1869053081663061     
 He    7.5952972829361185        3.2185916098974419        1.3531762099526174     
 He    20.031369823169129        9.0318966391197240        9.3928575019687237     
 He    16.987575317472412        24.318885865187866        3.3630965329566438     
 He    13.383669951002851        15.263035212735149        9.1918654696683202     
 He    4.5795660212482572       0.79740982803690030        6.1769849851622807     
 He    19.626859231861378        13.061787569324338        4.1670646621582543     
 He    24.030243931535555        17.271408915511007        9.9958335988699307     
 He    17.405907861348517        18.089680162844928        2.5591284037550333     
 He    21.455718293709047        6.6358421838014783        1.1521841776522146     
 He    23.647974126623229        12.660190143620063        3.9660726298578517     
 He    6.7867659263287123       0.59061921424006281        9.1918654696683202     
 He    4.7682108257416376        8.8471407578292087       0.95119214535181196     
 He    21.051978481413325        2.3983874912910346        9.7948415665695290     
 He    6.5582708932338498        14.266193272182656        4.9710327913598658     
 He    24.043083345022058        13.054056084234400        8.1869053081663061     
 He    9.3885147366639448        8.8436615895387369        2.7601204360554359     
 He    20.261128547457748        1.4081173130649915        2.1571443391542275     
 He    4.1729505721527547        5.2277384611822946        1.7551602745534225     
 He    19.443827514207310        5.0197881246219671        5.3730168559606701     
 He    8.5955592480427008        2.6071109763603566        5.7750009205614754     
 He    5.5332423522081378        24.321978459223843        1.7551602745534225     
 He    16.584958520760502        23.309673548491478        5.5740088882610728     
 He    8.9616926727168380        17.279526974855440        5.7750009205614754     
 He    19.412185354902963        18.084654697536472        5.1720248236602675     
 He    22.440194522285417        14.674362460213377        1.7551602745534225     
 He    5.9634319695968729        13.470729905864051       0.54920808075100658     
 He    7.9359622469512399        25.317660677012842        6.5789690497630859     
 He    17.648926333535666        1.0057467388517252        2.3581363714546306     
 He    11.978475965082623        16.273793826449523        6.1769849851622807     
 He    6.1705283784301832        10.050773312178535        2.1571443391542275     
 He    4.9772017260487083        6.0347990551358093       0.14722401615020134     
 He    6.1749484603196727        8.2418453123640720        2.1571443391542275     
 He    9.7736614725778956        15.273859291861060        3.5640885652570464     
 He    10.782763601463456        11.044522658695049        7.9859132758659053     
 He    25.037592443665272        16.871357786824724        8.9908734373679184     
 He    21.254585018099110        3.8122898277276711        6.1769849851622807     
 He    8.3504359180678005        20.091482103294343        6.7799610820634895     
 He    5.7827153764905628        3.2135661445889827        3.9660726298578517     
 He    9.3717461623899201        13.055602381252386        7.3829371789646965     
 He    25.447225300264360        15.470212400786481        5.9759929528618789     
 He    8.7705927649436806        14.268126143455142        3.9660726298578517     
 He    8.7557887710634166        18.482772954950274        7.1819451466642938     
 He    17.379316783321638        25.514786934447262        8.5888893727671132     
 He    17.398610848457405        18.079629232228012        7.7849212435655026     
 He    20.232994019881037        10.041108955816114        7.1819451466642938     
 He    21.053662507019109        3.2073809565170328        7.1819451466642938     
 He    4.5442754550523388        14.663924955341962        7.1819451466642938     
 He    5.7680521577742274        11.058439331856937       0.75020011305140932     
 He    15.838028253587918       0.19636669937123047        5.1720248236602675     
 He    21.407096895154719        22.500680083265483        8.1869053081663061     
 He    7.5550249279508268        15.666565509711903        8.3878973404667114     
 He    3.9519622213850787        12.258592717915791        3.7650805975574491     
 He    19.011112107294874        16.674231529390308        6.9809531143638921     
 He    22.234360709552000        15.272699569097570        4.1670646621582543     
 He    18.021935042933059        9.6375786588393559        7.9859132758659053     
 He    4.7651938164540013        9.0446535895181199        2.7601204360554359     
 He    9.4033183323282561        1.4023186992475387        5.1720248236602675     
 He    6.1828763730447784        3.6143904217842615        4.5690487267590596     
 He    5.9487679544486349        14.862210935539869        8.5888893727671132     
 He    26.478708492939337        2.1966223428026561        10.196825631170334     
 He    22.840846141279641        10.840824638934187        9.3928575019687237     
 He    23.025070465667579        17.472787489744888        9.7948415665695290     
 He    4.1361160586370653        16.268768361141063        8.7898814050675149     
 He    8.7385292756874229        24.509053786041342        8.9908734373679184     
 He    4.7731218287330952        5.2238727186373257        3.7650805975574491     
 He    3.1337492357427346        17.280686697618929        5.1720248236602675     
 He    5.1882972850355529        1.2086716101035944        1.3531762099526174     
 He    4.3482644447337364        14.469118143434526        3.9660726298578517     
 He    10.808091784728482        4.0210133127969936        2.1571443391542275     
 He    2.1032476861637179        25.312248637449887        9.3928575019687237     
 He    23.439754602652116        12.045230341792507        10.196825631170334     
 He    3.9384213213746428        17.684990143104685        3.9660726298578517     
 He    1.9752923173752113       0.60762848143792447       0.34821604845060400     
 He    17.416502040099292        13.869234737532349        2.3581363714546306     
 He    5.3558235222854176        14.674362460213377        1.7551602745534225     
 He    13.225194741615894        1.2048058675586260        3.3630965329566438     
 He    15.806877413601487        14.673589311704383        2.1571443391542275     
 He    16.585940761180389        22.907689548532712        5.5740088882610728     
 He    21.819817049069428        21.910461033725724        1.5541682422530199     
 He    4.9374905801933595        17.676872083760248        8.1869053081663061     
 He    4.7604930802225454        10.853195015078088        2.9611124683558385     
 He    5.9357186724180817        24.120986459244460        1.7551602745534225     
 He    3.9158995819752866        23.905691211848691        9.1918654696683202     
 He    19.837323691906253        11.259817906090817       0.54920808075100658     
 He    22.665602656280623        3.4145581445683670        3.9660726298578517     
 He    17.799754085431509        18.078469509464522        8.3878973404667114     
 He    8.6041891450616781       0.80398159036334682        2.7601204360554359     
 He    22.006777429741071        25.924502419495965        4.5690487267590596     
 He    19.255183207483871        1.0034272933247441        3.5640885652570464     
 He    6.9520471279508271        15.666565509711903        8.3878973404667114     
 He    15.575505449505002        26.530184439215599        3.1621045006562412     
 He    20.013830171221109        19.091160994451382        4.3680566944586570     
 He    23.227676902799370        18.080015806482507        7.5839292112650991     
 He    7.1380257659725252        24.115960993936000        4.3680566944586570     
 He    9.5664241890266695        14.256915490074732        9.7948415665695290     
 He    8.5743008016211490        11.652910698196159        5.1720248236602675     
 He    16.635333436516689        2.8088761248487346        5.3730168559606701     
 He    15.785198035443980        24.122146182007949        1.1521841776522146     
 He    21.624226870932791        20.506223053651510       0.14722401615020134     
 He    8.9637270433686353        14.257302064329229        9.5938495342691255     
 He    3.1170514472666251        26.534436756015065       0.95119214535181196     
 He    12.560195418215059        26.126267567984343        4.1670646621582543     
 He    7.3611888643399759        14.466412123653049        5.3730168559606701     
 He    8.9769874881450811        10.443866104283877        6.7799610820634895     
 He    25.225184918818762        25.927981587786437        2.7601204360554359     
 He    4.3293208241979722        18.879731489600584        9.7948415665695290     
 He    9.3761666424953614        14.473370460233992        1.7551602745534225     
 He    8.1718244814112051        11.853902698175546        5.1720248236602675     
 He    22.632767890242395        17.889461311374539        2.1571443391542275     
 He    15.027813667806631        3.2127929960799890        4.3680566944586570     
 He    5.9607653053552516        9.8370243618007542        8.7898814050675149     
 He    22.031684382608180        16.883728162968623        2.5591284037550333     
 He    11.148546083767650        24.708112914748241        9.9958335988699307     
 He    1.1610078951964617       0.79509038250991915        7.3829371789646965     
 He    3.5173522234448900        22.498747211992999        9.1918654696683202     
 He    17.417553971223228        9.6356457875668724        8.9908734373679184     
 He    6.7989042515072340       0.80900705567180597       0.14722401615020134     
 He    18.626877522880811        10.446958698319852        5.1720248236602675     
 He   0.73460736030923635        13.668242737552962        2.3581363714546306     
 He    15.814735436514567        12.264391331733243       0.75020011305140932     
 He    8.3675551360498037        14.468344994925534        4.3680566944586570     
 He    8.3373160493473080        25.921796399714488        5.9759929528618789     
 He    8.5448338876865133        26.132452756056292       0.95119214535181196     
 He    3.7212219535544895        25.931074181822410        1.1521841776522146     
 He    4.5626575677961947        8.6391904212688786        4.5690487267590596     
 He    19.848829424832985        2.4022532338360034        7.7849212435655026     
 He    18.848988391462360        2.6109767189053255        3.7650805975574491     
 He    20.814433117333472        22.313218182193484        1.1521841776522146     
 He    17.022514941298390        9.4435449954409147        4.3680566944586570     
 He    24.247373807759637        14.470277866198018        3.3630965329566438     
 He    2.9502966859067050        10.448118421083342        4.5690487267590596     
 He    7.9464159492000510        19.887010935024488        8.5888893727671132     
 He    16.406697926919861        15.274245866115557        3.3630965329566438     
 He    16.371056219246025        26.518587211580694        9.1918654696683202     
 He    21.661972440854498       0.79470380825542231        7.5839292112650991     
 He    22.866875711514613        1.8015966794248301        6.5789690497630859     
 He    7.3675035372572140        14.071773034529720        1.5541682422530199     
 He    5.5273489096888184        26.733882458976460        1.7551602745534225     
 He    6.3285127662691592        26.730016716431493        3.7650805975574491     
 He    10.168840779896726        15.062816361264757        8.7898814050675149     
 He   0.11998255444863379        14.862210935539869        8.5888893727671132     
 He    10.984387897729352        12.860408995090456        4.3680566944586570     
 He   0.76358345269589234        1.8097147387692640        2.3581363714546306     
 He    9.7585772225716170        22.714815607897762        1.3531762099526174     
 He    21.244482357774228        11.058439331856937       0.75020011305140932     
 He    8.5677059721318845        16.080533311560075        2.1571443391542275     
 He    18.983889830772036        26.316822063092310        9.5938495342691255     
 He    9.1849260591122643        8.6384172727598862        4.9710327913598658     
 He    9.3740617847076102        14.873808163174775        2.5591284037550333     
 He    3.9723785056727570        1.5982852339184643        7.7849212435655026     
 He    3.7248000724180814        24.120986459244460        1.7551602745534225     
 He    17.623738925434566        11.659482460522606        1.7551602745534225     
 He    7.7876599859171405        5.0217209958944515        4.3680566944586570     
 He    19.393803242159105        24.109389231609551        7.7849212435655026     
 He    2.9810270919271202       0.40702305571303660       0.14722401615020134     
 He    22.237728462101600        14.470664440452515        3.1621045006562412     
 He    4.9537678351494661        12.052575252627948        6.3779770174626833     
 He    23.839143924208411        13.453334064411692        9.5938495342691255     
 He    19.187899440059674        26.119309231403399        7.7849212435655026     
 He    16.607620139337897        13.459132678229144        6.5789690497630859     
 He    18.628000438910640        12.868527054434891       0.14722401615020134     
 He    9.3956708748371405        4.4168121246838128        5.3730168559606701     
 He    26.254212311336047        12.046003490301501        9.7948415665695290     
 He    9.9460988123732079        25.922956122477977        5.3730168559606701     
 He    6.5705491971443966        11.661415331795091       0.75020011305140932     
 He    22.628698452060885        18.287192994533843        4.3680566944586570     
 He    7.1500227186631911        15.864078341400818        10.196825631170334     
 He    21.605143172111013        26.933328161937858        2.5591284037550333     
 He   0.52245887465857710        14.661218935560484        8.5888893727671132     
 He    20.235590196986706        11.053027292293981        3.5640885652570464     
 He    23.030122343376952        18.286419846024849        4.7700407590594622     
 He    9.6107658826394857       0.60453588740194963        1.9561523068538251     
 He    17.033179109415176        3.8115166792186774        6.5789690497630859     
 He    5.7547919121057571        16.485223331300322       0.75020011305140932     
 He    17.435585141597144        2.6020855110518974        8.3878973404667114     
 He    6.9754808197420939        8.0354412728217319        4.9710327913598658     
 He    25.089371128901224       0.40586333294954602       0.75020011305140932     
 He    5.7514942484761553        16.682349588734741        2.7601204360554359     
 He    17.407240845030373        17.083173865930018        3.3630965329566438     
 He    10.811038207326179       0.39503925382363403        6.3779770174626833     
 He    9.8027775436965765       0.59216551125805017        8.3878973404667114     
 He    1.3348489049175540        14.672816163195389        2.5591284037550333     
 He    3.1694606341206200        2.2047404021470900        5.9759929528618789     
 He    20.660096937278087        3.2189781841519385        1.1521841776522146     
 He    4.3783630549342680        1.8054624219697988        4.5690487267590596     
 He    9.1844351380102971        10.452757312137305        2.1571443391542275     
 He    18.637892533813552        5.0170821048404894        6.7799610820634895     
 He    8.3473490189681403        22.507251845591931        4.7700407590594622     
 He    8.1912585252789967        1.5955792141369862        9.1918654696683202     
 He    4.3756966893546103       0.59177893700355333        8.5888893727671132     
 He    3.9482437255735094        13.665150143516987        3.9660726298578517     
 He    19.647345605069056        1.7965712141163710        9.1918654696683202     
 He    22.431985258340433        13.654712638645572        9.3928575019687237     
 He    21.819536096065498        19.490052400374179        5.9759929528618789     
 He    3.5412072451880632        17.691561905431129       0.54920808075100658     
 He    9.0016839751442124        1.6044704219904140        4.5690487267590596     
 He    22.215487775260161        23.918448162247088        2.5591284037550333     
 He    20.047577088759223        4.8191826988970794        5.1720248236602675     
 He    3.9534355820149085        11.655616717977637        3.7650805975574491     
 He    4.5505198399416011        13.260846698031237        5.1720248236602675     
 He    22.072798202849430       0.40354388742256492        1.9561523068538251     
 He    20.217979759240770        16.070482380943158        7.3829371789646965     
 He    11.776220370766781        15.868717232454781        7.7849212435655026     
 He    11.379497215682170        14.060948955403807        7.1819451466642938     
 He    18.208334314028750        15.264194935498638        8.5888893727671132     
 He    22.650026987402438        8.6364844014874009        5.9759929528618789     
 He    4.7160812976897297        25.110483488961506        9.7948415665695290     
 He    21.808310718818763        25.927981587786437        2.7601204360554359     
 He    10.554338657288595        24.115187845427005        4.7700407590594622     
 He    23.610578503531585        25.313794934467872        8.5888893727671132     
 He    4.7306750248099920        22.710563291098296        3.5640885652570464     
 He    3.5338399442689736        16.673071806626815        7.5839292112650991     
 He    22.620910418513816        19.284808083595326        8.1869053081663061     
 He    20.450894973779111        1.3926543428851175        10.196825631170334     
 He    18.451914393561793       0.60105671911147796        3.7650805975574491     
 He    9.0006313471423613       0.19134123406277131        7.7849212435655026     
 He    17.247081410929656       0.60260301612946532        2.9611124683558385     
 He   0.73769445851687321        12.865821034653411        1.5541682422530199     
 He    10.180487586649352        12.255500123879816        5.3730168559606701     
 He    4.3535262905411480        11.048001826985521        6.1769849851622807     
 He    12.962531461031013        26.328419290727219        3.5640885652570464     
 He   0.90150170218522996        23.704699211869308        9.1918654696683202     
 He    7.3728356710926022        11.659095886268108        1.9561523068538251     
 He    7.1584422493681794        15.069001549336706        5.5740088882610728     
 He    21.011706624197974        18.879731489600584        9.7948415665695290     
 He    17.212211676915704        13.259686975267746        5.7750009205614754     
 He    6.7894324910163464        3.4176507386043418        2.3581363714546306     
 He    11.777342988134645        15.870263529472767        6.9809531143638921     
 He    10.375446466736042        15.070547846354694        4.7700407590594622     
 He    11.384338229307614        11.849263807121583        7.5839292112650991     
 He    8.5530426538615600        23.118732479129012       0.34821604845060400     
 He    8.7875714068697306        6.6281106987115415        5.1720248236602675     
 He    4.3472123145018244        17.089359054001967       0.14722401615020134     
 He    20.793875659665915        26.116603211621921        9.1918654696683202     
 He    10.408632274698199        2.4111444416894310        3.1621045006562412     
 He    26.832003201004891        26.733109310467466        2.1571443391542275     
 He    9.7478425673188767        25.725056716534567        3.7650805975574491     
 He    8.3417359321288220        22.499520360501993        8.7898814050675149     
 He    2.1268916447149859        15.866397786927799        8.9908734373679184     
 He    9.3358941879560806        26.114670340349438        10.196825631170334     
 He    23.048082927060925        7.8243983422254288        10.196825631170334     
 He    3.5560108408523754        10.250219015139931        2.9611124683558385     
 He    4.9572757655390696        10.040722381561617        7.3829371789646965     
 He    17.787336101450901        25.926435290768449        3.5640885652570464     
 He    24.049748462539299        9.6348726390578783        9.3928575019687237     
 He    20.434127195936988        12.057987292190903        3.5640885652570464     
 He    24.861787749536312        10.250992163648926        2.5591284037550333     
 He    5.7559844192856460        14.268512717709639        3.7650805975574491     
 He    6.3601551246814854        15.278498182915023        1.1521841776522146     
 He    6.1855427386244362        4.8280739067505065       0.54920808075100658     
 He    7.7688572400992939        13.869234737532349        2.3581363714546306     
 He    6.3819743820170292        2.2001015110931279        8.3878973404667114     
 He    4.3350739893233028        16.870971212570225        9.1918654696683202     
 He    1.9625926835127578       0.38846749149718746        9.7948415665695290     
 He    2.9476305194350227        10.847782975515130        5.7750009205614754     
 He    17.814909021681714        14.872648440411284        3.1621045006562412     
 He    9.9705142468144210        13.856477787133953        8.9908734373679184     
 He    20.010883350407461        19.490438974628674        5.7750009205614754     
 He    14.400560412097443        12.456105549604706        5.5740088882610728     
 He    8.9774086189890117        11.654456995214147        4.3680566944586570     
 He    23.248023297275026        9.6379652330938530        7.7849212435655026     
 He    19.797262101450901        25.926435290768449        3.5640885652570464     
 He    22.852493147140244        9.6468564409472801        3.1621045006562412     
 He    13.222668952092189        2.0080007189671711        3.7650805975574491     
 He    7.3788693910059111        8.8440481637932340        2.5591284037550333     
 He    7.7376357138689347        24.111322102882038        6.7799610820634895     
 He    22.433950236950142        16.884114737223118        2.3581363714546306     
 He    9.9937371740757452        4.0067100653806094        9.5938495342691255     
 He    26.023050912661528        24.507894063277853        9.5938495342691255     
 He    6.5338550605766850        23.105975528730617        6.9809531143638921     
 He    14.829978354488256        2.6121364416688158        3.1621045006562412     
 He    12.555985603085571        26.120468954166892        7.1819451466642938     
 He    4.9344035815397111        19.285967806358816        7.5839292112650991     
 He    3.1188754516044335        24.520264439421751        3.1621045006562412     
 He    8.7350915337718078        26.722671805596050        7.5839292112650991     
 He    6.9778663318718097        7.6353901441354459        3.9660726298578517     
 He    2.7528824038782731        10.251378737903423        2.3581363714546306     
 He    9.3861291249802399        8.4370386985260044        5.1720248236602675     
 He    19.800068545316574        25.123627013614399        2.9611124683558385     
 He    2.1378369649436793        14.268126143455142        3.9660726298578517     
 He    3.3752244574880281        3.0179861841725537        1.1521841776522146     
 He    19.194915300838879        22.095603489270736        9.7948415665695290     
 He    4.5185969267412966        25.518652676992229        6.5789690497630859     
 He    6.3369316996502203        21.094895806173280        7.5839292112650991     
 He    4.9267562236025828        23.107135251494107        6.3779770174626833     
 He    3.9480331601515442        13.059854698051852        5.1720248236602675     
 He    22.871506358826068       0.59796412507550301        5.3730168559606701     
 He    23.850229223169130        9.0318966391197240        9.3928575019687237     
 He    24.614980393955630        26.926369825356915        6.1769849851622807     
 He    5.5594120007291234        13.266258737594192        2.3581363714546306     
 He    8.3716244746773274        13.263939292067212        3.5640885652570464     
 He    18.208194434850711        18.894034737016966        2.3581363714546306     
 He    20.015162856240998        15.664632638439420        9.3928575019687237     
 He    8.1394104480009570        24.312700677115917        6.5789690497630859     
 He    21.845986598036426        10.048067292397057        3.5640885652570464     
 He    10.751963604292978        25.723896993771078        4.3680566944586570     
 He    9.9660241755589176        17.076988677858068        6.5789690497630859     
 He    11.010908189958316       0.39349295680564661        7.1819451466642938     
 He    2.7395516710738512        13.056375529761381        6.9809531143638921     
 He    2.7645989013349488        3.6124575505117771        5.5740088882610728     
 He    12.980421955794986        16.471306658138435        7.9859132758659053     
 He    13.990717189184362        14.865303529575844        6.9809531143638921     
 He    5.9807608570149515        1.1928220656692232        9.5938495342691255     
 He    10.587594653724739        11.657549589250122        2.7601204360554359     
 He    21.432775423465763        11.645952361615215        8.7898814050675149     
 He    11.157386745316570        25.123627013614399        2.9611124683558385     
 He    4.7540385281272695        14.877673905719744       0.54920808075100658     
 He    1.3406021695968728        13.470729905864051       0.54920808075100658     
 He    24.452014416435251        10.441933233011392        7.7849212435655026     
 He    3.3360746203166118        14.660832361305987        8.7898814050675149     
 He    4.7682809146616378        8.2422318866185691        1.9561523068538251     
 He    18.400416561775781        18.680285786639185        8.9908734373679184     
 He    5.9655364291686714        9.8435961241272008        5.3730168559606701     
 He    3.5692712856288207        6.4367830550945779       0.14722401615020134     
 He    17.839324356568941        1.9994960853682402        8.1869053081663061     
 He    8.7473699372363427        24.924567884907500        1.9561523068538251     
 He    16.241276647011734        2.2147913327640083       0.75020011305140932     
 He    21.627453947872453        16.880635568932647        4.1670646621582543     
 He    11.413665164510224       0.19288753108075876        6.9809531143638921     
 He    5.3411595071371787        16.065843489889197        9.7948415665695290     
 He    21.421620135139030        17.478972677816838        6.5789690497630859     
 He    6.9432771526458357        19.486186657829208        7.9859132758659053     
 He    21.869279912879712        2.0134127585301269       0.95119214535181196     
 He    16.815769375281036        13.065653311869305        2.1571443391542275     
 He    19.421867481707839        14.467958420671037        4.5690487267590596     
 He    3.1101752665574791        25.314954657231365        7.9859132758659053     
 He    6.7314802066890467        26.328032716472720        3.7650805975574491     
 He    8.1865580877095052        5.8241426987940024        5.1720248236602675     
 He    20.050663987858883        2.4034129565994937        7.1819451466642938     
 He    6.9822160261793353        4.0113489564345723        7.1819451466642938     
 He    21.068326422613360        1.0092259071421970       0.54920808075100658     
 He    6.1585310275235656        15.075959885917650        1.9561523068538251     
 He    8.9663229218123419        12.849198341710046        10.196825631170334     
 He    3.3410559113360456        12.046003490301501        9.7948415665695290     
 He    8.9707433023637950        13.460292400992635        5.9759929528618789     
 He    15.227823728724781        1.1947549369417076        8.5888893727671132     
 He    18.435707625741639        8.8471407578292087       0.95119214535181196     
 He    25.850262829604251        14.463319529617074        6.9809531143638921     
 He    7.5586031463684069        14.663151806832968        7.5839292112650991     
 He    19.393943917769047        26.932941587683359        2.7601204360554359     
 He    2.7088213646074233        23.904144914830702        9.9958335988699307     
 He    6.5688649724306378        9.2390738271710582        6.1769849851622807     
 He    2.3393206851536226        14.067134143475757        3.9660726298578517     
 He    22.198578724484172        26.920184637284965        9.3928575019687237     
 He    5.3519643508639074        13.257367529740765        6.9809531143638921     
 He    5.1603734224347955        11.253632718018867        3.7650805975574491     
 He    8.5900866377053475        3.8095838079461930        7.5839292112650991     
 He    19.449510689966630        4.4226107385012652        2.3581363714546306     
 He    10.755962953554489        25.931074181822410        1.1521841776522146     
 He    3.3745930598840959        3.6221219068741983       0.54920808075100658     
 He    9.4374214611580465E-002   25.918703805678511        7.5839292112650991     
 He    17.619108477231087        14.476463054269967       0.14722401615020134     
 He    2.5114771714989921        23.102496360440146        8.7898814050675149     
 He    3.5609917336558574        4.4086940653393789        9.5938495342691255     
 He    5.7336734444162305        22.707857271316819        4.9710327913598658     
 He    8.1458653983121856        23.514917865270331        3.3630965329566438     
 He    23.848756360309238        13.668242737552962        2.3581363714546306     
 He    22.838320550863912        13.257367529740765        6.9809531143638921     
 He    18.846111659568713        2.4053458278719781        6.1769849851622807     
 He    6.1832976034426972        5.6316553324135485       0.75020011305140932     
 He    18.432550339060011        9.4477973122403807        2.1571443391542275     
 He    7.1895934875705620        3.8184750157996206        2.9611124683558385     
 He    15.771516459823603        26.724991251123033        6.3779770174626833     
 He    11.406999847885007        1.9987229368592465        8.5888893727671132     
 He    20.606143305334385        20.689819212178534        9.1918654696683202     
 He    21.215996788273589        17.875931212467147        9.1918654696683202     
 He    3.9778512155640975        1.2024864220316447        4.5690487267590596     
 He    12.018888398353928        1.8093281645147672        2.5591284037550333     
 He    5.7856619981962343        1.2009401250136573        5.3730168559606701     
 He    6.7841703465469712        4.4187449959562972        4.3680566944586570     
 He    21.422181344268974        16.673071806626815        7.5839292112650991     
 He    17.223998761062319        10.049227015160547        2.9611124683558385     
 He    9.1770680361991825        11.047615252731024        6.3779770174626833     
 He    22.435493786053964        16.482903885773339        1.9561523068538251     
 He    1.3239034851348723        15.464413786969029        8.9908734373679184     
 He    11.607290762253099        1.5944194913734957        9.7948415665695290     
 He    19.810802603245385        17.273341786783490        8.9908734373679184     
 He    3.9713964643608461        3.6136172732752678        4.9710327913598658     
 He    19.196669614472640        23.913036122684129        5.3730168559606701     
 He    9.1854876664581599        11.059212480365931       0.34821604845060400     
 He    1.7713529961155512        1.8135804813142327       0.34821604845060400     
 He    10.001244752388825        4.6220564414626626        3.1621045006562412     
 He    17.649487741773584        1.8131939070597358       0.54920808075100658     
 He    11.391214111354795        10.648723846808229        4.7700407590594622     
 He    21.858475069152984        4.8218887186785571        3.7650805975574491     
 He    18.995537035740615        26.736201904503442       0.54920808075100658     
 He    20.032772995324972        8.2271554906931907        9.7948415665695290     
 He    20.059925581143759        2.4161699069978901       0.54920808075100658     
 He    4.3542277770650806        9.8389572330732395        7.7849212435655026     
 He    12.757609600689502        25.516333231465246        7.7849212435655026     
 He    3.1103154443974801        24.105136914810085        9.9958335988699307     
 He    23.071165875590225       0.79779640229139714        5.9759929528618789     
 He    5.3340735574379705        20.694458103232499        6.7799610820634895     
 He    3.1205588798862895        20.489213786453650        8.9908734373679184     
 He    12.419540316010110       0.39581240233262777        5.9759929528618789     
 He    16.811419083649582        11.849650381376080        7.3829371789646965     
 He    21.649344090559900        9.6507221834922490        1.1521841776522146     
 He    14.991821316424817        15.868330658200284        7.9859132758659053     
 He    20.057539770352079       0.39619897658712461        5.7750009205614754     
 He    20.410833881093698        20.092641826057832        6.1769849851622807     
 He    22.613052495154722        22.500680083265483        8.1869053081663061     
 He    26.868205819146706        12.262845034715257        1.5541682422530199     
 He    20.859756553596235        4.2254844810668493       0.34821604845060400     
 He    4.7273071727064009        22.705924400044331        5.9759929528618789     
 He    22.645536717038958        10.243647252813485        6.3779770174626833     
 He    16.817804044594798        12.463450460440145        1.7551602745534225     
 He    16.801737155952679        17.079694697639546        5.1720248236602675     
 He    22.612491286024781        23.306580954455505        7.1819451466642938     
 He    20.029054698621376        11.247060955692421        7.1819451466642938     
 He    3.7377796637445853        18.693815885546577        1.9561523068538251     
 He    7.9752522619626571        12.464996757458133       0.95119214535181196     
 He    2.9138133138689342        24.111322102882038        6.7799610820634895     
 He    16.030952165698885        1.1935952141782169        9.1918654696683202     
 He    4.7414793707667808        15.868717232454781        7.7849212435655026     
 He   0.75523391135691631        1.1932086399237201        9.3928575019687237     
 He    23.811079883767654        24.708112914748241        9.9958335988699307     
 He    9.1908897896595594        7.2349524411946646        3.1621045006562412     
 He    8.9657622104523380        17.688469311395156        2.1571443391542275     
 He    21.459015658676687        4.0186938672700121        3.3630965329566438     
 He    13.567052710580844        25.120534419578426        4.5690487267590596     
 He    20.046735424395287        7.2380450352306394        1.5541682422530199     
 He    20.050523810018884        3.6132306990207708        5.1720248236602675     
 He    15.633738288620279        2.8135150159026971        2.9611124683558385     
 He    19.589814352031699        25.110870063216005        9.5938495342691255     
 He    12.386775539337897        13.459132678229144        6.5789690497630859     
 He    24.676931529774500       0.18979493704478390        8.5888893727671132     
 He    19.413097108186896        15.060883489992271        9.7948415665695290     
 He    9.3699925456340747        16.884887885732113        1.9561523068538251     
 He    6.3725030197420933        8.0354412728217319        4.9710327913598658     
 He    16.807630897133965        17.087812756983979       0.95119214535181196     
 He    7.3398600303364594        21.697098657602442        7.9859132758659053     
 He    22.043190215088902        8.8328375104128245        8.3878973404667114     
 He    18.814750254160316        16.277272994739995        4.3680566944586570     
 He   0.70857808873622818        25.127492756159370       0.95119214535181196     
 He   0.53312364009929292        13.869234737532349        2.3581363714546306     
 He    9.5382901592198994        26.923277231320938        7.7849212435655026     
 He    3.3381095882923373        16.478651568973877        4.1670646621582543     
 He    5.3249527393170251        24.311927528606923        6.9809531143638921     
 He    4.7571252281189551        10.848556124024125        5.3730168559606701     
 He    22.264108576490564        3.2135661445889827        3.9660726298578517     
 He    9.5918927492396744        7.6369364411534333        3.1621045006562412     
 He    4.3270763858941486        25.330031053156741       0.14722401615020134     
 He    12.557880094559332        26.728083845159009        4.7700407590594622     
 He    2.7413757749656478        11.848877232867085        7.7849212435655026     
 He    16.820189357616538        10.450051292355827        3.5640885652570464     
 He    17.408924870636156        17.892167331156017       0.75020011305140932     
 He    20.248499201623268        2.1973954913116498        9.7948415665695290     
 He    7.7484403584876880        19.689498103335573        6.7799610820634895     
 He    18.834675816454006        9.0446535895181199        2.7601204360554359     
 He    19.005569905807459        22.514983330681869       0.75020011305140932     
 He    21.253743453289164        7.0378261837602487        1.1521841776522146     
 He    25.879238722882931       0.99144349143534150        9.7948415665695290     
 He    8.1763149508826594        11.860087886247495        1.9561523068538251     
 He    18.398522866733924        24.526063053239206       0.14722401615020134     
 He    5.3511223878380099        13.256207806977274        7.5839292112650991     
 He    4.7688416260216426        3.4029609169334614        9.9958335988699307     
 He    19.422288214335818        12.451853232805240        7.7849212435655026     
 He    4.3502287264655335        12.051802104118954        6.7799610820634895     
 He    8.1342885809255705        24.910651211745613        9.1918654696683202     
 He    21.813292009838200        23.313152716781950        3.7650805975574491     
 He    3.5538358941446244        11.255565589291352        2.7601204360554359     
 He    24.673984908068828        2.2024209566201089        7.1819451466642938     
 He    4.5506604159975534        15.277725034406028        1.5541682422530199     
 He    21.639170943099067        14.275084480036085       0.34821604845060400     
 He    25.651585354152004        12.248155213044376        9.1918654696683202     
 He    5.3433345533989174        15.867170935436793        8.5888893727671132     
 He    9.3767279511792925        14.474143608742986        1.3531762099526174     
 He    23.851352338306931        13.066813034632796        1.5541682422530199     
 He    26.251686720920318        14.462546381108080        7.3829371789646965     
 He    21.453122216157368        6.4305978670226285        3.3630965329566438     
 He    21.413973075863865        23.720162182049179        1.1521841776522146     
 He    17.217333444437102        11.855062420939035        4.5690487267590596     
 He    17.405065400552679        14.055150341586355        10.196825631170334     
 He    10.370885709236612        14.055923490095349        9.7948415665695290     
 He    7.3874287013349491        3.6124575505117771        5.5740088882610728     
 He    5.1445168005526813        14.055150341586355        10.196825631170334     
 He    3.7603010049279897        9.2464187380064988        2.3581363714546306     
 He    22.223064845169315        19.088841548924400        5.5740088882610728     
 He    19.224382911651432        13.262779569303721        4.1670646621582543     
 He    24.423740208788480        24.318112716678872        3.7650805975574491     
 He    23.643834300859755        11.242808638892955        9.3928575019687237     
 He    22.408411786925114        25.722350696753089        5.1720248236602675     
 He    20.414201633643302        19.290606697412777        5.1720248236602675     
 He    7.1366926827366850        24.315793271151893        4.9710327913598658     
 He    16.575135817899671        24.909491488982123        9.7948415665695290     
 He    7.7885717392010756        1.9979497883502528        8.9908734373679184     
 He    20.062310894165499       0.40277073891357118        2.3581363714546306     
 He    20.036772742802434        11.661028757540594       0.95119214535181196     
 He    20.406133443524208        24.321205310714848        2.1571443391542275     
 He    18.815732295472227        14.261940955383192        7.1819451466642938     
 He    9.5460081038469671        26.530571013470094        2.9611124683558385     
 He    3.9365968192668950        15.665792361202911        8.7898814050675149     
 He    19.850162806730790        4.6224430157171597        2.9611124683558385     
 He    18.041369285908829       0.99260321419883213        9.1918654696683202     
 He    18.817977629761945        15.071707569118184        4.1670646621582543     
 He    17.229400685155746        4.6116189365912481        8.5888893727671132     
 He    9.3685893734782333        17.689629034158646        1.5541682422530199     
 He    6.9555550583404306        13.654712638645572        9.3928575019687237     
 He    4.7256938333445460        26.132066181801797        1.1521841776522146     
 He    19.403976588727915        21.098374974463752        5.7750009205614754     
 He    3.5226148656842051        25.531023053136128       0.14722401615020134     
 He    1.3399005835189519        13.873100480077317       0.34821604845060400     
 He    1.3362522761813713        15.481423054166891       0.14722401615020134     
 He    8.3698704597055329        13.866528717750871        3.7650805975574491     
 He    13.564175978687196        24.914903528545079        6.9809531143638921     
 He    2.9728883151180856        2.0091604417306614        3.1621045006562412     
 He    5.3655054499823187        9.4443181439499089        3.9660726298578517     
 He    21.870823461983530        1.6122019070803513       0.54920808075100658     
 He    13.393913486045648        12.453786104077723        6.7799610820634895     
 He    7.5304690170076487        26.522839528380160        6.9809531143638921     
 He    21.660077949380739       0.18708891726330590        9.9958335988699307     
 He    4.5588691821726011        12.264004757478746       0.95119214535181196     
 He    15.975525870003265        24.914130380036084        7.3829371789646965     
 He    4.5262444837864004        23.310833271254968        4.9710327913598658     
 He    4.9621171773804660        11.055733312075459        2.1571443391542275     
 He    4.1330290599834170        17.877864083739635        8.1869053081663061     
 He    22.442229092045192        13.265485589085198        2.7601204360554359     
 He    22.232466616294190        17.891780756901522       0.95119214535181196     
 He    9.7571740504157756        23.519556756324295       0.95119214535181196     
 He    14.601272556863453        14.069067014748242        2.9611124683558385     
 He    22.257303281133321        7.8425673321867810       0.75020011305140932     
 He    11.762679968526285        25.328484756138753       0.95119214535181196     
 He    1.9326343507062151        12.648979490239656        9.7948415665695290     
 He    3.9831836480614498        1.2098313328670849       0.75020011305140932     
 He    21.406184942762810        23.911103251411646        6.3779770174626833     
 He    12.390704700125418        13.464544717792100        3.7650805975574491     
 He    9.7483334884208439        23.910716677157151        6.5789690497630859     
 He    4.1349935408231895        17.073896083822095        8.1869053081663061     
 He    8.9751630855913209        9.2313423420811205        10.196825631170334     
 He    5.3625587287226590        10.650270143826218        3.9660726298578517     
 He   0.93784519504496333        13.671335331588937       0.75020011305140932     
 He    27.053973194868522        14.460226935581099        8.5888893727671132     
 He    16.411117710147387        11.045295807204043        7.5839292112650991     
 He    26.046344227504818        16.473239529410918        6.9809531143638921     
 He    18.638594219445462        5.4213855503262396        5.5740088882610728     
 He    10.399931990097256        2.3991606398000282        9.3928575019687237     
 He    10.378884109097671        12.050255807100967        7.5839292112650991     
 He    10.155440455942243        22.506092122828438        5.3730168559606701     
 He    22.468047897750221        2.0076141447126741        3.9660726298578517     
 He    20.242676544901865        9.6511087577467460       0.95119214535181196     
 He    23.653095794590641        10.448891569592336        4.1670646621582543     
 He    9.5803861203270486        9.2344349361170952        8.5888893727671132     
 He    16.628106711653551        3.8072643624192120        8.7898814050675149     
 He    22.823727719729540        22.917353904895133       0.54920808075100658     
 He    20.605231253388485        21.293568360625681        8.7898814050675149     
 He    2.5122489460509012        22.901890934715258        8.5888893727671132     
 He    19.428953829622998        13.066039886123802        1.9561523068538251     
 He    18.822959020335364        13.263552717812715        3.7650805975574491     
 He    8.9658323989263256        17.890234459883533        1.7551602745534225     
 He    7.7889930691529816        4.8218887186785571        3.7650805975574491     
 He    3.1791430595874610        1.0080661843787064        1.1521841776522146     
 He    10.164841729297178        17.275661232310473        7.7849212435655026     
 He    3.1502367574588419        9.8416632528547172        6.3779770174626833     
 He    18.413958059110143        18.093932479644394       0.34821604845060400     
 He    22.829691052060884        18.287192994533843        4.3680566944586570     
 He    18.617125506263907        16.281911885793956        1.9561523068538251     
 He    21.202175233921185        23.301942063401540        9.5938495342691255     
 He    19.033563558666252        9.4450912924589030        3.5640885652570464     
 He    16.605725647864137        12.851517787237029        8.9908734373679184     
 He    17.996467080043985        21.097601825954758        6.1769849851622807     
 He    20.019372671370487        15.670431252256872        6.3779770174626833     
 He    2.5352617061062124        15.673523846292847        4.7700407590594622     
 He    5.3540696068676095        16.083625905596051       0.54920808075100658     
 He    22.848423908066707        11.657936163504619        2.5591284037550333     
 He    16.011237666597104        13.064880163360312        2.5591284037550333     
 He    12.182064443526327        14.865690103830341        6.7799610820634895     
 He    16.181921190528591        25.929914459058921        1.7551602745534225     
 He    22.271264913771738       0.40006471913209318        3.7650805975574491     
 He    21.013110493231732        23.721708479067168       0.34821604845060400     
 He    3.3361451074525639        17.282619568891416        4.1670646621582543     
 He    20.855897083512762       0.38846749149718746        9.7948415665695290     
 He    19.802033125710334        25.126333033395877        1.5541682422530199     
 He    21.005462537970676        22.702831806008358        7.5839292112650991     
 He    3.7574947601702946        11.662575054558580       0.14722401615020134     
 He    22.056590937259337        4.6162578276452102        6.1769849851622807     
 He    23.660673262715743        8.8459810350657175        1.5541682422530199     
 He    5.7670697182463648        9.8470752924176725        3.5640885652570464     
 He    14.400700888599408        13.666309866280479        3.3630965329566438     
 He    1.1662001498538126        2.0122530357666366        1.5541682422530199     
 He    25.643236410136954        16.471693232392933        7.7849212435655026     
 He    11.170506215821112        16.066616638398191        9.3928575019687237     
 He    3.1680573624107904        2.2028075308746056        6.9809531143638921     
 He    18.444617878440617        4.6243758869896441        1.9561523068538251     
 He    23.649938507909017        11.049548124003509        5.3730168559606701     
 He    5.7250435473972523        24.510986657313826        7.9859132758659053     
 He    3.3526327287226594        10.650270143826218        3.9660726298578517     
 He    12.017204571856121        2.6136827386868031        2.3581363714546306     
 He    3.3326368784009963        16.874450380860697        7.3829371789646965     
 He    7.3429473276520723        22.508024994100925        4.3680566944586570     
 He    19.254060888777971        3.4219030554038072       0.14722401615020134     
 He    4.7205717671611840        25.116668677033456        6.5789690497630859     
 He    22.234079656994080        12.045616916047004        9.9958335988699307     
 He    9.3615728158211109        16.066616638398191        9.3928575019687237     
 He    19.044438391758995        5.2250324414008169        3.1621045006562412     
 He    19.802032727494382        21.899636954599814        7.1819451466642938     
 He    25.690945657191396       0.40393046167706176        1.7551602745534225     
 He    24.677773891016351        3.4176507386043418        2.3581363714546306     
 He    14.970212126741298        25.518652676992229        6.5789690497630859     
 He    23.437158724208409        13.453334064411692        9.5938495342691255     
 He    7.5861764648151730        6.8360610352718698        1.5541682422530199     
 He    10.365343308641222        18.283327251988872        6.3779770174626833     
 He    10.153125430948480        25.527930459100155        1.7551602745534225     
 He    22.056450659865348        5.0194015503674700        5.5740088882610728     
 He    23.673652654934273        1.8054624219697988        4.5690487267590596     
 He    5.9740261483476491        9.2502844805514677       0.34821604845060400     
 He    19.843918720503492        8.4455433321249362       0.75020011305140932     
 He    16.603410921532337        18.293378182605792        1.1521841776522146     
 He    3.7377791659746458        14.660445787051490        8.9908734373679184     
 He    2.3427587257312017        14.273538183018097        1.1521841776522146     
 He    12.990033894125876        12.652845232784623        7.7849212435655026     
 He    21.009742143358203        19.683699489518123        9.7948415665695290     
 He    18.046561341458201       0.59641782805751564        6.1769849851622807     
 He    23.671056776490566        3.2135661445889827        3.9660726298578517     
 He    25.846895176608637        16.072028677961146        6.5789690497630859     
 He    23.231956607740884        15.867557509691290        8.3878973404667114     
 He    2.7392715145018247        17.089359054001967       0.14722401615020134     
 He    8.3398418388710134        25.118601548305943        5.5740088882610728     
 He    19.448738815860732        3.8165421445271366        3.9660726298578517     
 He    23.216942745316572        25.123627013614399        2.9611124683558385     
 He    22.041506587699072        11.250540123982892        5.3730168559606701     
 He    5.5814422217025843        4.0198535900335033        2.7601204360554359     
 He    3.7741924490924159        1.6021509764634330        5.7750009205614754     
 He    1.1000389002434892        26.323007251164263        6.3779770174626833     
 He    2.9323357040067792        17.683443846086696        4.7700407590594622     
 He    6.3399485098298811        19.284034935086332        8.5888893727671132     
 He    18.008744985738581        15.266127806771124        7.5839292112650991     
 He    8.3418768068467379        26.936420755973831       0.95119214535181196     
 He    4.5464503022061011        12.851904361491526        8.7898814050675149     
 He   0.96871557979740430       0.80707418439932166        1.1521841776522146     
 He    10.972951656398692        16.273020677940529        6.5789690497630859     
 He    21.869420190273701        1.6102690358078668        1.5541682422530199     
 He    16.640595481432076        1.0011078477977629        4.7700407590594622     
 He    10.582402896837328        14.473757034488489        1.5541682422530199     
 He    14.363936663111694        25.715778934426645        8.5888893727671132     
 He    10.604923839804782        1.7996638081523459        7.5839292112650991     
 He    23.629942757141340        18.080402380737006        7.3829371789646965     
 He    17.181551558923264        24.309221508825445        8.3878973404667114     
 He    9.5676172935304855        16.880248994678151        4.3680566944586570     
 He    4.1389224029487481        14.659286064287999        9.5938495342691255     
 He    23.846441235761489        15.883407054125660       0.14722401615020134     
 He    19.990887599639787        26.521293231362172        7.7849212435655026     
 He    22.059538056734947        6.6370019065649695       0.54920808075100658     
 He    4.7487760849959306        13.458746103974647        6.7799610820634895     
 He    17.026233636217935        9.6503356092377519        1.3531762099526174     
 He    10.608221503434383        1.6025375507179298        5.5740088882610728     
 He    17.380649866557480        25.314954657231365        7.9859132758659053     
 He    3.7179939806289362        22.296595489250119        9.7948415665695290     
 He    17.806630166586668        18.491277588549202        2.7601204360554359     
 He    1.2954886018781602        26.517040914562706        9.9958335988699307     
 He    20.605582295312416        23.109068122766590        5.3730168559606701     
 He   0.92170771971290677        14.859118341503894        10.196825631170334     
 He    6.9872676052267453        2.4049592536174811        6.3779770174626833     
 He    4.7451978665783505        14.462159806853583        7.5839292112650991     
 He    20.214962849507124        17.074669232331086        7.7849212435655026     
 He    26.887078355222592       0.39040036276967177        8.7898814050675149     
 He    2.5377873960759296        14.063654975185285        5.7750009205614754     
 He    11.358308957734605        23.308513825727989        6.1769849851622807     
 He    19.833745174826710        9.8432095498727037        5.5740088882610728     
 He    26.451416426158463        14.864143806812354        7.5839292112650991     
 He    3.5193168038386515        22.501453231774477        7.7849212435655026     
 He    8.5784403287226603        10.650270143826218        3.9660726298578517     
 He    18.826958170488901        11.857381866466017        3.3630965329566438     
 He    4.1756165395164606        3.2147258673524730        3.3630965329566438     
 He    3.7230461570002737        25.530249904627134       0.54920808075100658     
 He    3.1270136310895409        18.078082935210023        8.5888893727671132     
 He    7.3722740637467066        9.2383006786620641        6.5789690497630859     
 He    17.230383124683609        5.8229829760305121        5.7750009205614754     
 He    19.395978587082809        26.330738736254197        2.3581363714546306     
 He    22.656131194451699        8.4432238865979539        1.9561523068538251     
 He    18.847725695808485        4.6259221840076314        1.1521841776522146     
 He    17.986153655189163        26.125107845220853        4.7700407590594622     
 He    17.808173715690486        18.090066737099427        2.3581363714546306     
 He    22.413253099212525        25.930687607567915        1.3531762099526174     
 He    15.203197828415590        13.462611846519616        4.7700407590594622     
 He    20.826640436338128        13.053282935725406        8.5888893727671132     
 He    5.5363992406738118        20.494625826016605        6.1769849851622807     
 He    18.844428131732869        5.6297224611410641        1.7551602745534225     
 He    7.5868775531231547        2.4003203625635190        8.7898814050675149     
 He   0.55269776225309786        1.5944194913734957        9.7948415665695290     
 He    10.138461415800240        26.919411488775971        9.7948415665695290     
 He    4.3460890998100332        12.247768638789879        9.3928575019687237     
 He    8.9482222598423551        25.327711607629759        1.3531762099526174     
 He    4.3700143100271953        7.6423484807163895       0.34821604845060400     
 He    17.382684535871242        24.712751805802206        7.5839292112650991     
 He    7.7630336873919985        14.062881826676293        6.1769849851622807     
 He    11.579718041130260        14.261554381128695        7.3829371789646965     
 He    9.9449760954513557        25.114735805760972        7.5839292112650991     
 He    21.057100647150676        4.2204590157583901        2.9611124683558385     
 He    6.5839495210988801        4.2181395702314086        4.1670646621582543     
 He    21.840303223169130        9.0318966391197240        9.3928575019687237     
 He    8.5899461612033825        2.5993794912704193        9.7948415665695290     
 He    19.033072637564285        11.259431331836320       0.75020011305140932     
 He    17.185480520602813        22.701285508990370        8.3878973404667114     
 He    5.3769410939890525        1.1916623429057327        10.196825631170334     
 He    25.857980873785309        14.877287331465247       0.75020011305140932     
 He    5.1862624166138147       0.19752642213472105        4.5690487267590596     
 He    3.9147771637153990        25.517492954228739        7.1819451466642938     
 He    6.5483782010070071        17.277594103582956        6.7799610820634895     
 He    6.1590218490715456        12.454945826841215        6.1769849851622807     
 He    4.7717884468352905        3.0036829367561699        8.5888893727671132     
 He    5.1171545452978195        26.520906657107673        7.9859132758659053     
 He    23.007811268953549        25.919090379933010        7.3829371789646965     
 He    8.3623629809464415        14.057856361367833        8.7898814050675149     
 He    23.059238414495631        3.6047260654218398        9.5938495342691255     
 He    8.3989870285941528        3.2182050356429448        1.5541682422530199     
 He    10.981160820789691        16.485996479809316       0.34821604845060400     
 He    9.5554795656758920        21.501905271440510        4.9710327913598658     
 He    25.644709770766784        15.868717232454781        7.7849212435655026     
 He   0.32076458902666843        14.256915490074732        9.7948415665695290     
 He    16.834291466756916        4.2177529959769124        4.3680566944586570     
 He    2.5723062872739271        1.2044192933041289        3.5640885652570464     
 He    4.1514113718352483        13.466477589064585        2.7601204360554359     
 He    17.843464082778429        2.6102035703963313        4.1670646621582543     
 He    6.1527778623982350        17.084720162948006        2.5591284037550333     
 He    11.989421086203341        13.062174143578833        3.9660726298578517     
 He    5.7811013402507916       0.99298978845332897        8.9908734373679184     
 He    18.637682067945576        5.2184606790743704        6.5789690497630859     
 He    6.5862648447546075        3.6163232930567455        3.5640885652570464     
 He    3.1373277528222783        18.697295053837049       0.14722401615020134     
 He    16.576188246793546        24.709272637511734        9.3928575019687237     
 He    17.218035130069012        12.259365866424785        3.3630965329566438     
 He    24.018387355792868        25.926821865022948        3.3630965329566438     
 He    12.376321438873134        15.663086341421431        10.196825631170334     
 He    22.870664594908146        2.2101524417100462        3.1621045006562412     
 He    6.1260464074233782        24.106296637573578        9.3928575019687237     
 He    12.361097309688818        26.733882458976460        1.7551602745534225     
 He    21.405132513868935        24.111322102882038        6.7799610820634895     
 He    9.3678872896303726        14.058629509876827        8.3878973404667114     
 He    9.6012942217025863        4.0198535900335033        2.7601204360554359     
 He    6.1616181257312022        14.273538183018097        1.1521841776522146     
 He    23.251110295928676        8.0288695104952854        8.3878973404667114     
 He    20.604740531394494        24.721256439401134        3.1621045006562412     
 He    9.0098228515072361       0.80900705567180597       0.14722401615020134     
 He    5.5768116739451168        6.0301601640818472        2.5591284037550333     
 He    18.598813681548030        23.315085588054433        2.7601204360554359     
 He    7.5636550240777813        15.476784163112928        2.5591284037550333     
 He    18.433181637109957        8.0369875698397184        4.1670646621582543     
 He    17.795263914622019        20.492306380489623        7.3829371789646965     
 He    5.5282606629727526        23.710111251432263        6.3779770174626833     
 He    17.186252494262696        24.114028122663516        5.3730168559606701     
 He    8.9436617014508997        25.926435290768449        3.5640885652570464     
 He    23.837600574212569        15.467892955259501        7.1819451466642938     
 He    6.3522271124023915        19.099279053795815       0.14722401615020134     
 He    6.7781366266336622        7.2337927184311743        3.7650805975574491     
 He    1.1030557104231498        24.512146380077318        7.3829371789646965     
 He    1.1342774357614844        15.883407054125660       0.14722401615020134     
 He    20.606705211342241        25.530636478881632       0.34821604845060400     
 He    8.1728067218310922        11.451918698216776        5.1720248236602675     
 He    19.843076359261644        5.2176875305653763        6.9809531143638921     
 He    18.602251224355669        19.488119529101695        6.9809531143638921     
 He    6.3375630972541526        20.490760083471635        8.1869053081663061     
 He    4.5430129585064378        18.292218459842299        1.7551602745534225     
 He    8.5674253177899171        16.080146737305579        2.3581363714546306     
 He    9.1854173784301825        10.050773312178535        2.1571443391542275     
 He    26.251265789184362        14.865303529575844        6.9809531143638921     
 He    7.8053406121370639       0.20603105573365188       0.14722401615020134     
 He    6.3632416255651947        9.6360323618213695        8.7898814050675149     
 He    19.829605946387161        13.265872163339695        2.5591284037550333     
 He    13.797301957755478        12.455718975350209        5.7750009205614754     
 He    2.7413760736276114        14.268899291964136        3.5640885652570464     
 He    6.7561762954722253        14.261940955383192        7.1819451466642938     
 He    20.018109876162622        16.878702697660163        5.1720248236602675     
 He    6.5964382908774040        1.4119830556099602       0.14722401615020134     
 He    5.1709677007395598        7.8398613124053025        2.1571443391542275     
 He    15.227964105672758        1.5982852339184643        7.7849212435655026     
 He    11.405736953123155        2.4003203625635190        8.7898814050675149     
 He    3.5264730415658359        18.881277786618568        8.9908734373679184     
 He    4.7484254412879521        14.869942420629807        4.5690487267590596     
 He    23.034332058952451        17.485544440143283        3.1621045006562412     
 He    3.5441533691237956        11.645565787360718        8.9908734373679184     
 He    5.9386650950157778        20.495012400271101        5.9759929528618789     
 He    2.1564289462315855        3.2019689169540770        9.9958335988699307     
 He    5.3241809647651159        24.512532954331814        7.1819451466642938     
 He    18.194653136624325        21.093736083409787        8.1869053081663061     
 He    20.667042808691281       0.60685533292893079       0.75020011305140932     
 He    10.381971505967270        13.667856163298465        2.5591284037550333     
 He    25.041100573162851        16.472852955156423        7.1819451466642938     
 He    8.3316328735879903        26.518973785835190        8.9908734373679184     
 He    24.472851931120850        1.7988906596433520        7.9859132758659053     
 He    2.7376575778160421        15.675456717565332        3.7650805975574491     
 He    18.222156067489127        11.451532123962279        5.3730168559606701     
 He    17.416642018831318        11.046068955713038        7.1819451466642938     
 He    3.3590875794798989        9.0458133122816111        2.1571443391542275     
 He    10.186661783064626        10.650656718080713        3.7650805975574491     
 He    21.193054415800241        26.919411488775971        9.7948415665695290     
 He    6.1670202489326034        10.449278143846833        3.9660726298578517     
 He    9.3929343207834943        3.0013634912291889        9.7948415665695290     
 He    5.3405981984532467        16.065070341380203        10.196825631170334     
 He    4.5771806086725295        2.0041349764222023        5.7750009205614754     
 He    17.814838733653740        13.864209272223889        4.9710327913598658     
 He    2.7488830546167624        10.044201549852088        5.5740088882610728     
 He    20.051716317198771        1.3965200854300859        8.1869053081663061     
 He    6.3814834609150619        4.0144415504705471        5.5740088882610728     
 He    2.9454556722812599        12.659803569365566        4.1670646621582543     
 He    10.779396147575817        14.266579846437153        4.7700407590594622     
 He    7.5784589184040572        10.455463331918782       0.75020011305140932     
 He    10.158176910441901        23.114866736584045        2.3581363714546306     
 He    10.545568482875627        26.321460954146275        7.1819451466642938     
 He    17.633491141159446        7.4378773124465329        2.1571443391542275     
 He    21.619876380193364        17.676872083760248        8.1869053081663061     
 He    19.996009168053209        23.503320637635426        9.3928575019687237     
 He    1.5392793463871572        13.265872163339695        2.5591284037550333     
 He    22.405464866557480        25.314954657231365        7.9859132758659053     
 He    2.5647987089608488       0.58907291722207533        9.9958335988699307     
 He    7.9893539728870850        3.0060023822831510        7.3829371789646965     
 He    3.9285985189598249        18.478134063896309        9.5938495342691255     
 He    11.607641605069054        1.7965712141163710        9.1918654696683202     
 He    8.9727777725695805        11.244741510165440        8.3878973404667114     
 He    22.814957246654608        22.703604954517353        7.1819451466642938     
 He    17.993450369418312        23.715136716740723        3.7650805975574491     
 He    20.043016331259793        3.8045583426377338        10.196825631170334     
 He    9.8022166332285963        3.8180884415451239        3.1621045006562412     
 He    4.3784332434082565        2.0072275704581775        4.1670646621582543     
 He    5.9264572782411831        25.721577548244095        5.5740088882610728     
 He    9.7460184634270792        26.932555013428864        2.9611124683558385     
 He    15.827644242043155        1.7954114913528805        9.7948415665695290     
 He    25.286995876797633       0.40122444189558376        3.1621045006562412     
 He    8.7490538632881378        24.926887330434482       0.75020011305140932     
 He    12.422978356587690       0.60221644187496848        3.1621045006562412     
 He    20.023161654318010        16.885661034241107        1.5541682422530199     
 He    13.823331328882473        1.8031429764428175        5.7750009205614754     
 He    20.598215591717253        26.930622142156381        3.9660726298578517     
 He    23.420040103550331        23.916515290974601        3.5640885652570464     
 He    6.7671914059589557        9.6387383816028471        7.3829371789646965     
 He    25.453329009543683        11.243581787401949        8.9908734373679184     
 He   0.16285078787763144        1.0061333131062220        2.1571443391542275     
 He    20.628103437387843        12.048322935828482        8.5888893727671132     
 He    21.259215864518541        4.2220053127763775        2.1571443391542275     
 He    19.620614946526103        15.271539846334079        4.7700407590594622     
 He    27.057340847864140        12.851517787237029        8.9908734373679184     
 He    6.9730954071663653        9.2421664212070329        4.5690487267590596     
 He    2.9447540862033392        13.062174143578833        3.9660726298578517     
 He    3.9717475062847760        5.4291170354161764        1.5541682422530199     
 He    5.5538690028098063        12.653618381293617        7.3829371789646965     
 He    22.254847580529617        8.0408533123846873        2.1571443391542275     
 He    3.1115085489012957        26.728470419413505        4.5690487267590596     
 He    7.3856047965511289        6.4333038868041061        1.9561523068538251     
 He    18.219560189045421        12.859635846581462        4.7700407590594622     
 He    18.004535270163078        16.067003212652686        9.1918654696683202     
 He    21.451648457311585        3.8068777881647149        8.9908734373679184     
 He    8.5571114947191447        17.880956677775607        6.5789690497630859     
 He    9.5821405335147958        11.858541589229507        2.7601204360554359     
 He    10.379235250575588        14.672429588940892        2.7601204360554359     
 He    6.9330337171570262        23.102109786185647        8.9908734373679184     
 He    5.7622985944329441        9.8405035300912260        6.9809531143638921     
 He    5.3812213962544932        3.8192481643086142        2.5591284037550333     
 He    1.9414049233351340        13.669402460316453        1.7551602745534225     
 He    20.020284723316387        15.066682103809725        6.7799610820634895     
 He    3.1404845417339642        14.063268400930788        5.9759929528618789     
 He    18.436549389659561        7.2349524411946646        3.1621045006562412     
 He    17.994292232890221        22.909622419805196        4.5690487267590596     
 He    6.5344865577346054        23.308513825727989        6.1769849851622807     
 He    5.5653054432484428        10.854354737841577        2.3581363714546306     
 He    18.995045417760732        22.903823805987741        7.5839292112650991     
 He    5.9325612861824686        23.914968993956617        4.3680566944586570     
 He    21.863105616910453        2.8115821446302127        3.9660726298578517     
 He    8.5754236180969876        13.267805034612181        1.5541682422530199     
 He    14.193112961340203        14.060562381149310        7.3829371789646965     
 He    20.859405710780280        4.0233327583239742       0.95119214535181196     
 He    10.979476695629920        14.870328994884304        4.3680566944586570     
 He    26.029085229898765        26.532890458997077        1.7551602745534225     
 He    3.9166014667151714        25.923342696732476        5.1720248236602675     
 He    8.5446231231565708        23.913809271193124        4.9710327913598658     
 He    15.431763149538430       0.79547695676441599        7.1819451466642938     
 He    10.357696050258083        22.911168716823180        3.7650805975574491     
 He    21.462804243408257        2.0072275704581775        4.1670646621582543     
 He    21.631452998472000        14.667790697886931        5.1720248236602675     
 He    12.789322048021829        13.459905826738138        6.1769849851622807     
 He    4.9280195165803873        25.932233904585903       0.54920808075100658     
 He    6.7345673048966832        25.525611013573172        2.9611124683558385     
 He    7.3282134226918085        26.117762934385411        8.5888893727671132     
 He    20.457069468856346        2.2078329961830647        4.3680566944586570     
 He    19.241572218553436        7.0347335897242731        2.7601204360554359     
 He    24.415601431979447        25.920250102696500        6.7799610820634895     
 He    10.787535023938839        13.471116480118546       0.34821604845060400     
 He    21.847389969300242        10.856674183368559        1.1521841776522146     
 He    20.856809533674610        3.0114144218461072        4.5690487267590596     
 He    21.624787582292797        15.666952083966400        8.1869053081663061     
 He   0.35065273335922270        1.7946383428438868        10.196825631170334     
 He    18.644838405226750        2.4049592536174811        6.3779770174626833     
 He    22.823797908203527        23.119119053383510       0.14722401615020134     
 He    5.5545007986296904        15.276178737388042        2.3581363714546306     
 He    1.1447311380102954        10.452757312137305        2.1571443391542275     
 He    5.7477752548946466        14.055536915840852        9.9958335988699307     
 He    9.1919417207834950        3.0013634912291889        9.7948415665695290     
 He    21.223293502502738        15.465960083987017        8.1869053081663061     
 He    22.263406890858654        2.8092626991032317        5.1720248236602675     
 He    16.611549101017442        11.851196678394068        6.5789690497630859     
 He    1.9595758733330975        2.1993283625841342        8.7898814050675149     
 He    23.258828340109730        8.4428373123434568        2.1571443391542275     
 He    9.1852069125622062        10.252151886412415        1.9561523068538251     
 He    9.5834737163046242        12.465383331712630       0.75020011305140932     
 He    17.430533960765686        7.4351712926650553        3.5640885652570464     
 He    6.5366618031043195        24.723189310673622        2.1571443391542275     
 He    13.588731889630374        14.058629509876827        8.3878973404667114     
 He    5.9790071407051189        4.2154335504499310        5.5740088882610728     
 He    6.7871170678066308        3.2127929960799890        4.3680566944586570     
 He    21.623875430792911        15.464027212714532        9.1918654696683202     
 He    2.5118281138689342        24.111322102882038        6.7799610820634895     
 He    4.1480437188396335        15.075186737408655        2.3581363714546306     
 He    10.597767402969620        3.8064912139102183        9.1918654696683202     
 He    19.037352143397822        7.4336249956470679        4.3680566944586570     
 He    20.619684504006784        17.683443846086696        4.7700407590594622     
 He    6.7596145351577803        16.081693034323568        1.5541682422530199     
 He    16.206617378865761        14.670496717668408        3.7650805975574491     
 He    3.3372676252664397        16.477491846210384        4.7700407590594622     
 He    8.1661415047598620        14.064428123694279        5.3730168559606701     
 He    22.808783050239335        24.308448360316451        8.7898814050675149     
 He    11.156474792924660        26.534050181760566        1.1521841776522146     
 He    24.620523093212981        25.118988122560438        5.3730168559606701     
 He    7.7345488147692736        26.527091845179623        4.7700407590594622     
 He    11.186152272281261        12.659803569365566        4.1670646621582543     
 He    20.992482747536197        26.516654340308207        10.196825631170334     
 He    20.057610257488030        3.0179861841725537        1.1521841776522146     
 He    4.9790256308325285        3.2139527188434793        3.7650805975574491     
 He    24.011441285271697        26.925596676847920        6.5789690497630859     
 He    4.7178353126615251        24.507894063277853        9.5938495342691255     
 He    7.7826087055316941        9.0481327578085917       0.95119214535181196     
 He    9.6059246699060648        1.2028729962861415        4.3680566944586570     
 He    20.056768294462131        3.0168264614090630        1.7551602745534225     
 He    1.7122078063924113        23.713976993977230        4.3680566944586570     
 He    21.627032617920548        14.056696638604341        9.3928575019687237     
 He    23.670916100880625       0.39001378851517493        8.9908734373679184     
 He    17.787546169102928        22.498360637738504        9.3928575019687237     
 He    18.641330574391134        5.2234861443828295        3.9660726298578517     
 He    8.3666432832118822        16.685442182770714        1.1521841776522146     
 He    10.959060411342241        25.530636478881632       0.34821604845060400     
 He    8.9463274697066311        22.300074657540591        7.9859132758659053     
 He    18.241801074994836        5.0252001641849233        2.5591284037550333     
 He    22.865191984570792        3.4126252732958826        4.9710327913598658     
 He    6.1578990325957061        10.840051490425195        9.7948415665695290     
 He    2.9114278017392179        24.511373231568324        7.7849212435655026     
 He    26.446084093215102        15.663472915675928        9.9958335988699307     
 He    10.197676594889392        3.6074320852033179        8.1869053081663061     
 He    10.376779549971884        14.870715569138801        4.1670646621582543     
 He    11.995805648932604        10.449278143846833        3.9660726298578517     
 He    23.273281391620053        3.2193647584064355       0.95119214535181196     
 He    22.251970948189957        8.6418964410503563        3.1621045006562412     
 He    8.5862283622697291        9.6526550547647343       0.14722401615020134     
 He    18.031687457765916        7.0293215501613178        5.5740088882610728     
 He    3.5482929957792955        11.449599252689794        6.3779770174626833     
 He    5.1208730411093883        25.114349231506477        7.7849212435655026     
 He    18.604566448457408        18.079629232228012        7.7849212435655026     
 He    25.074426459411022        1.7969577883708678        8.9908734373679184     
 He    23.016862097708483        23.713203845468236        4.7700407590594622     
 He    19.799998555950559        26.535209904524059       0.54920808075100658     
 He    13.160296386767424        25.113962657251978        7.9859132758659053     
 He    5.9400680680636437        18.076923212446534        9.1918654696683202     
 He    8.1800334466942282        10.453530460646299        1.7551602745534225     
 He    9.5916119953437207        6.8298758471999204        4.7700407590594622     
 He    3.5541866374065911        10.651043292335210        3.5640885652570464     
 He    24.237831759240770        16.070482380943158        7.3829371789646965     
 He    4.7588093532787266        12.464223608949139        1.3531762099526174     
 He    15.569892263111695        25.715778934426645        8.5888893727671132     
 He    12.797601002670865        10.647950698299235        5.1720248236602675     
 He    6.1347463933623567        21.698258380365932        7.3829371789646965     
 He    8.9534838069878031        19.486573232083707        7.7849212435655026     
 He    21.456700534128935        6.2338581838427087        1.1521841776522146     
 He    23.641870019127957        13.660124678208529        6.5789690497630859     
 He    8.5534631873815634        19.489279251865185        6.3779770174626833     
 He    3.3218325324442071        23.716296439504212        3.1621045006562412     
 He    18.842112808077143        6.2315387383157272        2.3581363714546306     
 He    21.039490010296767        7.6245660650095344        9.5938495342691255     
 He    10.570124592926781        17.078534974876057        5.7750009205614754     
 He    21.646256992352264        10.453143886391802        1.9561523068538251     
 He    23.439334168686099        16.481357588755355        2.7601204360554359     
 He    26.673176850140017        10.052706183451019        1.1521841776522146     
 He    6.5844406413088228        4.0171475702520247        4.1670646621582543     
 He    13.993663910444022        13.659351529699535        6.9809531143638921     
 He    4.1651623394977104        4.6120055108457443        8.3878973404667114     
 He    3.7457778644976676        15.074800163154158        2.5591284037550333     
 He    10.982423118227615        11.244354935910943        8.5888893727671132     
 He    21.410324270756345        21.295114657643669        7.9859132758659053     
 He    8.8060938965615634        1.0069064616152159        1.7551602745534225     
 He    4.1131034976897300        25.110483488961506        9.7948415665695290     
 He    20.256497800592303        1.8050758477153019        4.7700407590594622     
 He    22.829690753398921        15.867170935436793        8.5888893727671132     
 He    2.9521910778264777        10.249059292376440        3.5640885652570464     
 He    4.3872035173752115       0.60762848143792447       0.34821604845060400     
 He    5.7180975764300692        26.316435488837815        9.7948415665695290     
 He    17.836167069887317        2.6001526397794135        9.3928575019687237     
 He    18.417044958209804        15.678162737346810        2.3581363714546306     
 He    9.3391919511396715        26.724218102614039        6.7799610820634895     
 He    4.3775210919083696        1.8043026992063080        5.1720248236602675     
 He    24.850842827523568        15.075959885917650        1.9561523068538251     
 He    16.234961974094496        2.6094304218873376        4.5690487267590596     
 He    12.761749227345002        25.320366696794320        5.1720248236602675     
 He    12.999435565696764        10.649110421062726        4.5690487267590596     
 He    6.9618700299196332        15.680095608619293        1.3531762099526174     
 He    6.7576498552100315        15.272312994843073        4.3680566944586570     
 He    9.3567322999656053        22.311671885175500        1.9561523068538251     
 He    16.607479961497894        14.668950420650420        4.5690487267590596     
 He    23.043312301017444        11.851196678394068        6.5789690497630859     
 He    25.038574684085159        16.469373786865951        8.9908734373679184     
 He    17.618757136645193        10.240941233032007        7.7849212435655026     
 He    19.026757566431094        8.4273743421635832        10.196825631170334     
 He    21.660429289966633        4.4226107385012652        2.3581363714546306     
 He    4.9573458544590698        9.4358135103509788        8.3878973404667114     
 He    15.980366983182698        23.509119251452880        6.3779770174626833     
 He    19.008025108641224        18.283327251988872        6.3779770174626833     
 He    22.662024338309056        3.6112978277482863        6.1769849851622807     
 He    1.9119378102925226        26.535596478778555       0.34821604845060400     
 He   0.89806386071562672        25.111643211724999        9.1918654696683202     
 He    20.614211893669431        18.885916677672533        6.5789690497630859     
 He    5.7700865284260248        8.0362144213307261        4.5690487267590596     
 He    6.7666304954909764        12.864661311889922        2.1571443391542275     
 He    9.5987683326248927        4.0163744217430315        4.5690487267590596     
 He    4.9549603423293540        9.8358646390372630        9.3928575019687237     
 He    4.3256026270483670        22.706310974298830        5.7750009205614754     
 He    3.9488047355954774        11.245901232928931        7.7849212435655026     
 He    2.1372056668937351        15.678935885855804        1.9561523068538251     
 He    19.628191916881267        9.6352592133123753        9.1918654696683202     
 He    8.7925527974431521        4.8199558474060726        4.7700407590594622     
 He    4.3732414865208451        4.8234350156965444        2.9611124683558385     
 He    25.028542411342240        25.530636478881632       0.34821604845060400     
 He    3.1442034357614848        15.883407054125660       0.14722401615020134     
 He    6.9629220605975570        12.253180678352836        6.5789690497630859     
 He    4.3153590920055693        25.515560082956252        8.1869053081663061     
 He    9.5681080155244782        13.452560915902698        9.9958335988699307     
 He    7.7688568418833421        10.642538658736280        7.9859132758659053     
 He    20.600460726898994        26.127040716493337        3.7650805975574491     
 He    3.5549584119585003        10.450437866610324        3.3630965329566438     
 He    8.1354812872134357        24.307288637552961        9.3928575019687237     
 He    7.1559867478724515        16.880635568932647        4.1670646621582543     
 He    7.1626521640516563        15.881474182853177        1.1521841776522146     
 He    13.801581762250978        11.049934698258005        5.1720248236602675     
 He    23.015318648158651        24.921088716617028        3.7650805975574491     
 He    20.203035687074493        22.301620954558580        7.1819451466642938     
 He    26.870100211066479        12.063785906008357       0.54920808075100658     
 He    3.3204996483163418        25.529476756118139       0.95119214535181196     
 He    21.429758712840091        14.263487252401179        6.3779770174626833     
 He    9.3590470262974055        16.869811489806736        9.7948415665695290     
 He    17.382263504581299        24.308834934570950        8.5888893727671132     
 He    18.245729738012418       0.99724210525279444        6.7799610820634895     
 He    3.9278268439619035        19.485413509320217        8.3878973404667114     
 He    7.3668015529633415        11.247447529946918        6.9809531143638921     
 He    4.5239293592386485        25.525997587827668        2.7601204360554359     
 He    3.9231967939743759        25.529090181863644        1.1521841776522146     
 He    3.7289395995195935        23.118345904874516       0.54920808075100658     
 He    18.812645197264590        15.064362658282743        7.9859132758659053     
 He    5.1282400433665147        23.712817271213741        4.9710327913598658     
 He    11.618867579639714       0.19868614489821160        3.9660726298578517     
 He    7.7426873924703328        23.311606419763962        4.5690487267590596     
 He    24.842844228554533        15.468279529513998        6.9809531143638921     
 He    23.216521714026626        24.719710142383150        3.9660726298578517     
 He    3.9537163359108622        12.462677311931152        2.1571443391542275     
 He    11.360975422868250        25.328871330393252       0.75020011305140932     
 He    17.833079971679680        3.4025743426789643        10.196825631170334     
 He    17.000484322108978        15.463254064205538        9.5938495342691255     
 He    19.397662015364663        22.299688083286096        8.1869053081663061     
 He    21.011215503988030        19.080723489579967        9.7948415665695290     
 He    8.3466474328902187        22.909622419805196        4.5690487267590596     
 He    25.073163564649168        2.1985552140751405        9.1918654696683202     
 He    5.1302747126802766        23.110614419784579        4.5690487267590596     
 He    24.047714091887503        12.657097549584089        5.5740088882610728     
 He    21.046646944901866        9.6511087577467460       0.95119214535181196     
 He    6.7561060074442496        13.253501787195797        8.9908734373679184     
 He    7.9516080047494260        19.490825548883173        5.5740088882610728     
 He    22.402237391401865        25.713846063154161        9.5938495342691255     
 He    4.9294926781022417        23.715909865249717        3.3630965329566438     
 He    6.1503218631325662        14.862984084048863        8.1869053081663061     
 He    9.1390413141655689        26.725377825377532        6.1769849851622807     
 He    4.1153487324254572        25.113576082997483        8.1869053081663061     
 He    7.5648475312576693        13.260073549522243        5.5740088882610728     
 He    25.051273621069697        11.041816638913572        9.3928575019687237     
 He    4.5625172904022060        9.0423341439911393        3.9660726298578517     
 He    2.3682965784323029       0.59525810529402501        6.7799610820634895     
 He    20.661078978589998        1.2036461447951352        3.9660726298578517     
 He    18.416834492341827        15.879541311580692        2.1571443391542275     
 He    26.464326326780920        13.268578183121173        1.1521841776522146     
 He    16.613443293829238        10.038789510289131        8.3878973404667114     
 He    4.3324080219595968        18.883983806400046        7.5839292112650991     
 He    24.822989352504777        26.936034181719336        1.1521841776522146     
 He    3.7363058053448159        15.263421786989646        8.9908734373679184     
 He    16.618986490856532        12.264777905987740       0.54920808075100658     
 He    10.201535368094952        1.7977309368798615        8.5888893727671132     
 He    3.1660224939890531        1.1916623429057327        10.196825631170334     
 He    23.009284430475404        23.702766340596821        10.196825631170334     
 He    5.7715601877178191        9.8532604804896220       0.34821604845060400     
 He    13.224703720959939        2.2124718872370273        1.9561523068538251     
 He    19.026056079907164        9.6364189360758647        8.5888893727671132     
 He    20.047928031129164        5.8280084413389712        3.1621045006562412     
 He    3.9220737783905606        22.300847806049585        7.5839292112650991     
 He    9.1479519650805017        25.729309033334033        1.5541682422530199     
 He    18.007201735296725        18.087360717317949        3.7650805975574491     
 He   0.14173271840405646        10.455463331918782       0.75020011305140932     
 He    24.851964947121491        11.044136084440552        8.1869053081663061     
 He    18.233381842951811        8.2402990153460838        2.9611124683558385     
 He    18.004254914483077        18.486638697495241        5.1720248236602675     
 He    22.262986257784664        5.6320419066680456       0.54920808075100658     
 He    15.369601348743606        26.120082379912393        7.3829371789646965     
 He    16.844043881589769        1.6094958872988732        1.9561523068538251     
 He    6.1374824496460638        19.080336915325468        9.9958335988699307     
 He    17.238872644754608        3.6163232930567455        3.5640885652570464     
 He    11.751734648297592        26.926756399611410        5.9759929528618789     
 He    6.3863946630144950        2.0045215506766993        5.5740088882610728     
 He    21.234308513435479        10.036083490507654        9.7948415665695290     
 He    5.5493084444183509        13.252342064432305        9.5938495342691255     
 He    2.9465783892031117        13.468023886082571        1.9561523068538251     
 He    4.7857506767976323       0.40122444189558376        3.1621045006562412     
 He    14.806615149832941        12.865047886144419        1.9561523068538251     
 He    9.3972843137529836        1.7973443626253647        8.7898814050675149     
 He    19.413448349218800        18.489731291531218        3.5640885652570464     
 He    7.3293361396136607        26.925983251102416        6.3779770174626833     
 He    4.7785243501504473        4.6263087582621285       0.95119214535181196     
 He    25.831600659842355        25.327711607629759        1.3531762099526174     
 He    17.838482493097032        2.8050103823037662        7.3829371789646965     
 He    23.441438926919862        15.274245866115557        3.3630965329566438     
 He    4.5406973361887468        16.474012677919912        6.5789690497630859     
 He    10.588787459566591        11.860861034756489        1.5541682422530199     
 He    8.1923811426468607        1.5971255111549738        8.3878973404667114     
 He    17.977453470142208        26.919798063030466        9.5938495342691255     
 He    22.448543665408444        12.064172480262853       0.34821604845060400     
 He    17.235504991758994        5.2250324414008169        3.1621045006562412     
 He    19.836130686956423        9.4431584211864195        4.5690487267590596     
 He    18.209807873766554        16.274566974958518        5.7750009205614754     
 He    18.437671708365460        4.8164766791156008        6.5789690497630859     
 He    24.430195159099707        23.520329904833286       0.54920808075100658     
 He    20.800681452793096        25.520972122519211        5.3730168559606701     
 He    4.9630290302183884        8.8386361242302769        5.3730168559606701     
 He    4.3215331888668551        23.104042657458130        7.9859132758659053     
 He    4.7226766249489343        24.716230974092678        5.7750009205614754     
 He   0.72716987091615848        12.447987490260271        9.7948415665695290     
 He    14.972808204292980        25.723896993771078        4.3680566944586570     
 He    10.553145851446743        23.911876399920640        5.9759929528618789     
 He    18.806541487985271        19.290993271667276        4.9710327913598658     
 He    9.5973652600230395        5.6277895898685806        2.7601204360554359     
 He    24.238182701610715        17.079308123385051        5.3730168559606701     
 He    19.606652816117748        18.680672360893684        8.7898814050675149     
 He    5.9778848219992193        6.6339093125289947        2.1571443391542275     
 He    14.408839466300467        10.450824440864821        3.1621045006562412     
 He    9.1686490032641341        15.876062143290220        3.9660726298578517     
 He    9.7742928701818279        14.669723569159414        4.1670646621582543     
 He    19.258831614375442       0.20177873893418646        2.3581363714546306     
 He    21.430039367182054        14.263873826655676        6.1769849851622807     
 He    6.7301468247912419        24.107842934591567        8.5888893727671132     
 He    18.233031000135856        8.0381472926032096        3.5640885652570464     
 He    17.219017270934909        11.050707846766999        4.7700407590594622     
 He    4.9332808646178590        18.477747489641814        9.7948415665695290     
 He    3.5272447165637573        17.873998341194664        10.196825631170334     
 He    18.431918841902093        9.2452590152430076        2.9611124683558385     
 He    23.842020656102058        13.658964955445038        7.1819451466642938     
 He    19.833464520484743        9.8428229756182066        5.7750009205614754     
 He    21.638117916881267        9.6352592133123753        9.1918654696683202     
 He    3.1700919321705645       0.79393065974642862        7.9859132758659053     
 He    15.409031442041035        11.250926698237389        5.1720248236602675     
 He    22.241517245941147        14.072546183038714        1.1521841776522146     
 He    23.635415068816730        14.457907490054119        9.7948415665695290     
 He    17.823678996986708        11.053027292293981        3.5640885652570464     
 He    18.411151117474532        14.863370658303360        7.9859132758659053     
 He    5.3824139034343812        1.6025375507179298        5.5740088882610728     
 He    1.9384583016294621        15.682028479891779       0.34821604845060400     
 He    18.020813022889126        14.476076480015470       0.34821604845060400     
 He    12.416733872144439        1.1986206794866761        6.5789690497630859     
 He    3.3541762778264781        10.249059292376440        3.5640885652570464     
 He    19.002693273467798        23.116026459347534        1.7551602745534225     
 He    7.7505450171674619        17.675712360996759        8.7898814050675149     
 He    21.003147114760960        22.497974063484005        9.5938495342691255     
 He    20.634417811643118        9.2336617876081029        8.9908734373679184     
 He    12.786164761340203        14.060562381149310        7.3829371789646965     
 He    4.7184667102654574        23.903758340576207        10.196825631170334     
 He    16.609023709709689        15.881087608598680        1.3531762099526174     
 He    7.9588345305045864        16.879089271914658        4.9710327913598658     
 He    19.220664415839863        14.669336994904917        4.3680566944586570     
 He    24.816955134821526        25.717711805699128        7.5839292112650991     
 He    2.9119192206111251        26.730403290685988        3.5640885652570464     
 He    8.7334076077200127        26.720352360069072        8.7898814050675149     
 He    16.004853004313851        14.871102143393296        3.9660726298578517     
 He    7.3342471426051175        23.302715211910535        9.1918654696683202     
 He    12.362500382290673        25.122467290850910        3.5640885652570464     
 He    11.010908289512304        1.2001669765046636        5.7750009205614754     
 He    6.1382543237519611        19.686405509299600        8.3878973404667114     
 He    3.3231657152340359        24.323138181987332        1.1521841776522146     
 He    16.437076892800395       0.19095465980827447        7.9859132758659053     
 He    8.7410554634270792        26.932555013428864        2.9611124683558385     
 He    19.018689177204024        11.844624916067620        9.9958335988699307     
 He    19.436320433664172        8.4378118470349985        4.7700407590594622     
 He    19.644188517495408        4.0105758079255782        7.5839292112650991     
 He    6.7490200577450414        17.882116400539100        5.9759929528618789     
 He    5.1315376074421284        22.709016994080308        4.3680566944586570     
 He    20.221277223762396        14.260008084110707        8.1869053081663061     
 He    7.9974928492501078        2.2105390159645428        2.9611124683558385     
 He    4.1378002833508249        18.691109865765096        3.3630965329566438     
 He    23.027245412375329        16.467440915593468        9.9958335988699307     
 He    25.027630259842354        25.327711607629759        1.3531762099526174     
 He    22.217803098915891        23.316631885072422        1.9561523068538251     
 He    6.7739272097201253        10.454690183409788        1.1521841776522146     
 He    18.192548677052525        24.720869865146639        3.3630965329566438     
 He    11.550110451585685        25.917544082915022        8.1869053081663061     
 He    12.983859697710603        14.257688638583726        9.3928575019687237     
 He    21.451859520503490        8.4455433321249362       0.75020011305140932     
 He    8.3879719181074215        7.8414076094232898        1.3531762099526174     
 He    16.785530089470562        22.905756677260225        6.5789690497630859     
 He    7.9842328026896139        9.2506710548059630       0.14722401615020134     
 He    8.3497341328819044        18.880504638109574        9.3928575019687237     
 He    18.009376383342513        14.661992084069476        8.1869053081663061     
 He    14.794898055052339        14.663924955341962        7.1819451466642938     
 He    11.778114762686554        15.669658103747878        6.7799610820634895     
 He    6.9617995427836812        13.058308401033866        5.9759929528618789     
 He    24.274665675432534       0.18940836279028705        8.7898814050675149     
 He    19.430847823326818        9.6402846786208336        6.5789690497630859     
 He    25.486094184431849        1.4069575903015010        2.7601204360554359     
 He    4.5486956364958164        13.661670975226516        5.7750009205614754     
 He    8.3944261715407347        1.3969066596845827        7.9859132758659053     
 He    7.1888218125726411        4.8257544612235259        1.7551602745534225     
 He    22.872909929197860        3.0199190554450381       0.14722401615020134     
 He    17.591324892024321        24.118280439462982        3.1621045006562412     
 He    20.444089977083831        8.4416775895799674        2.7601204360554359     
 He    20.207245701311958        23.920767607774067        1.3531762099526174     
 He    17.443794007326179       0.39503925382363403        6.3779770174626833     
 He    2.9186547257103306        25.126333033395877        1.5541682422530199     
 He    4.1292409730217861        23.922700479046551       0.34821604845060400     
 He    25.646674351160545        15.871423252236259        6.3779770174626833     
 He    13.362972912819219        25.116282102778960        6.7799610820634895     
 He    23.813676160427310        26.526705270925127        4.9710327913598658     
 He    9.3625552553489726        17.277980677837451        6.5789690497630859     
 He    14.809421593698612        12.062239608990369        1.3531762099526174     
 He    5.5185081485859113        25.511694340411285        10.196825631170334     
 He    10.597135905811701        3.6039529169128461        9.9958335988699307     
 He    2.9601888803636078        3.4033474911879580        9.7948415665695290     
 He    21.662393870360393        4.4253167582827437       0.95119214535181196     
 He    9.7798351712232297        9.6356457875668724        8.9908734373679184     
 He    21.456770523494949        4.8222752929330541        3.5640885652570464     
 He    22.024247191877066        18.083494974772979        5.7750009205614754     
 He    20.439529518246363        9.8470752924176725        3.5640885652570464     
 He    11.993770979618843        11.051480995275993        4.3680566944586570     
 He    5.3487371743702576        16.076280994760612        4.3680566944586570     
 He    5.5610257383069301        13.066813034632796        1.5541682422530199     
 He    7.5421160228682513        25.328871330393252       0.75020011305140932     
 He    1.9639960547765751        1.1970743824686887        7.3829371789646965     
 He    11.211339779936347        2.8127418673937035        3.3630965329566438     
 He    8.1560382471110540        16.470533509629441        8.3878973404667114     
 He    25.019491084817368        23.703152914851319        9.9958335988699307     
 He    22.026913159240770        16.070482380943158        7.3829371789646965     
 He    15.833678260618429        1.4003858279750545        6.1769849851622807     
 He    18.839236275291469        7.6392558866804148        1.9561523068538251     
 He    21.241465448040579        12.062626183244866        1.1521841776522146     
 He    16.846078451349545       0.20061901617069589        2.9611124683558385     
 He    8.9403640378212970        26.123561548202865        5.5740088882610728     
 He    16.809384513889807        13.258527252504255        6.3779770174626833     
 He    23.037348470916161        12.447987490260271        9.7948415665695290     
 He    8.9715855640516562        15.881474182853177        1.1521841776522146     
 He    21.867525798353931        1.8093281645147672        2.5591284037550333     
 He    19.221717043841714        16.082466182832562        1.1521841776522146     
 He    8.1909076824630418        1.3934274913941112        9.7948415665695290     
 He    9.0084897682713940        1.0088393328877001       0.75020011305140932     
 He    19.628823513593176        10.644471530008763        6.9809531143638921     
 He    21.427303111790373        15.268447252298104        6.3779770174626833     
 He    19.025003949675252        12.256659846643307        4.7700407590594622     
 He    24.613577022691810        26.117762934385411        8.5888893727671132     
 He    20.648870763599454        3.2035152139720644        9.1918654696683202     
 He    8.1485315647838679        23.115253310838540        2.1571443391542275     
 He    15.815296745198500        12.265164480242237       0.34821604845060400     
 He    7.7614903373961557        16.077440717524102        3.7650805975574491     
 He    6.7643148731732845        11.046455529967533        6.9809531143638921     
 He    5.7820139895206175        5.2292847582002819       0.95119214535181196     
 He    25.239497095611171        16.267608638377574        9.3928575019687237     
 He    3.5212816828943763        24.924181310653005        2.1571443391542275     
 He    9.2009225601724154        2.2070598476740710        4.7700407590594622     
 He    10.782974067331432        10.843144084461169        8.1869053081663061     
 He    25.255704261647274        11.248220678455912        6.5789690497630859     
 He    4.3633489934019778        9.4481838864948777        1.9561523068538251     
 He    2.5430494409913171        12.255886698134313        5.1720248236602675     
 He    3.9494366309693492        14.675135608722369        1.3531762099526174     
 He   0.76582868743161947        1.8128073328052390       0.75020011305140932     
 He    17.008483020631999        15.877608440308208        3.1621045006562412     
 He    18.827379301332829        13.067972757396287       0.95119214535181196     
 He    20.208157753257858        23.317018459326917        1.7551602745534225     
 He    4.3171132065313538        25.719644676971612        6.5789690497630859     
 He    5.3437557837968361        17.884435846066079        4.7700407590594622     
 He    19.229083448774912        9.8408901043457231        6.7799610820634895     
 He    9.5578652769135832        22.715202182152257        1.1521841776522146     
 He    13.627320219009883       0.80166214483636566        3.9660726298578517     
 He    19.215682726604477        14.057469787113336        8.9908734373679184     
 He    21.649624545793891        8.0377607183487125        3.7650805975574491     
 He    1.3333054553677235        15.880701034344183        1.5541682422530199     
 He    4.7684909823136641        4.8141572335886202        7.7849212435655026     
 He   0.32230813813048687        13.855704638624958        9.3928575019687237     
 He    8.3893047026812990        5.2215532731103451        4.9710327913598658     
 He    4.9268265116305594        24.115574419681501        4.5690487267590596     
 He    8.3848147309797856        9.2487381835334794        1.1521841776522146     
 He    2.9669945739368018        2.0010423823862276        7.3829371789646965     
 He    8.3469278881242097        21.296660954661657        7.1819451466642938     
 He    21.805363898005115        26.327259567963726        4.1670646621582543     
 He    21.599530085271699        26.925596676847920        6.5789690497630859     
 He    6.9357001822906721        25.122467290850910        3.5640885652570464     
 He    12.217355208830222        2.6125230159233128        2.9611124683558385     
 He   0.90318572779101325        24.513692677095307        6.5789690497630859     
 He    7.3646269049175546        14.672816163195389        2.5591284037550333     
 He    10.585559884856989        11.453078420980265        4.5690487267590596     
 He    4.5595003806685579        10.046520995379069        4.3680566944586570     
 He    23.649376900563119        8.6287529163974632        9.9958335988699307     
 He    18.450020300303983        3.2201379069154292       0.54920808075100658     
 He    23.274333820513927        3.0191459069360445       0.54920808075100658     
 He    16.202548040238238        15.874902420526730        4.5690487267590596     
 He    20.819484099056954        15.866784361182296        8.7898814050675149     
 He    8.1714734394872739        10.038402936034636        8.5888893727671132     
 He    4.3651030083737741        8.8455944608112205        1.7551602745534225     
 He    17.390191715968367        22.101402103088191        6.7799610820634895     
 He    5.1479546420222846        12.648206341730662        10.196825631170334     
 He    8.5677060716858708        16.887207331259095       0.75020011305140932     
 He    16.007168128861604        12.655937826820599        6.1769849851622807     
 He    7.1387276507124104        26.133612478819785       0.34821604845060400     
 He    3.9135140698455708        24.305742340534973        10.196825631170334     
 He    13.564246266715173        25.923342696732476        5.1720248236602675     
 He    5.7258156206111259        26.730403290685988        3.5640885652570464     
 He    7.5649177197316577        13.461838698010622        5.1720248236602675     
 He    10.554268667922582        25.526770736336662        2.3581363714546306     
 He    20.010181465667578        17.472787489744888        9.7948415665695290     
 He    7.7960092285941531        3.2182050356429448        1.5541682422530199     
 He    5.1540587495175574        11.648271807142198        7.5839292112650991     
 He    18.638313465549508        4.6143249563727258        7.1819451466642938     
 He    19.010550898164929        17.480132400580327        5.9759929528618789     
 He    22.869822830990223        3.8223407583445894       0.95119214535181196     
 He    3.3785218224556668       0.40083786764108692        3.3630965329566438     
 He    19.639558467507879        10.054252480469007       0.34821604845060400     
 He    21.614403869409998        19.686018935045102        8.5888893727671132     
 He    24.477061746250335        1.8046892734608051        4.9710327913598658     
 He    9.1979760380207320        5.0263598869484136        1.9561523068538251     
 He    11.377602724208408        13.453334064411692        9.5938495342691255     
 He    22.841828779915478        13.665536717771484        3.7650805975574491     
 He    11.614938817068143        3.4199701841313233        1.1521841776522146     
 He    2.9150063188187620        25.927981587786437        2.7601204360554359     
 He    6.1513042031064407        15.267674103789110        6.7799610820634895     
 He    19.012585567478691        16.877929549151169        5.5740088882610728     
 He   0.92739069636424920        12.648592915985159        9.9958335988699307     
 He    14.570051130187082        25.117828399796949        5.9759929528618789     
 He    19.035878882321981        8.8432750152842399        2.9611124683558385     
 He    21.002655994551017        22.698966063463388        9.5938495342691255     
 He    10.179996466439409        12.456492123859203        5.3730168559606701     
 He    20.201141792924659        26.534050181760566        1.1521841776522146     
 He    5.1527963525256446        16.083239331341556       0.75020011305140932     
 He    21.062853911829997        3.0183727584270508       0.95119214535181196     
 He    3.1472901357531700        11.854289272430043        4.9710327913598658     
 He    7.1778068016398988        10.255631054702887       0.14722401615020134     
 He    7.3377557698726372        26.937580478737324       0.34821604845060400     
 He    22.850247812850526        8.8370898272122904        6.1769849851622807     
 He    20.846636485767764        8.4424507380889597        2.3581363714546306     
 He    23.264019897889167        4.0132818277070559        6.1769849851622807     
 He    22.007479115372981        26.328805864981714        3.3630965329566438     
 He    6.7478270527952136        16.065456915634698        9.9958335988699307     
 He    17.837079520049166        5.2230995701283325        4.1670646621582543     
 He    6.7691563845686691        12.868140480180394       0.34821604845060400     
 He    21.005673302500618        24.921475290871527        3.5640885652570464     
 He    22.872138154645953        3.2205244811699258       0.34821604845060400     
 He    15.196743077212339        15.873742697763239        5.1720248236602675     
 He    16.178342773003038        25.319980122539821        5.3730168559606701     
 He    20.447878163599452        3.2035152139720644        9.1918654696683202     
 He    1.7392898055212584        14.474530182997484        1.1521841776522146     
 He    24.254810600274798        10.043814975597591        5.7750009205614754     
 He    4.7789452818864024        4.2235516097943648        1.3531762099526174     
 He    4.7562133752810327        13.065653311869305        2.1571443391542275     
 He    26.837124968526290        25.328484756138753       0.95119214535181196     
 He    6.1375526381200523        19.282102063813849        9.5938495342691255     
 He    6.1710896871141143        10.051546460687529        1.7551602745534225     
 He    19.848408692205009        4.4183584217018002        4.5690487267590596     
 He    4.1303634908356619        23.117572756365522       0.95119214535181196     
 He    6.3924988700637559        1.8112610357872516        1.5541682422530199     
 He    23.469572757618657       0.99453608547131644        8.1869053081663061     
 He    7.3893929830667471        1.1951415111962045        8.3878973404667114     
 He    16.207248676915704        13.259686975267746        5.7750009205614754     
 He    20.224785154152002        12.248155213044376        9.1918654696683202     
 He    11.377462446814420        13.856477787133953        8.9908734373679184     
 He    5.5305060968164561        25.326551884866269        1.9561523068538251     
 He    19.419061037842170        15.270766697825085        5.1720248236602675     
 He    7.5856848468352904        3.0036829367561699        8.5888893727671132     
 He    21.660078148488715        1.8004369566613396        7.1819451466642938     
 He    10.380357668835476        13.060627846560847        4.7700407590594622     
 He    9.9721283826081795        16.883728162968623        2.5591284037550333     
 He    6.1578996299196334        15.680095608619293        1.3531762099526174     
 He    7.5410631957584240        22.302394103067574        6.7799610820634895     
 He    5.3780637113569165        1.1932086399237201        9.3928575019687237     
 He    17.584308533475173        24.108616083100557        8.1869053081663061     
 He    24.651182912543458        11.649431529905687        6.9809531143638921     
 He    10.003349610176574        4.2216187385218804        2.3581363714546306     
 He    1.3257275890266687        14.256915490074732        9.7948415665695290     
 He    18.821696026019524        12.858476123817972        5.3730168559606701     
 He    19.806452709829884        19.284034935086332        8.5888893727671132     
 He    2.3659110663025866       0.99530923398031013        7.7849212435655026     
 He    11.820000556587690       0.60221644187496848        3.1621045006562412     
 He    8.1620725643482910        18.495529905348668       0.54920808075100658     
 He    21.028755952367952        15.474851291840444        3.5640885652570464     
 He    8.7926929752831544        3.6101381049847960        6.7799610820634895     
 He    6.1720717284260251        8.0362144213307261        4.5690487267590596     
 He    17.599884301907345        19.693363845880544        4.7700407590594622     
 He    18.022496351616994        9.6383518073483501        7.5839292112650991     
 He    1.7667925372780844        3.2189781841519385        1.1521841776522146     
 He    9.3686591637362699        14.664698103850956        6.7799610820634895     
 He    9.1892759525277654        6.6277241244570444        5.3730168559606701     
 He    23.023457325413698        22.512277310900387        2.1571443391542275     
 He    3.3329876216629630        16.269928083904553        8.1869053081663061     
 He    15.417100129930070        10.253698183430403        1.1521841776522146     
 He    11.757067080794943        26.934101310446852        2.1571443391542275     
 He    16.189147716283752        23.318178182090410        1.1521841776522146     
 He    19.621526799364027        13.054442658488897        7.9859132758659053     
 He    20.847197595343722        6.8298758471999204        4.7700407590594622     
 He    11.575017304898806        16.070095806688659        7.5839292112650991     
 He    25.885272940566178        2.2097658674555491        3.3630965329566438     
 He    25.059482885014685        12.061466460481375        1.7551602745534225     
 He    9.9759171664477240        16.485609905554821       0.54920808075100658     
 He    2.7467081079090114        11.049548124003509        5.3730168559606701     
 He    10.784307349675249        12.256659846643307        4.7700407590594622     
 He    15.429026993700736        2.6067244021058600        5.9759929528618789     
 He    24.055852968250523        11.861634183265481        1.1521841776522146     
 He    23.843143173915934        12.853837232764009        7.7849212435655026     
 He    22.841898769281492        12.253953826861828        6.1769849851622807     
 He    6.1529882287122240        16.076667569015108        4.1670646621582543     
 He    21.239781521988785        12.060306737717886        2.3581363714546306     
 He    22.218293820909881        19.888943806296972        7.5839292112650991     
 He    20.256006879490336        3.6194158870927207        1.9561523068538251     
 He    16.231874577224897       0.99183006568983845        9.5938495342691255     
 He    22.017862330485837        18.276368915407929        9.9958335988699307     
 He    22.813553875390792        21.894998063545849        9.5938495342691255     
 He    19.657519150745841       0.39890499636860260        4.3680566944586570     
 He    22.837128043684022        15.474078143331450        3.9660726298578517     
 He    2.7127508240569096        26.329579013490708        2.9611124683558385     
 He    22.866595355834608        4.2212321642673833        2.5591284037550333     
 He   0.72408287226250956        14.057083212858839        9.1918654696683202     
 He    7.1931016170681419        3.4199701841313233        1.1521841776522146     
 He    2.7420074712315436        13.664763569262490        4.1670646621582543     
 He    19.245922111968937        5.0240404414214330        3.1621045006562412     
 He    3.9194777008388790        22.095603489270736        9.7948415665695290     
 He    14.162523131375741        26.118536082894405        8.1869053081663061     
 He    20.255375183224441        1.8035295506973144        5.5740088882610728     
 He    7.9373657177690449        26.932941587683359        2.7601204360554359     
 He    25.226588290082582        26.736588478757938       0.34821604845060400     
 He    7.9569402381388015        17.884822420320578        4.5690487267590596     
 He    19.237853822295854        9.2479650350244853        1.5541682422530199     
 He    5.7801196971548325        6.2350179066061990       0.54920808075100658     
 He    7.5373446003928670        22.902277508969753        8.3878973404667114     
 He    6.5821254172070836        5.4256378671257046        3.3630965329566438     
 He    3.1651105415971426        2.6020855110518974        8.3878973404667114     
 He    22.015126075094155        19.280942341050356        10.196825631170334     
 He    6.5559554700241343        14.061335529658304        6.9809531143638921     
 He    8.7718557592595197        14.673202737449886        2.3581363714546306     
 He    18.638453742943497        4.2111812336504650        7.7849212435655026     
 He    17.591815713572299        21.497266380386549        7.3829371789646965     
 He    3.7301317084835302        17.674939212487764        9.1918654696683202     
 He    23.646079834257446        13.665923292025981        3.5640885652570464     
 He    1.1593940580646669       0.18786206577229961        9.5938495342691255     
 He    2.7610905727293931        2.3976143427820409        10.196825631170334     
 He    16.184657545474263        25.732015053115511       0.14722401615020134     
 He    7.7452129828860619        20.895063528957387        6.9809531143638921     
 He    19.034545898640129        9.8497813121991502        2.1571443391542275     
 He    3.3487736568551378        10.039949233052623        7.7849212435655026     
 He    15.580136096816457        25.326551884866269        1.9561523068538251     
 He    5.3335828354439787        24.122146182007949        1.1521841776522146     
 He    15.796773956844703        15.466346658241514        7.9859132758659053     
 He    24.415110112661527        24.507894063277853        9.5938495342691255     
 He    18.192618765972526        24.115960993936000        4.3680566944586570     
 He    7.9633951884500291        17.087039608474988        1.3531762099526174     
 He    9.3836734243765356        8.6353246787239097        6.5789690497630859     
 He    19.220103405817895        17.088585905492973       0.54920808075100658     
 He    7.3686255573011508        9.2332752133536058        9.1918654696683202     
 He    10.184276569596873        13.470729905864051       0.54920808075100658     
 He    6.1383250099958886        23.921540756283061       0.95119214535181196     
 He    9.1536345435158921        20.292087529019231        6.9809531143638921     
 He    5.5813014465386557       0.38962721426067803        9.1918654696683202     
 He    7.7942551140683696        3.0141204416275853        3.1621045006562412     
 He    21.050084189047542        3.4041206396969521        9.3928575019687237     
 He    4.5381011590830767        15.462094341442048        10.196825631170334     
 He    5.7300253361866256        25.929527884804425        1.9561523068538251     
 He    10.576720019739973        17.490956479706238       0.34821604845060400     
 He    9.7477723788448873        25.523291568046190        4.1670646621582543     
 He    9.7479828447128654        25.321912993812308        4.3680566944586570     
 He    9.5861394845603556        8.8390226984847740        5.1720248236602675     
 He    10.580718473015594        10.438067490466423        9.7948415665695290     
 He    22.471485739219826       0.60067014485698100        3.9660726298578517     
 He    16.577661906085343        26.526318696670629        5.1720248236602675     
 He    21.444562806274341        10.855514460605068        1.7551602745534225     
 He    4.1673371866514728        2.7999849169953070        9.9958335988699307     
 He    8.3413853879748316        24.717390696856167        5.1720248236602675     
 He    4.5819515333779739       0.39735869935061519        5.1720248236602675     
 He    9.5913310423397906        4.4094672138483721        9.1918654696683202     
 He    20.229766644279412        11.246674381437924        7.3829371789646965     
 He    16.005133559101829        14.064814697948776        5.1720248236602675     
 He    9.3589073462273440        22.112999330723095       0.75020011305140932     
 He    8.9664638960842460        18.092772756880905       0.95119214535181196     
 He    21.053872873333098        2.1993283625841342        8.7898814050675149     
 He    9.2049217103259515       0.80088899632737198        4.3680566944586570     
 He    9.9785130448914305        15.077506182935636        1.1521841776522146     
 He    21.823254492323077        17.276820955073962        7.1819451466642938     
 He    5.9252642732913552        23.904918063339696        9.5938495342691255     
 He    20.232222046221150        8.6283663421429679        10.196825631170334     
 He    21.006094035128598        22.905370103005730        6.7799610820634895     
 He    9.8069876574880279        3.0179861841725537        1.1521841776522146     
 He    18.635367242059790        9.8536470547441191       0.14722401615020134     
 He    2.3334269439723387        14.059016084131324        8.1869053081663061     
 He    3.3659628642031540        3.0052292337741573        7.7849212435655026     
 He    8.1519689084835303        17.674939212487764        9.1918654696683202     
 He    20.851477399839222        5.4240915701077173        4.1670646621582543     
 He    3.3317948158211110        16.066616638398191        9.3928575019687237     
 He    2.9103050848173666        23.703152914851319        9.9958335988699307     
 He    15.638509113771736       0.40006471913209318        3.7650805975574491     
 He    8.3581533649249291        15.665405786948414        8.9908734373679184     
 He    1.9058335036892735        25.922182973968983        5.7750009205614754     
 He    5.1201014656654555        26.928302696629398        5.1720248236602675     
 He    3.1525522802225456        10.853195015078088        2.9611124683558385     
 He    3.9188466018969104        25.119761271069432        4.9710327913598658     
 He    5.3531574553677235        15.880701034344183        1.5541682422530199     
 He    5.5660069297723762        9.6453101439292936        3.9660726298578517     
 He    10.200272771995062        4.6193504216811849        4.5690487267590596     
 He    12.760907264319105        25.319206974030827        5.7750009205614754     
 He    24.014598372845345        24.711592083038713        8.1869053081663061     
 He    22.013302568526289        25.328484756138753       0.95119214535181196     
 He    16.211949612255136        13.064493589105815        2.7601204360554359     
 He    15.202987462101602        14.470664440452515        3.1621045006562412     
 He    2.5486622291686714        9.8435961241272008        5.3730168559606701     
 He    21.405974676002810        25.725829865043561        3.3630965329566438     
 He    7.5407124524964582        22.906916400023718        5.9759929528618789     
 He    23.232097183796839        17.884435846066079        4.7700407590594622     
 He    24.254740710462773        12.262071886206263        1.9561523068538251     
 He    16.803351092638461        18.493597034076185        1.5541682422530199     
 He    24.611261699036085        26.719579211560077        9.1918654696683202     
 He    5.7646143163046242        12.465383331712630       0.75020011305140932     
 He    18.439425822891245        5.0205612731309612        4.9710327913598658     
 He    9.2036589151180870        2.0091604417306614        3.1621045006562412     
 He    20.858704025148370        3.6190293128382236        2.1571443391542275     
 He    8.9633765987686331        17.281846420382422        4.5690487267590596     
 He    18.836078789501869        6.6265644016935541        5.9759929528618789     
 He    24.482534456141678        1.4088904615739855        1.7551602745534225     
 He    6.7930107094339265        2.4142370357254057        1.5541682422530199     
 He    1.1694275254554383       0.80668761014482482        1.3531762099526174     
 He    4.7672987737957397        9.4508899062763554       0.54920808075100658     
 He    16.405645199364024        13.054442658488897        7.9859132758659053     
 He    2.9607501890475398        3.4041206396969521        9.3928575019687237     
 He    5.7480561083445885        15.669271529493381        6.9809531143638921     
 He    20.051996971540735        1.3969066596845827        7.9859132758659053     
 He    20.198825971498994        23.102496360440146        8.7898814050675149     
 He    8.3904269218332121        1.9964034913322652        9.7948415665695290     
 He    4.5779522836704505       0.99685553099829749        6.9809531143638921     
 He    17.607040340526556        14.459840361326602        8.7898814050675149     
 He    4.3481242668937350        15.678935885855804        1.9561523068538251     
 He    25.848508914186443        15.872582974999748        5.7750009205614754     
 He    5.5307868507124098        26.133612478819785       0.34821604845060400     
 He    7.1542323346847034        14.256528915820235        9.9958335988699307     
 He    21.669480019167580        1.4100501843374760        1.1521841776522146     
 He    1.5392794459411452        14.072546183038714        1.1521841776522146     
 He    8.9755145257312030        14.273538183018097        1.1521841776522146     
 He    16.613654257467157        13.870781034550335        1.5541682422530199     
 He    20.055856242516235        3.6205756098562110        1.3531762099526174     
 He    24.271648765698885        1.1935952141782169        9.1918654696683202     
 He    23.841178892184136        15.271153272079582        4.9710327913598658     
 He    21.816589076143874        18.275982341153433        10.196825631170334     
 He    8.5456756516044354        24.520264439421751        3.1621045006562412     
 He    8.9391712319794454        25.920250102696500        6.7799610820634895     
 He    8.9762857029591849        9.2328886390991087        9.3928575019687237     
 He    4.1586376984824334        9.2413932726980388        4.9710327913598658     
 He    8.5481310535461752        21.901956400126792        5.9759929528618789     
 He    10.204271623486633       0.79315751123743483        8.3878973404667114     
 He    25.425405744266854        26.128587013511325        2.9611124683558385     
 He    23.612893727633324        23.905304637594195        9.3928575019687237     
 He    3.1311530586370648        16.268768361141063        8.7898814050675149     
 He    17.840096131120852        1.7988906596433520        7.9859132758659053     
 He    23.816692970606972        24.715844399838179        5.9759929528618789     
 He    20.804259969872639        26.937580478737324       0.34821604845060400     
 He    3.5547478465365350        9.8451424211451890        4.5690487267590596     
 He    15.775515410869163        23.705472360378302        8.7898814050675149     
 He   0.52007336252886105        15.061270064246768        9.5938495342691255     
 He    18.019339363597329        12.659030420856574        4.5690487267590596     
 He    8.3938650619647781        3.0094815505736228        5.5740088882610728     
 He    21.655447501177260        3.0040695110106670        8.3878973404667114     
 He    22.239903508363341        14.271991886000110        1.9561523068538251     
 He    16.621582269746249        10.050000163669541        2.5591284037550333     
 He    17.384227985421070        23.504866934653414        8.5888893727671132     
 He    6.5871765980385417       0.59255208551254701        8.1869053081663061     
 He    4.3661554372676488        8.6453756093408280        1.3531762099526174     
 He    3.5780411613798244        1.8104878872782579        1.9561523068538251     
 He    5.3835367199102206        3.2174318871339511        1.9561523068538251     
 He    23.668390311356919        1.1932086399237201        9.3928575019687237     
 He    22.236886200413739        12.049482658591973        7.9859132758659053     
 He    24.275227481886404        4.2235516097943648        1.3531762099526174     
 He    6.7554050186902561        18.495916479603167       0.34821604845060400     
 He    8.9526418439619047        19.485413509320217        8.3878973404667114     
 He    8.3854456308137770        4.6112323623367510        8.7898814050675149     
 He    19.198634095312414        23.109068122766590        5.3730168559606701     
 He    15.407768746387159        13.265872163339695        2.5591284037550333     
 He    22.072377271113474       0.80630103589032798        1.5541682422530199     
 He    1.3043288652111278        23.705858934632797        8.5888893727671132     
 He    23.835635993818808        15.465186935478023        8.5888893727671132     
 He    3.3125712378212966        26.123561548202865        5.5740088882610728     
 He    21.632295260159861        17.088972479747472       0.34821604845060400     
 He    6.3455611984532467        16.065070341380203        10.196825631170334     
 He    19.611213474063192        18.888622697454011        5.1720248236602675     
 He    14.833416195957859        1.2051924418131228        3.1621045006562412     
 He    21.847530047586254        8.8401824212482651        4.5690487267590596     
 He    24.435877637981111        17.276434380819467        7.3829371789646965     
 He    5.3602437037288952        13.672108480097931       0.34821604845060400     
 He    11.576069534684704        14.256528915820235        9.9958335988699307     
 He    24.214538743059446        26.525158973907139        5.7750009205614754     
 He    7.3632937221277261        14.065974420712267        4.5690487267590596     
 He    17.988538868656914        23.305034657437517        7.9859132758659053     
 He    25.046011576154310        12.849584915964543        9.9958335988699307     
 He    22.632837481392457        13.251182341668816        10.196825631170334     
 He    18.020812326011210        8.8293583421223527        10.196825631170334     
 He    9.3711148643399742        14.466412123653049        5.3730168559606701     
 He    3.7246591977001651        19.684086063772618        9.5938495342691255     
 He    17.595744675251847        19.889330380551467        7.3829371789646965     
 He    21.263776323356005        2.8166076099386719        1.3531762099526174     
 He    22.059537558965008        2.6036318080698848        7.5839292112650991     
 He    7.7969913694600521        2.0095470159851585        2.9611124683558385     
 He    11.789831658359182        12.257432995152300        4.3680566944586570     
 He    25.052677390549466        15.077119608681141        1.3531762099526174     
 He    24.042311869132114        15.674683569056338        4.1670646621582543     
 He    4.7747354667569137        4.2177529959769124        4.3680566944586570     
 He    15.565963201878162        26.517040914562706        9.9958335988699307     
 He    3.1200680583383096        23.110227845530083        4.7700407590594622     
 He    2.5417866457834526        13.464158143537604        3.9660726298578517     
 He    4.5881259289012233       0.40586333294954602       0.75020011305140932     
 He    26.251967275708296        13.656258935663560        8.5888893727671132     
 He    2.1472386365145670        12.264391331733243       0.75020011305140932     
 He    22.461733523494949        4.8222752929330541        3.5640885652570464     
 He    2.3647886480426989        2.6071109763603566        5.7750009205614754     
 He    22.648132794590641        10.448891569592336        4.1670646621582543     
 He    26.245512624059032        16.874063806606202        7.5839292112650991     
 He    6.3332832927586518        21.896544360563837        8.7898814050675149     
 He    4.3451775456340753        16.884887885732113        1.9561523068538251     
 He    21.059064928882474        1.8031429764428175        5.7750009205614754     
 He    4.3618757323261361        10.857833906132049       0.54920808075100658     
 He    9.3491550309484790        25.527930459100155        1.7551602745534225     
 He    6.1588112836495803        11.849650381376080        7.3829371789646965     
 He    21.661551807780508        3.6174830158202362        2.9611124683558385     
 He    24.623329636632640        25.122853865105405        3.3630965329566438     
 He    19.042403523337256        4.2138872534319436        6.3779770174626833     
 He    7.9763746802225448        10.853195015078088        2.9611124683558385     
 He    10.605485148488713        1.8004369566613396        7.1819451466642938     
 He    13.768957262972753        23.710111251432263        6.3779770174626833     
 He    23.049486397878731        9.4396792528959477        6.3779770174626833     
 He    7.1402008122342639        23.917288439483595        3.1621045006562412     
 He    21.844232782172604        12.264004757478746       0.95119214535181196     
 He    19.810311582589431        18.281007806461893        7.5839292112650991     
 He    22.420900158487687        19.689498103335573        6.7799610820634895     
 He    10.805986429170792       0.38808091724269062        9.9958335988699307     
 He    21.466943670955782       0.19791299638921789        4.3680566944586570     
 He    2.5332267381304869        13.855704638624958        9.3928575019687237     
 He    23.476098195065834        2.8185404812111563       0.34821604845060400     
 He    22.415287768526287        25.328484756138753       0.95119214535181196     
 He    19.641311785601758        3.8049449168922305        9.9958335988699307     
 He    20.602986416868710        24.517171845385779        4.7700407590594622     
 He    8.9574829571413375        18.080402380737006        7.3829371789646965     
 He    9.5742826101557021        15.074413588899661        2.7601204360554359     
 He    1.7058230445551723        24.713524954311200        7.1819451466642938     
 He    11.211690622752302        3.0148935901365790        2.7601204360554359     
 He    22.844073516881267        9.6352592133123753        9.1918654696683202     
 He    4.9449979593984628        16.678870420444269        4.5690487267590596     
 He    5.9295444760028078        25.725829865043561        3.3630965329566438     
 He    6.1367108742021301        20.894290380448393        7.3829371789646965     
 He    8.7506673022039809        22.307419568376034        4.1670646621582543     
 He    18.193951849208368        23.916128716720106        3.7650805975574491     
 He    8.5714942582014899        11.649044955651190        7.1819451466642938     
 He    9.5954708681032663        5.8268487185754809        3.7650805975574491     
 He    10.361975655645608        19.892036400332945        5.9759929528618789     
 He    8.1912587243869730        3.2089272535350202        6.3779770174626833     
 He    19.041912602235289        6.0282272928093628        3.5640885652570464     
 He    6.9366122342365708        24.518718142403763        3.9660726298578517     
 He    19.852057298204553        5.2300579067092761       0.54920808075100658     
 He    5.1428331731628489        16.472852955156423        7.1819451466642938     
 He    7.9420664540005008        25.124400162123393        2.5591284037550333     
 He    24.049257441883345        10.642538658736280        7.9859132758659053     
 He    18.426726786352717        9.6414444013843248        5.9759929528618789     
 He    16.803280705056498        16.678483846189774        4.7700407590594622     
 He    22.443491688145080        10.443866104283877        6.7799610820634895     
 He    2.9734495242480294        1.2032595705406384        4.1670646621582543     
 He    8.5695297773617156        12.453012955568731        7.1819451466642938     
 He    8.7574726971152117        18.485092400477253        5.9759929528618789     
 He    18.229593357774228        11.058439331856937       0.75020011305140932     
 He    11.786113461209576        16.084012479850546       0.34821604845060400     
 He    19.803646365518201        20.893517231939398        7.7849212435655026     
 He    4.7414792712127936        15.062043212755762        9.1918654696683202     
 He    19.197932708342467        25.124786736377892        2.3581363714546306     
 He    4.7600719493786148        9.6426041241478160        5.3730168559606701     
 He    5.1624081913025455        11.458103886288725        1.9561523068538251     
 He    3.1409052743619430        12.047163213064993        9.1918654696683202     
 He    18.048175278143987        2.0103201644941522        2.5591284037550333     
 He    12.825454676797634       0.40122444189558376        3.1621045006562412     
 He    15.802386844576045        13.860730103933417        6.7799610820634895     
 He    9.1766472040172165        12.257046420897803        4.5690487267590596     
 He    17.442461123198314        2.2082195704375618        4.1670646621582543     
 He    4.7463908715281784        16.278819291757983        3.5640885652570464     
 He    12.023238391323417       0.60530903591094332        1.5541682422530199     
 He    3.9354047103029584        21.109199053589663       0.14722401615020134     
 He    7.9872490155453466        2.5997660655249164        9.5938495342691255     
 He    4.7856805878776321        1.0061333131062220        2.1571443391542275     
 He    19.819783044418354        13.252342064432305        9.5938495342691255     
 He    22.217101114622018        20.492306380489623        7.3829371789646965     
 He    20.024143695629920        14.870328994884304        4.3680566944586570     
 He    7.7448622396240951        21.499585825913528        6.1769849851622807     
 He   0.55276795072708629        1.7961846398618742        9.3928575019687237     
 He    22.839022037387842        12.048322935828482        8.5888893727671132     
 He    6.7591936034218261        16.484450182791328        1.1521841776522146     
 He    7.3486301051954390        18.684151529184152        6.9809531143638921     
 He    23.453295502662549        6.6188329166036173        9.9958335988699307     
 He    8.7466680524964584        22.906916400023718        5.9759929528618789     
 He    8.9666737646282968        13.051350064452922        9.5938495342691255     
 He    20.656027598650564        4.4233838870102593        1.9561523068538251     
 He    18.846953622594611        2.4065055506354684        5.5740088882610728     
 He    4.1766689684103353        3.0145070158820819        2.9611124683558385     
 He    4.3538769342491266        9.6368055103303618        8.3878973404667114     
 He    9.5762469914414883        13.463771569283107        4.1670646621582543     
 He    12.982456625108748        15.869103806709276        7.5839292112650991     
 He    9.5523221794402779        21.295887806152663        7.5839292112650991     
 He    6.7639645281272696        14.877673905719744       0.54920808075100658     
 He    22.441737573619296        10.239781510268516        8.3878973404667114     
 He    22.629891158348748        17.683830420341192        4.5690487267590596     
 He    4.3324781108795971        18.279074935189406        8.5888893727671132     
 He    7.5440101161260600        22.709790142589302        3.9660726298578517     
 He    8.9960011976008456        5.4283438869071832        1.9561523068538251     
 He    3.3217625430781945        25.127879330413865       0.75020011305140932     
 He    4.7731922163150591        7.0389859065237390       0.54920808075100658     
 He    13.622829948646405        2.4088249961624499        4.3680566944586570     
 He    5.3322495531001621        22.708630419825809        4.5690487267590596     
 He    17.800385483035441        17.474333786762873        8.9908734373679184     
 He    4.3485447008597502        11.242808638892955        9.3928575019687237     
 He    10.205675193858427        3.2151124416069701        3.1621045006562412     
 He    6.3243027520316950        25.110870063216005        9.5938495342691255     
 He    2.3704014362200527       0.19482040235324305        5.9759929528618789     
 He    3.7390425585064380        18.292218459842299        1.7551602745534225     
 He    18.018357222731431        13.867688440514360        3.1621045006562412     
 He    4.5729713908669680        6.8383804807988513       0.34821604845060400     
 He    3.5184753385826935        26.533663607506071        1.3531762099526174     
 He    18.030214296244061        9.2456455894975047        2.7601204360554359     
 He    21.815046124363981        23.517237310797313        2.1571443391542275     
 He    17.381632306085343        26.526318696670629        5.1720248236602675     
 He    5.7508627513182349        16.479811291737366        3.5640885652570464     
 He    22.215908209226178        19.482320915284241        9.9958335988699307     
 He   0.55199617617517704        1.9967900655867621        9.5938495342691255     
 He    7.9489416391697683        18.277142063916923        9.5938495342691255     
 He    12.586014223920090        14.868396123611818        5.3730168559606701     
 He    23.651341680064856        10.244806975576976        5.7750009205614754     
 He    18.814960819582282        16.882568440205130        3.1621045006562412     
 He    7.1399198592303348        21.496879806132050        7.5839292112650991     
 He    20.635259774669017        9.2348215103715923        8.3878973404667114     
 He    18.436759457311584        3.8068777881647149        8.9908734373679184     
 He    3.1768977252977462       0.19829957064371476        4.1670646621582543     
 He    22.458646027071360        2.3980009170365379        9.9958335988699307     
 He    22.862455928287087        6.0305467383363434        2.3581363714546306     
 He    10.979757150863909        13.257367529740765        6.9809531143638921     
 He    2.9471397974410314        14.275471054290582       0.14722401615020134     
 He    21.401975127633321        23.905304637594195        9.3928575019687237     
 He    13.625004994908144        2.2101524417100462        3.1621045006562412     
 He    10.178523006255592        12.252794104098339        6.7799610820634895     
 He    22.411849827502696        25.928754736295431        2.3581363714546306     
 He    18.437250876183494        6.0259078472823813        4.7700407590594622     
 He    16.580468250397026        24.916836399817562        5.9759929528618789     
 He    17.817154057309466        13.262392995049224        4.3680566944586570     
 He    16.587133865684205        25.531023053136128       0.14722401615020134     
 He    2.1490628399603513        11.863567054537967       0.14722401615020134     
 He    10.574193832000317        15.067455252318718        6.3779770174626833     
 He    6.1816832685409624       0.99105691718084465        9.9958335988699307     
 He    8.9776890742230027        10.041495530070611        6.9809531143638921     
 He    20.006463567179935        23.719389033540185        1.5541682422530199     
 He    17.796807364171851        19.284421509340827        8.3878973404667114     
 He    16.399401013582736        16.070868955197653        7.1819451466642938     
 He    7.7942551140683696        3.0141204416275853        3.1621045006562412     
 He    3.9245296781022407        23.715909865249717        3.3630965329566438     
 He    18.991747754131129        23.100950063422157        9.5938495342691255     
 He    6.1361499637341499        24.120213310735465        2.1571443391542275     
 He    15.632545383224439        1.8035295506973144        5.5740088882610728     
 He    12.598643171538615        10.852421866569093        3.3630965329566438     
 He    21.049172435763609        6.4278918472411499        4.7700407590594622     
 He    16.786933361180392        22.907689548532712        5.5740088882610728     
 He   0.90058965023933180        24.308448360316451        8.7898814050675149     
 He    22.250497687114116        10.051546460687529        1.7551602745534225     
 He    4.1316263855975146        22.715975330661252       0.75020011305140932     
 He    23.439824890680089        13.053669509979903        8.3878973404667114     
 He    5.1239604379789894        26.731949587703976        2.7601204360554359     
 He    9.3450155038469660        26.530571013470094        2.9611124683558385     
 He    9.5631269236130194        17.680737826305219        6.1769849851622807     
 He    17.787897410134832        25.927208439277443        3.1621045006562412     
 He    17.816241706701604        11.446120084399322        8.1869053081663061     
 He    9.7734512058178939        17.088585905492973       0.54920808075100658     
 He    2.9697312275444361        4.2231650355398678        1.5541682422530199     
 He    7.1561271248204283        17.284165865909401        3.3630965329566438     
 He    3.3672257589650063        2.6036318080698848        7.5839292112650991     
 He    23.212311699789165        23.100563489167662        9.7948415665695290     
 He    5.3236900436631478        26.326872993709230        4.3680566944586570     
 He    17.212562519731659        13.461838698010622        5.1720248236602675     
 He    17.987977559972983        23.304261508928523        8.3878973404667114     
 He    17.408714404768176        18.093545905389899       0.54920808075100658     
 He    20.862212055091963        2.4138504614709091        1.7551602745534225     
 He    8.1394809351369091        26.934487884701348        1.9561523068538251     
 He    22.457804760923377        8.0435593321661649       0.75020011305140932     
 He    18.416343073469918        13.660511252463024        6.3779770174626833     
 He    2.1611296824630415        1.3934274913941112        9.7948415665695290     
 He    10.175646274361943        12.047163213064993        9.1918654696683202     
 He    18.213877013286101        13.456813232702164        7.7849212435655026     
 He    15.233507103592075        2.2109255902190399        2.7601204360554359     
 He    19.602022567022246        23.111000994039074        4.3680566944586570     
 He    17.823468431564741        10.447731846828846        4.7700407590594622     
 He    16.407960523019749        12.452626381314234        7.3829371789646965     
 He    22.619226592016009        20.089162657767361        7.9859132758659053     
 He    26.280592525278998        1.5955792141369862        9.1918654696683202     
 He    16.818505630672718        12.061079886226878        1.9561523068538251     
 He    22.623997317613476        16.869038341297742        10.196825631170334     
 He    24.051783530069013        12.259365866424785        3.3630965329566438     
 He    18.835237224691923        9.8521007577261326       0.95119214535181196     
 He    17.842832784728486        4.0210133127969936        2.1571443391542275     
 He    19.454842823802018        2.0099335902396551        2.7601204360554359     
 He    23.881591325455442       0.80668761014482482        1.3531762099526174     
 He    22.211769179894606        24.518331568149268        4.1670646621582543     
 He    16.241837856141679        1.4088904615739855        1.7551602745534225     
 He    10.354819716580387        25.932233904585903       0.54920808075100658     
 He    5.9826552489347238       0.99376293696232265        8.5888893727671132     
 He    16.016078779776535        11.659869034777103        1.5541682422530199     
 He    23.051872109116424        10.652976163607695        2.5591284037550333     
 He    8.3500848761438711        18.275982341153433        10.196825631170334     
 He    7.1660899059672714        13.667856163298465        2.5591284037550333     
 He    23.642501217623913        11.442640916108850        9.9958335988699307     
 He    10.549076711927194        26.729630142176994        3.9660726298578517     
 He    21.439370750724965        11.251699846746384        4.7700407590594622     
 He    16.640805947300052       0.79972927356388146        4.9710327913598658     
 He    8.1977836640642128       0.99956155077977549        5.5740088882610728     
 He    18.392839392312641        22.703218380262854        7.3829371789646965     
 He    4.1555508989367604        12.463837034694642        1.5541682422530199     
 He    4.5385923788470084        16.067776361161680        8.7898814050675149     
 He    22.008040125394949        23.909556954393658        7.1819451466642938     
 He   0.91904175234920060        16.872130935333715        8.5888893727671132     
 He    8.9458367477126384        25.727762736316048        2.3581363714546306     
 He    16.404873424812113        13.255048084213783        8.1869053081663061     
 He    6.7892216269324175       0.39233323404215603        7.7849212435655026     
 He    4.3321973569836434        17.472014341235894        10.196825631170334     
 He    15.777830933632867        24.717004122601672        5.3730168559606701     
 He    23.055169772746027        10.455849906173279       0.54920808075100658     
 He    20.235659887690755        7.2214223422872745        10.196825631170334     
 He    5.3309162707563456        21.295114657643669        7.9859132758659053     
 He    8.7869400092657983        7.2322464214131870        4.5690487267590596     
 He    26.833266095766742        26.331511884763191        1.9561523068538251     
 He    22.874944498957635        1.6110421843168605        1.1521841776522146     
 He    22.260810713752985        1.7973443626253647        8.7898814050675149     
 He    1.9122184646344884        26.535983053033053       0.14722401615020134     
 He    12.017134283828145        1.6052435704994077        4.1670646621582543     
 He    4.5282794517621259        25.128652478922859       0.34821604845060400     
 He    6.5929300618258369        1.0038138675792410        3.3630965329566438     
 He    18.020391692937217        11.652137549687165        5.5740088882610728     
 He    14.769500081529275        24.712365231547707        7.7849212435655026     
 He    20.404379428552410        24.923794736398506        2.3581363714546306     
 He    9.3774996261772134        13.466864163319082        2.5591284037550333     
 He    10.970776709690941        17.278367252091950        6.3779770174626833     
 He    10.566686651903190        17.678804955032735        7.1819451466642938     
 He    22.821061553257859        23.317018459326917        1.7551602745534225     
 He    6.9870574380207318        5.0263598869484136        1.9561523068538251     
 He    11.555162329295058        26.731176439194982        3.1621045006562412     
 He    8.0000186387738133        1.4073441645559979        2.5591284037550333     
 He    22.605054294401640        26.119695805657898        7.5839292112650991     
 He    17.216421193383230        10.845463529988150        6.9809531143638921     
 He    10.950991723453207        26.527864993688617        4.3680566944586570     
 He    4.5809695916200504        3.2193647584064355       0.95119214535181196     
 He    3.7769288040380866        1.4042515705200231        4.1670646621582543     
 He    5.5302252433665142        23.712817271213741        4.9710327913598658     
 He    23.661024105531698        9.0481327578085917       0.95119214535181196     
 He    9.4000908571726427        1.8012101051703333        6.7799610820634895     
 He    23.454979926484285        10.654522460625682        1.7551602745534225     
 He    5.7427237754012239        16.468600638356957        9.3928575019687237     
 He    5.5808104258827003        1.3972932339390796        7.7849212435655026     
 He    4.1427110872343063        13.454493787175181        8.9908734373679184     
 He    5.9806910667569140        4.2177529959769124        4.3680566944586570     
 He    24.017755759080959        24.917609548326556        5.5740088882610728     
 He    8.7631556737665530        16.274566974958518        5.7750009205614754     
 He    17.810979661786217        13.253888361450294        8.7898814050675149     
 He    19.844970651627428        4.2119543821594592        7.3829371789646965     
 He    18.393892219422469        25.729695607588532        1.3531762099526174     
 He    19.846234044159221        7.8437270549502713       0.14722401615020134     
 He    12.381022473766553        16.274566974958518        5.7750009205614754     
 He    3.9804471935617913       0.60105671911147796        3.7650805975574491     
 He    17.032547910919220        6.0290004413183560        3.1621045006562412     
 He    15.782110937236343        24.924567884907500        1.9561523068538251     
 He    10.351592141870785        25.524451290809683        3.5640885652570464     
 He    18.852636897907917        2.6160021842137842        1.1521841776522146     
 He    23.472730442516234        3.6205756098562110        1.3531762099526174     
 He    8.1478996694099948        19.686018935045102        8.5888893727671132     
 He    18.996308710738536        25.728922459079538        1.7551602745534225     
 He    22.852072314958274        10.856287609114062        1.3531762099526174     
 He    24.214117711769504        26.121242102675883        6.7799610820634895     
 He    10.554759688578537        24.519104716658262        3.7650805975574491     
 He    17.445969352249882        2.6163887584682812       0.95119214535181196     
 He    7.5635142489138527        11.846557787340105        8.9908734373679184     
 He    13.985735699056953        15.866784361182296        8.7898814050675149     
 He    18.624141167935139        10.644858104263260        6.7799610820634895     
 He    18.593832290974607        25.123240439359904        3.1621045006562412     
 He    10.212410599403643       0.80436816461784366        2.5591284037550333     
 He    20.193423848297591        26.926756399611410        5.9759929528618789     
 He    9.7690308252664391        16.477491846210384        4.7700407590594622     
 He    8.9807061830646262        10.650656718080713        3.7650805975574491     
 He    6.1353075029383133        20.085683489476889        9.7948415665695290     
 He   0.69349314185203459        26.921730934302953        8.5888893727671132     
 He    13.220143063014497        2.0045215506766993        5.5740088882610728     
 He    21.236483758805193        11.450758975453285        5.7750009205614754     
 He    24.621786187082812        26.330738736254197        2.3581363714546306     
 He    7.3854640213872003        2.8030775110312818        8.3878973404667114     
 He    6.7838895926510174        3.6116844020027834        5.9759929528618789     
 He    20.649923391601302        4.6166444018997073        5.9759929528618789     
 He    3.7714561937007334        2.6067244021058600        5.9759929528618789     
 He    21.641345491590869        10.043041827088597        6.1769849851622807     
 He    26.050694120920319        14.462546381108080        7.3829371789646965     
 He    20.225346861051886        15.475624440349439        3.1621045006562412     
 He    19.854863343854269        1.2005535507591605        5.5740088882610728     
 He    4.5551505868070441        12.863888163380928        2.5591284037550333     
 He    11.372481255348973        17.277980677837451        6.5789690497630859     
 He    6.5639535712232284        9.6356457875668724        8.9908734373679184     
 He    1.9377565164435653        14.471051014707012        2.9611124683558385     
 He    17.814347712997783        14.871875291902290        3.5640885652570464     
 He    2.7445332607552486        12.861568717853947        3.7650805975574491     
 He    8.5917002757291669        2.8034640852857788        8.1869053081663061     
 He    20.999078074795399        26.122401825439376        6.1769849851622807     
 He    18.995326171656686        23.710884399941257        5.9759929528618789     
 He    20.621578895926557        17.484384717379793        3.7650805975574491     
 He    10.576720019739973        17.490956479706238       0.34821604845060400     
 He    22.614596243366517        23.712817271213741        4.9710327913598658     
 He    15.966685507116310        26.918638340266977        10.196825631170334     
 He    17.009535549079860        16.484063608536832        1.3531762099526174     
 He    21.061380551200166        3.6213487583652046       0.95119214535181196     
 He    24.840809559240771        16.070482380943158        7.3829371789646965     
 He    6.7838892939890529        1.1916623429057327        10.196825631170334     
 He    11.000103445785575        4.0086429366530938        8.5888893727671132     
 He    14.602044132307388        12.255113549625319        5.5740088882610728     
 He    4.9607837954826612        8.8355435301943022        6.9809531143638921     
 He    25.851946556548071        12.852290935746023        8.5888893727671132     
 He    4.3817310065918464        2.6167753327227783       0.75020011305140932     
 He    10.971758850556839        16.069709232434164        7.7849212435655026     
 He    22.657604555081527        7.8402478866597995        1.9561523068538251     
 He    21.619665814771398        17.071576638295113        9.3928575019687237     
 He    17.629701959103947        4.6092994910642666        9.7948415665695290     
 He    5.7460212399228503        14.658126341524509        10.196825631170334     
 He    9.5844558571705232        11.256725312054842        2.1571443391542275     
 He    7.5893333532808471        3.0087084020646291        5.9759929528618789     
 He    20.264636676955327        1.0096124813966938       0.34821604845060400     
 He    15.779164016868707        24.517171845385779        4.7700407590594622     
 He    4.7665269992438306        9.6514953320012431       0.75020011305140932     
 He    2.5704117958001667       0.59680440231201248        5.9759929528618789     
 He    19.649169808514841        1.3957469369210922        8.5888893727671132     
 He    6.7937824839858356        2.2136316100005176        1.3531762099526174     
 He    23.869312822436918        1.7981175111343584        8.3878973404667114     
 He    23.050959858062548        9.6433772726568083        4.9710327913598658     
 He    8.9420479638730939        26.125880993729847        4.3680566944586570     
 He    4.9252832611887047        26.936807330228330       0.75020011305140932     
 He    14.226579324090338       0.59487153103952817        6.9809531143638921     
 He    26.247547293372794        16.271860955177040        7.1819451466642938     
 He    10.972460536188748        16.474012677919912        6.5789690497630859     
 He    5.7534588288699160        16.685055608516219        1.3531762099526174     
 He    6.3316696547348332        22.902664083224252        8.1869053081663061     
 He    16.790090448754043        20.693684954723505        7.1819451466642938     
 He    12.819771600592302        1.8050758477153019        4.7700407590594622     
 He    3.3337595953228480        17.682670697577702        5.1720248236602675     
 He    13.219441576490564        3.2135661445889827        3.9660726298578517     
 He    19.455123378589995        1.2036461447951352        3.9660726298578517     
 He    5.5516240667360428        15.070547846354694        4.7700407590594622     
 He    2.3029774909558527        26.520520082853178        8.1869053081663061     
 He    5.3488069646282943        13.051350064452922        9.5938495342691255     
 He    16.034390206276463        1.3999992537205577        6.3779770174626833     
 He    6.3604356794694628        14.472210737470501        2.3581363714546306     
 He    16.571557699036081        26.719579211560077        9.1918654696683202     
 He    16.408873072735588        15.882247331362169       0.75020011305140932     
 He    1.9310909011563846        13.856864361388448        8.7898814050675149     
 He    20.259514710325952       0.80088899632737198        4.3680566944586570     
 He    7.9913184537268585        2.2020343823656119        7.3829371789646965     
 He    20.597513806531357        25.719644676971612        6.5789690497630859     
 He    2.5395414110477255        13.461065549501628        5.5740088882610728     
 He   0.73299372228541737        14.674362460213377        1.7551602745534225     
 He    17.845358375144215        1.6044704219904140        4.5690487267590596     
 He    8.5947170859088260       0.99260321419883213        9.1918654696683202     
 He    26.444821198453248        16.065070341380203        10.196825631170334     
 He    23.812272789163494        25.718098379953627        7.3829371789646965     
 He    23.230693712979033        16.269154935395562        8.5888893727671132     
 He    2.3710330329319609        1.2040327190496320        3.7650805975574491     
 He    22.612421097550790        23.104815805967124        7.5839292112650991     
 He    5.1343437526458358        19.486186657829208        7.9859132758659053     
 He    20.230819073173286        11.046455529967533        6.9809531143638921     
 He   0.53957839130254459        11.458103886288725        1.9561523068538251     
 He    13.163243207581072        24.714684677074690        6.5789690497630859     
 He    21.017179732305266        21.710628756509831       0.95119214535181196     
 He    22.839653634099751        13.057535252524872        6.3779770174626833     
 He    8.7870804857677633        8.4424507380889597        2.3581363714546306     
 He    6.9928105035920742        2.2109255902190399        2.7601204360554359     
 He    9.4068965507458362       0.39890499636860260        4.3680566944586570     
 He    9.3948989011772568        3.0040695110106670        8.3878973404667114     
 He    21.861772633228600        3.8180884415451239        3.1621045006562412     
 He    8.3724659399332868        9.2317289163356175        9.9958335988699307     
 He    7.3853942311291636        5.8280084413389712        3.1621045006562412     
 He    16.230120562253099        1.5944194913734957        9.7948415665695290     
 He    18.828571808512720        10.851262143805602        3.9660726298578517     
 He    8.3362634213454569        24.508667211786847        9.1918654696683202     
 He    3.7257121243639797        23.517237310797313        2.1571443391542275     
 He    17.223016520642432        10.451211015119316        2.9611124683558385     
 He    5.1527962529716564        15.276565311642539        2.1571443391542275     
 He    9.7863605091164203        10.652976163607695        2.5591284037550333     
 He    4.9490671984719983        14.667790697886931        5.1720248236602675     
 He    7.1878390743828149        1.1943683626872108        8.7898814050675149     
 He    26.632975181398653        26.735815330248943       0.75020011305140932     
 He    8.1965908582223612       0.79625010527340967        6.7799610820634895     
 He    19.855845584274157       0.79856955080039083        5.5740088882610728     
 He    14.225877837566406        1.8039161249518112        5.3730168559606701     
 He    6.1396576950157780        20.495012400271101        5.9759929528618789     
 He    5.9309477477126373        25.727762736316048        2.3581363714546306     
 He    4.3665759707876521        5.0159223820769991        7.3829371789646965     
 He    21.238237475115028        8.4281474906725773        9.7948415665695290     
 He    24.018106303234948        22.699739211972382        9.1918654696683202     
 He    7.9362430008471936        26.124721270966354        4.9710327913598658     
 He    20.467593757795100       0.20564448147915504       0.34821604845060400     
 He    4.7189582286913527        26.929462419392888        4.5690487267590596     
 He    25.460906776330749        12.060693311972383        2.1571443391542275     
 He    2.7389200743619431        12.047163213064993        9.1918654696683202     
 He    22.205033575241412        25.315727805740355        7.5839292112650991     
 He    16.812752465547387        14.069840163257235        2.5591284037550333     
 He    22.211909457288595        24.115187845427005        4.7700407590594622     
 He    17.850269676797634       0.40122444189558376        3.1621045006562412     
 He    20.596882309373438        25.517106379974241        7.3829371789646965     
 He    22.236886299967729        12.856156678290990        6.5789690497630859     
 He    23.649096644437105        11.855062420939035        4.5690487267590596     
 He    2.7095231497933199        25.115122380015471        7.3829371789646965     
 He    8.7509478569919583        21.501132122931516        5.3730168559606701     
 He    7.5481492450116203        18.480453509423292        8.3878973404667114     
 He    3.7573541841143419        9.6456967181837907        3.7650805975574491     
 He    18.622808283807274        12.458038420877189        4.5690487267590596     
 He    15.406996971835250        13.466477589064585        2.7601204360554359     
 He    17.011710495787611        15.478717034385413        1.5541682422530199     
 He    9.7606114936694262        18.885916677672533        6.5789690497630859     
 He    3.3651915874211844        7.2392047579941305       0.95119214535181196     
 He    20.027862290995476        14.270445588982122        2.7601204360554359     
 He    5.9769728696073088        8.0443324806751590       0.34821604845060400     
 He    4.5827935959578587        1.2051924418131228        3.1621045006562412     
 He    20.413429859091394        19.491212123137668        5.3730168559606701     
 He    22.408341698005113        26.327259567963726        4.1670646621582543     
 He    10.977161172866216        13.858797232660933        7.7849212435655026     
 He    9.8050231766482554        3.8219541840900924        1.1521841776522146     
 He    17.013744965993396        13.263166143558218        3.9660726298578517     
 He    9.3505581035503322        23.916515290974601        3.5640885652570464     
 He    21.407097193816686        24.920702142362533        3.9660726298578517     
 He    22.240254152071319        12.860795569344953        4.1670646621582543     
 He    18.041158820040849        1.1939817884327140        8.9908734373679184     
 He    21.641555857904859        9.0349892331556987        7.7849212435655026     
 He    7.3687660338031149        10.443479530029380        6.9809531143638921     
 He    4.1390632776666649        19.096186459759842        1.7551602745534225     
 He    21.261390612118316        1.6033106992269235        5.1720248236602675     
 He    11.385881778411433        11.448052955671807        7.1819451466642938     
 He    18.396558385894149        25.330031053156741       0.14722401615020134     
 He    23.260722732029503        8.2437781836365556        1.1521841776522146     
 He    19.198914650100392        22.302780677322069        6.5789690497630859     
 He    6.1550926882840225        12.449533787278259        8.9908734373679184     
 He    13.603676260458615        10.247512995358454        4.3680566944586570     
 He    5.9563458207896893        16.485996479809316       0.34821604845060400     
 He    17.794071307888142        21.902342974381291        5.7750009205614754     
 He    21.865140087116238       0.59603125380301880        6.3779770174626833     
 He    20.599127643663152        26.326872993709230        4.3680566944586570     
 He    16.791774673467799        23.116026459347534        1.7551602745534225     
 He    8.7940962469929822        3.6120709762572800        5.7750009205614754     
 He    4.7428827420305986        16.677324123426281        5.3730168559606701     
 He    4.7730512420431550        1.7954114913528805        9.7948415665695290     
 He    10.187082814354568        11.054573589311968        2.7601204360554359     
 He    18.997711783340389        24.117507290953988        3.5640885652570464     
 He    24.276630454934271        1.8054624219697988        4.5690487267590596     
 He    9.9843361993827742        11.657163014995625        2.9611124683558385     
 He    5.7497402335043590        17.284939014418395        2.9611124683558385     
 He    10.206025837566406        1.8039161249518112        5.3730168559606701     
 He    9.9766887418916586        14.671656440431898        3.1621045006562412     
 He    15.174783044712866        25.321912993812308        4.3680566944586570     
 He    4.1566029296146842        9.0369221044281840        6.7799610820634895     
 He    19.020373501471770        15.073640440390669        3.1621045006562412     
 He    7.9558175212169502        17.076602103603573        6.7799610820634895     
 He    4.7468819917381220        16.077827291778597        3.5640885652570464     
 He    19.429024018096989        13.267805034612181        1.5541682422530199     
 He    1.1443802951943409        10.250605589394429        2.7601204360554359     
 He    16.180868662080730        25.323459290830293        3.5640885652570464     
 He    8.5781598734886710        12.263231608969754        1.3531762099526174     
 He    19.625385871231547        13.664763569262490        4.1670646621582543     
 He    6.1828761739368030        2.0010423823862276        7.3829371789646965     
 He    8.3472088411281380        23.717069588013207        2.7601204360554359     
 He    20.828605116285875        13.862662975205902        5.7750009205614754     
 He    17.793089167022245        23.111000994039074        4.3680566944586570     
 He    5.1906827971652687       0.80862048141730913       0.34821604845060400     
 He    2.7392708176239093        11.442640916108850        9.9958335988699307     
 He   0.94247564324844280        10.854354737841577        2.3581363714546306     
 He    22.262284373044778        3.6143904217842615        4.5690487267590596     
 He    19.412466009244927        18.085041271790967        4.9710327913598658     
 He    8.5838427505860242        9.2460321637520018        2.5591284037550333     
 He    16.416660807620691        12.464610183203636        1.1521841776522146     
 He    18.838744955973553        6.2268998472617652        4.7700407590594622     
 He    13.397140961201261        12.054894698154929        5.1720248236602675     
 He    21.046997787717821        9.8532604804896220       0.34821604845060400     
 He    5.3725916983434914        7.2357255897036588        2.7601204360554359     
 He    4.9551008188313190        11.046068955713038        7.1819451466642938     
 He    5.3384233512994843        17.877090935230640        8.5888893727671132     
 He    23.670004248042702        2.6071109763603566        5.7750009205614754     
 He    2.7428496333654171        15.279271331424017       0.75020011305140932     
 He    25.452908177361717        12.453012955568731        7.1819451466642938     
 He    18.607794023167010        18.487411846004235        4.7700407590594622     
 He    5.1500596989180103        13.861116678187914        6.5789690497630859     
 He    5.5621480570128297        10.648337272553732        4.9710327913598658     
 He    7.5854041924933249        3.0032963625016733        8.7898814050675149     
 He    16.419256586510411        10.249832440885434        3.1621045006562412     
 He    10.382602704463228        11.450372401198788        5.9759929528618789     
 He    22.262003619148825        2.8073298278307472        6.1769849851622807     
 He    2.5406640284155890        13.462611846519616        4.7700407590594622     
 He    22.035823312385762        11.041043490404578        9.7948415665695290     
 He    6.9493107730051564        15.864464915655315        9.9958335988699307     
 He    19.444739964369163        7.6427350549708866       0.14722401615020134     
 He    6.9394185785482536        22.909235845550697        4.7700407590594622     
 He    22.651220091906254        11.259817906090817       0.54920808075100658     
 He    9.1718063894997464        16.082079608578063        1.3531762099526174     
 He    7.7497733421695409        18.682991806420663        7.5839292112650991     
 He    9.6111167254554406       0.80668761014482482        1.3531762099526174     
 He    23.424530573021787        23.922700479046551       0.34821604845060400     
 He    17.608934632892339        13.454107212920686        9.1918654696683202     
 He    21.420567507137179        16.065843489889197        9.7948415665695290     
 He    7.5456236545958912        20.896996400229870        5.9759929528618789     
 He    4.5342424854315064        18.078469509464522        8.3878973404667114     
 He    18.228259975876423        8.8382495499757798        5.5740088882610728     
 He    22.234430698918011        13.861116678187914        6.5789690497630859     
 He    23.458417767953890        9.2475784607699882        1.7551602745534225     
 He    11.581682521970034        13.457586381211158        7.3829371789646965     
 He    5.3582085366451944        10.240941233032007        7.7849212435655026     
 He    24.674476028278772        2.0014289566407246        7.1819451466642938     
 He    18.830887032614459        9.4427718469319224        4.7700407590594622     
 He   0.73643166330900856        14.074092480056700       0.34821604845060400     
 He    24.046450898463686        10.638672916191311        9.9958335988699307     
 He    7.9946862062764614        1.3999992537205577        6.3779770174626833     
 He    20.255796314068370        3.0141204416275853        3.1621045006562412     
 He    6.3566468956299174        14.870328994884304        4.3680566944586570     
 He    17.394892850415776        23.519556756324295       0.95119214535181196     
 He    19.403555656991959        21.501132122931516        5.3730168559606701     
 He    17.217123177677102        13.669789034570950        1.5541682422530199     
 He    3.5787427474577451        1.4081173130649915        2.1571443391542275     
 He    23.046610163755023        13.267418460357684        1.7551602745534225     
 He    25.652146861943912        13.862276400951405        5.9759929528618789     
 He    7.5628827517559323        11.644019490342732        9.7948415665695290     
 He    16.610005950129576        15.479103608639910        1.3531762099526174     
 He    10.385128593540919        11.453851569489260        4.1670646621582543     
 He    16.606216867628067        13.457199806956661        7.5839292112650991     
 He    7.1859452797869698        6.2334716095882117        1.3531762099526174     
 He    23.844195503255822        11.846944361594602        8.7898814050675149     
 He    3.9772196188521898       0.19327410533525560        6.7799610820634895     
 He    18.620212007147618        10.639446064700305        9.5938495342691255     
 He    18.988941310265460        23.903758340576207        10.196825631170334     
 He    22.841056706701604        11.446120084399322        8.1869053081663061     
 He    20.414271523455326        17.072349786804107        8.9908734373679184     
 He    16.837027622594611        2.4065055506354684        5.5740088882610728     
 He    8.9501166517621282        25.128652478922859       0.34821604845060400     
 He    23.063167575283156        3.6101381049847960        6.7799610820634895     
 He    10.593698761220013        10.657615054661656       0.14722401615020134     
 He    17.382544358031240        25.922569548223482        5.5740088882610728     
 He    8.9443632875288213        25.524064716555184        3.7650805975574491     
 He    8.5345899544277639        25.715005785917651        8.9908734373679184     
 He    21.459085747596689        3.4137849960593734        4.3680566944586570     
 He    7.7701199357531703        11.854289272430043        4.9710327913598658     
 He    25.647305848318467        16.073961549233630        5.5740088882610728     
 He    23.261844752073440        3.4052803624604424        8.7898814050675149     
 He    11.817123824694042       0.39658555084162145        5.5740088882610728     
 He    8.1485311665679152        19.888557232042473        7.7849212435655026     
 He    6.1480768275048154        16.473239529410918        6.9809531143638921     
 He    19.840971999243834        9.6514953320012431       0.75020011305140932     
 He    8.3684672875496897        14.671269866177402        3.3630965329566438     
 He    20.055294834278314        2.8131284416482001        3.1621045006562412     
 He    4.3711367282870830        6.0305467383363434        2.3581363714546306     
 He    11.610167295038771       0.18670234300880906        10.196825631170334     
 He    20.651888270657029        7.0393724807782361       0.34821604845060400     
 He    16.618775925434566        11.659482460522606        1.7551602745534225     
 He    17.784038139159335        23.703539489105815        9.7948415665695290     
 He    14.826189570648712        3.0102546990826164        5.1720248236602675     
 He   0.56630944806144934        1.2098313328670849       0.75020011305140932     
 He    19.226347591599179        14.072159608784217        1.3531762099526174     
 He    6.9690963565668183        11.455011292252751        3.5640885652570464     
 He    21.454104655685232        7.6419619064618924       0.54920808075100658     
 He    9.1600890956111680        16.267608638377574        9.3928575019687237     
 He    7.3573998813924542        13.251182341668816        10.196825631170334     
 He    2.3333567554983503        13.857250935642945        8.5888893727671132     
 He    7.1306586641614116        24.710818934529719        8.5888893727671132     
 He    10.574544575262284        14.462932955362577        7.1819451466642938     
 He    4.5399958496648134        17.683057271832197        4.9710327913598658     
 He    20.853441681571020        3.0067755307921447        6.9809531143638921     
 He    4.7287106435242068        24.321205310714848        2.1571443391542275     
 He    21.403378698005113        26.327259567963726        4.1670646621582543     
 He    9.1568618195635310        18.279848083698401        8.1869053081663061     
 He    17.988609156684891        24.313473825624911        6.1769849851622807     
 He    23.451892529614685        9.0369221044281840        6.7799610820634895     
 He    15.402857444733739        14.469118143434526        3.9660726298578517     
 He    20.034948340248672        10.448504995337839        4.3680566944586570     
 He    8.1586343246627351        16.675777826408293        6.1769849851622807     
 He    7.1912772145143817        2.2074464219285681        4.5690487267590596     
 He    7.1430068578839832        19.887784083533482        8.1869053081663061     
 He    5.3744856920473119        3.8099703822006896        7.3829371789646965     
 He    12.763082310580844        25.120534419578426        4.5690487267590596     
 He    21.208770262518428        20.487667489435662        9.7948415665695290     
 He    24.442402577658349        15.067068678064222        6.5789690497630859     
 He    19.237713246239903        7.2310866986496958        5.1720248236602675     
 He    5.5706375770838310        8.4416775895799674        2.7601204360554359     
 He    24.417285358031240        25.922569548223482        5.5740088882610728     
 He    17.793720465072187        21.700191251638415        6.3779770174626833     
 He    10.579525766727729        11.041430064659075        9.5938495342691255     
 He    5.1866133589837569        1.2063521645766133        2.5591284037550333     
 He    22.232887050260203        13.455653509938672        8.3878973404667114     
 He    10.778834938445872        15.072480717627178        3.7650805975574491     
 He    7.5278027509819792        26.115830063112927        9.5938495342691255     
 He    13.196779858359182        12.257432995152300        4.3680566944586570     
 He    12.790093922127726        14.065974420712267        4.5690487267590596     
 He    17.806419700718692        18.692656162783084        2.5591284037550333     
 He    11.412191803880393       0.79586353101891283        6.9809531143638921     
 He    5.5191397452978190        26.520906657107673        7.9859132758659053     
 He   0.32293953573441919        13.251568915923311        9.9958335988699307     
 He    9.9524134852904460        25.528317033354650        1.5541682422530199     
 He    12.178345748606784        14.658899490033502        9.7948415665695290     
 He    16.808683126919863        15.274245866115557        3.3630965329566438     
 He    4.9461904665783507        14.462159806853583        7.5839292112650991     
 He    24.249689131415362        13.868461589023354        2.7601204360554359     
 He    4.3797661275361213       0.19404725384424934        6.3779770174626833     
 He    6.3847807263287120       0.59061921424006281        9.1918654696683202     
 He    18.201107987381565        19.489279251865185        6.3779770174626833     
 He    9.1733497394955901        14.067520717730254        3.7650805975574491     
 He    6.1342554722603895        23.512598419743352        4.5690487267590596     
 He    19.423972040833625        11.647498658633204        7.9859132758659053     
 He    15.164539310562093        26.517814063071700        9.5938495342691255     
 He    20.188512347536197        26.516654340308207        10.196825631170334     
 He    23.464310613149280        1.9956303428232716        10.196825631170334     
 He    24.653147393383232        10.845463529988150        6.9809531143638921     
 He    6.5424845593797114        18.076150063937540        9.5938495342691255     
 He    24.050660912701151        12.257819569406797        4.1670646621582543     
 He    19.651766284282473        4.8276873324960103       0.75020011305140932     
 He    10.182171313593171        10.644471530008763        6.9809531143638921     
 He    21.416709331255550        22.715588756406753       0.95119214535181196     
 He    2.1062646954513542        25.114735805760972        7.5839292112650991     
 He    3.1444138020754742        14.875354460192762        1.7551602745534225     
 He    4.9181965150575930        25.112029785979495        8.9908734373679184     
 He    5.7690341990861382        9.0431072925001335        3.5640885652570464     
 He    18.638103397897481        8.0423996094026755        1.3531762099526174     
 He    23.007600902639560        26.927142973865909        5.7750009205614754     
 He    12.796197830515023        11.452691846725768        4.7700407590594622     
 He    3.9420696287122237        16.076667569015108        4.1670646621582543     
 He    21.631031867628071        13.457199806956661        7.5839292112650991     
 He    2.3146243972624676        24.519877865167256        3.3630965329566438     
 He    2.5337182565563823        16.881408717441641        3.7650805975574491     
 He    8.3527510426155533        17.876317786721646        8.9908734373679184     
 He    23.411690661765345        24.106683211828074        9.1918654696683202     
 He    12.960847534979218        26.326099845200236        4.7700407590594622     
 He    4.7594407508826588        11.860087886247495        1.9561523068538251     
 He    15.383703955653925        23.921154182028566        1.1521841776522146     
 He    5.3494386608941902        14.867236400848329        5.9759929528618789     
 He    18.798403208946173        24.926500756179987       0.95119214535181196     
 He    26.087739000749998        2.4134638872164120        1.9561523068538251     
 He    1.9403522953332830        12.256273272388810        4.9710327913598658     
 He    20.427321801025759        15.880314460089686        1.7551602745534225     
 He    21.626752361794534        17.283006143145911        3.9660726298578517     
 He    11.152685710423151        24.512146380077318        7.3829371789646965     
 He    9.5799656863610334        13.670562183079943        1.1521841776522146     
 He    7.1365525048966836        25.525611013573172        2.9611124683558385     
 He    7.9652895803698023        16.887980479768089       0.34821604845060400     
 He    19.197371300104550        24.317339568169881        4.1670646621582543     
 He    23.248584406850981        8.0253903422048136        10.196825631170334     
 He    21.432284203701830        11.040270341895583        10.196825631170334     
 He    9.1925732179414155        3.2039017882265610        8.9908734373679184     
 He    17.795334401757970        23.114093588075050        2.7601204360554359     
 He    7.5908766037227018       0.18747549151780277        9.7948415665695290     
 He    22.623927328247465        18.280621232207395        7.7849212435655026     
 He    10.166315189480997        17.479359252071333        6.3779770174626833     
 He    6.3671006974327167        10.246353272594963        4.9710327913598658     
 He    7.5827384242375944        6.6296569957295288        4.3680566944586570     
 He    6.7760318683999001        8.4409044410709733        3.1621045006562412     
 He    24.256354348486592        11.255952163545848        2.5591284037550333     
 He    22.644203633803119        10.443479530029380        6.9809531143638921     
 He    15.765692907116309        26.918638340266977        10.196825631170334     
 He    21.038788921988786        12.060306737717886        2.3581363714546306     
 He    23.450209101332828        13.067972757396287       0.95119214535181196     
 He    22.041436697887047        13.468797034591566        1.5541682422530199     
 He    19.604688932601903        24.324684479005320       0.34821604845060400     
 He    6.7679635787268166        12.664829034674026        1.5541682422530199     
 He    10.377551324523793        14.670110143413911        3.9660726298578517     
 He    23.863279600293549        8.6465353321043192       0.75020011305140932     
 He    9.1767169942752531        9.2321154905901146        9.7948415665695290     
 He    9.9844761781147984        8.8339972331763157        7.7849212435655026     
 He    22.615999216414384        21.294728083389174        8.1869053081663061     
 He    7.1372537923126407        22.703218380262854        7.3829371789646965     
 He    22.655008676637824        9.2483516092789824        1.3531762099526174     
 He    21.013811581539713        19.285967806358816        7.5839292112650991     
 He    24.060904547297934        10.255244480448390       0.34821604845060400     
 He    21.657412380232984        5.4267975898891949        2.7601204360554359     
 He    6.5662693926488958        13.067199608887293        1.3531762099526174     
 He    17.812453221524024        14.264260400910173        5.9759929528618789     
 He    15.580978059842355        25.327711607629759        1.3531762099526174     
 He    23.262476747001298        7.6411887579528992       0.95119214535181196     
 He    5.9574681394955888        14.067520717730254        3.7650805975574491     
 He    18.804226462991505        22.312831607938989        1.3531762099526174     
 He    19.410220973617175        19.695296717153028        3.7650805975574491     
 He    16.806297714344137        16.480971014500856        2.9611124683558385     
 He    2.3114672101348299        25.927208439277443        3.1621045006562412     
 He    24.472220633070904        3.2097004020440139        5.9759929528618789     
 He    16.808963980369803        16.887980479768089       0.34821604845060400     
 He    9.5591983601494253        22.515369904936364       0.54920808075100658     
 He    23.046820530069013        12.259365866424785        3.3630965329566438     
 He    5.7436359269011108        16.671525509608831        8.3878973404667114     
 He    10.203780702384666        2.6074975506148537        5.5740088882610728     
 He    17.430674337713661        7.8387015896418122        2.7601204360554359     
 He    20.621789162686557        15.669658103747878        6.7799610820634895     
 He    20.420305243368635        14.257302064329229        9.5938495342691255     
 He    8.1344288583195592        24.507507489023357        9.7948415665695290     
 He    24.618418036317255        23.906077786103186        8.9908734373679184     
 He    7.1731759552204677        9.8459155696541814        4.1670646621582543     
 He    23.413374488263152        23.302328637656039        9.3928575019687237     
 He    4.3775915790443225        4.4260899067917370       0.54920808075100658     
 He    2.5155469083424671        25.124786736377892        2.3581363714546306     
 He    2.9338791535566098        16.475558974937901        5.7750009205614754     
 He    19.790105465507764        26.319914657128287        7.9859132758659053     
 He    5.3298637423084827        20.688659489415045        9.7948415665695290     
 He    21.258303314802703       0.79238436272844115        8.7898814050675149     
 He    20.047857842655176        5.6262432928505923        3.5640885652570464     
 He    13.801862516146931        11.856995292211520        3.5640885652570464     
 He    3.5544673913025449        11.458103886288725        1.9561523068538251     
 He    8.3650292469721119        14.464865826635062        6.1769849851622807     
 He    17.829502450140016        10.052706183451019        1.1521841776522146     
 He    23.427757351299483        17.877090935230640        8.5888893727671132     
 He    15.430921485174496        3.2143392930979764        3.5640885652570464     
 He    20.448720524841299        6.4313710155316217        2.9611124683558385     
 He    8.1989766690140407        2.8162210356841753        1.5541682422530199     
 He    4.3660846514697331        3.6035663426583495        10.196825631170334     
 He    18.844918654618887       0.58868634296757849        10.196825631170334     
 He    25.219501543951470        24.911810934509106        8.5888893727671132     
 He    21.033947410593402        10.238621787505025        8.9908734373679184     
 He    18.028109538010298        10.452757312137305        2.1571443391542275     
 He    2.1699003546459483        3.2205244811699258       0.34821604845060400     
 He    9.7766785814195192        15.883020479871163       0.34821604845060400     
 He    16.382422371656684        23.710884399941257        5.9759929528618789     
 He    10.577631573915932        12.853837232764009        7.7849212435655026     
 He    4.7704553635994493        3.2035152139720644        9.1918654696683202     
 He    21.640924858516875        12.865821034653411        1.5541682422530199     
 He    21.011426069409996        19.686018935045102        8.5888893727671132     
 He    16.437848866460278        1.6036972734814203        4.9710327913598658     
 He    9.0032979118299945        3.0183727584270508       0.95119214535181196     
 He    20.848951709869507        7.0339604412152799        3.1621045006562412     
 He    16.210896984253285        11.651364401178173        5.9759929528618789     
 He    20.430268621839407        15.481036479912394       0.34821604845060400     
 He    9.3595382460613372        17.475493509526366        8.3878973404667114     
 He    19.433233634118501        11.660255609031600        1.3531762099526174     
 He    22.065782142962245        2.8139015901571938        2.7601204360554359     
 He    7.9326644837676499        24.708112914748241        9.9958335988699307     
 He    6.9625710186736267        10.437680916211928        9.9958335988699307     
 He    22.639363018393624        15.881860757107674       0.95119214535181196     
 He    19.250833314068370        3.0141204416275853        3.1621045006562412     
 He    23.034121593084475        17.686923014377168        2.9611124683558385     
 He    11.554951763873094        26.125880993729847        4.3680566944586570     
 He    15.407768547279183        11.652524123941662        5.3730168559606701     
 He    1.7024552920055696        25.515560082956252        8.1869053081663061     
 He    3.5120202887174781        26.524772399652644        5.9759929528618789     
 He    16.584116458180617        22.501839806028975        7.5839292112650991     
 He    4.9826039488040967        3.0172130356635600        1.5541682422530199     
 He    7.7428978583383099        23.110227845530083        4.7700407590594622     
 He    4.3423009132944159        17.485931014397782        2.9611124683558385     
 He    24.258809949536310        10.250992163648926        2.5591284037550333     
 He    7.1650375766273839        14.674749034467874        1.5541682422530199     
 He    5.9886892675099963       0.59873727358449680        4.9710327913598658     
 He    20.444019689055857        7.4332384213925708        4.5690487267590596     
 He    18.248816836220055       0.19482040235324305        5.9759929528618789     
 He    3.7655626516274259        4.2119543821594592        7.3829371789646965     
 He    24.260143132326139        10.857833906132049       0.54920808075100658     
 He    22.059327192651018        3.6116844020027834        5.9759929528618789     
 He    23.405727030772034        26.316822063092310        9.5938495342691255     
 He    1.9441410791728286        11.858155014975010        2.9611124683558385     
 He    8.3834813490819808        7.0285484016523236        5.9759929528618789     
 He    18.414449079766097        17.086266459965994        1.7551602745534225     
 He    2.7096635267412972        25.518652676992229        6.5789690497630859     
 He    4.9771314380207317        5.0263598869484136        1.9561523068538251     
 He    18.226716426772605        9.2394604014255552        5.9759929528618789     
 He    19.628893602513173        10.039562658798125        7.9859132758659053     
 He    23.051802020196423        11.257885034818333        1.5541682422530199     
 He    24.031015805641452        17.877477509485136        8.3878973404667114     
 He    6.9659393685471569        14.475689905760973       0.54920808075100658     
 He   0.96541811527577792        2.6175484812317720       0.34821604845060400     
 He    20.022950591126104        12.246995490280886        9.7948415665695290     
 He    25.018017823741527        25.112802934488489        8.5888893727671132     
 He    7.5372744119188786        22.700512360481376        8.7898814050675149     
 He    5.9209846679038307        26.924050379829932        7.3829371789646965     
 He    20.247657736367312        6.2296058670432437        3.3630965329566438     
 He    5.3229181695572514        25.720804399735105        5.9759929528618789     
 He    16.179746144266854        26.128587013511325        2.9611124683558385     
 He    22.434370670916159        12.447987490260271        9.7948415665695290     
 He    5.3363887815397106        19.285967806358816        7.5839292112650991     
 He    11.215830249407801        2.8189270554656529       0.14722401615020134     
 He    18.233873062715741        8.8459810350657175        1.5541682422530199     
 He    7.3817454260216433        3.4029609169334614        9.9958335988699307     
 He    14.965932123137822        25.311088914686394        9.9958335988699307     
 He    26.291467955695666        2.2155644812730020       0.34821604845060400     
 He    17.781863192451585        24.708886063257236        9.5938495342691255     
 He    22.814255561022701        22.299301509031597        8.3878973404667114     
 He    2.5483817739346812        11.456557589270737        2.7601204360554359     
 He    4.3793454944621297        3.0168264614090630        1.7551602745534225     
 He    25.644218650556841        16.069709232434164        7.7849212435655026     
 He    5.3187785429017511        25.916770934406028        8.5888893727671132     
 He    2.1336270502602033        13.455653509938672        8.3878973404667114     
 He    3.1363454128484038        18.292605034096798        1.5541682422530199     
 He    24.044977537833855        11.241648916129465        9.9958335988699307     
 He    7.7624724782620547        14.868782697866315        5.1720248236602675     
 He    2.5469081146428874        9.6395115301118413        6.9809531143638921     
 He    20.437564937852603        9.8443692726361949        4.9710327913598658     
 He    3.5789531137717345       0.40006471913209318        3.7650805975574491     
 He    6.1662483748267061        9.8432095498727037        5.5740088882610728     
 He    23.412392347397255        24.510986657313826        7.9859132758659053     
 He    5.7801897860748337        5.6301090353955612        1.5541682422530199     
 He    10.205534717356462        2.0049081249311960        5.3730168559606701     
 He    8.5968223419125280        3.8188615900541176        2.7601204360554359     
 He    16.999853223167008        18.487411846004235        4.7700407590594622     
 He    23.046539975281036        13.065653311869305        2.1571443391542275     
 He    26.290836358983757        1.2063521645766133        2.5591284037550333     
 He    17.636928883075061        5.2242592928918228        3.5640885652570464     
 He    3.7632473279716980        4.8137706593341232        7.9859132758659053     
 He    20.047997721833212        1.9964034913322652        9.7948415665695290     
 He    21.040612926326595        10.046134421124572        4.5690487267590596     
 He    12.995085572727273        11.853129549666551        5.5740088882610728     
 He    5.3579979712232282        9.6356457875668724        8.9908734373679184     
 He    14.228964935774043        1.0014944220522599        4.5690487267590596     
 He    16.384457339632409        25.528703607609145        1.3531762099526174     
 He    20.855546738466746        4.2196858672493960        3.3630965329566438     
 He    19.196740002054604        25.728149310570544        2.1571443391542275     
 He    4.1811591392198260       0.60067014485698100        3.9660726298578517     
 He    8.3958295428045524        2.2055135506560837        5.5740088882610728     
 He    9.1952397826290486        6.0309333125908404        2.1571443391542275     
 He    7.1390078072844361        22.100628954579197        7.1819451466642938     
 He    9.3925134886015282        4.2107946593959689        7.9859132758659053     
 He    5.9403488219595975        18.883983806400046        7.5839292112650991     
 He    24.068130575283156        3.6101381049847960        6.7799610820634895     
 He    17.624440611066476        12.063785906008357       0.54920808075100658     
 He    13.423872117514154        2.6132961644323065        2.5591284037550333     
 He    15.569752085271695        26.925596676847920        6.5789690497630859     
 He    8.3622231017684037        17.687696162886162        2.5591284037550333     
 He    9.7676273544486349        14.862210935539869        8.5888893727671132     
 He    5.9363501695760021        24.323524756241831       0.95119214535181196     
 He    8.3549259893233039        16.870971212570225        9.1918654696683202     
 He    22.043681434852832        9.4385195301324565        6.9809531143638921     
 He    9.6033287914623600        2.6109767189053255        3.7650805975574491     
 He    2.1387493155515416        16.084399054105045       0.14722401615020134     
 He    20.235730474380695        10.649883569571720        4.1670646621582543     
 He    24.229693679309651        23.319337904853899       0.54920808075100658     
 He    16.616741156566817        11.455011292252751        3.5640885652570464     
 He    9.8102149335356668        1.0057467388517252        2.3581363714546306     
 He    2.7194863291561151        24.725508756200600       0.95119214535181196     
 He    12.616533865410563        2.6086572733783440        4.9710327913598658     
 He    24.451172652517329        12.054121549645936        5.5740088882610728     
 He    7.7880108287330954        5.2238727186373257        3.7650805975574491     
 He    5.3321796632881373        24.926887330434482       0.75020011305140932     
 He    5.9487678548946468        14.055536915840852        9.9958335988699307     
 He    21.260127617802475        1.1982341052321792        6.7799610820634895     
 He    24.662689541456082        10.051933034942026        1.5541682422530199     
 He    8.6027158839858373        2.2136316100005176        1.3531762099526174     
 He    7.0002475947692009       0.20448475871566446       0.95119214535181196     
 He    4.1244697496543781        23.109454697021089        5.1720248236602675     
 He    10.389057754328443        11.459263609052215        1.3531762099526174     
 He    9.5698621300502609        13.656645509918057        8.3878973404667114     
 He    19.228101208355024        10.242874104304491        6.7799610820634895     
 He    4.1486749173355904        12.857702975308978        5.7750009205614754     
 He    3.9611532279800126        8.8428884410297428        3.1621045006562412     
 He    5.1450080203166122        14.660832361305987        8.7898814050675149     
 He    3.1449748120974421        12.456105549604706        5.5740088882610728     
 He    2.7482517565668179        11.455011292252751        3.5640885652570464     
 He    21.805083044555175        24.713524954311200        7.1819451466642938     
 He    10.784096784253284        11.651364401178173        5.9759929528618789     
 He    9.7767485707855322        14.471437588961509        2.7601204360554359     
 He    5.9639929796188413        11.051480995275993        4.3680566944586570     
 He    3.1272942854315069        18.078469509464522        8.3878973404667114     
 He    7.9721647655390688        10.040722381561617        7.3829371789646965     
 He    3.3463185535753608        15.078279331444630       0.75020011305140932     
 He    8.7334776966400138        26.115443488858432        9.7948415665695290     
 He    16.204371845468071        12.247382064535381        9.5938495342691255     
 He    1.7693884157217901        1.8108744615327548        1.7551602745534225     
 He    1.5649579742521869        3.2178184613884482        1.7551602745534225     
 He    21.432354591283794        12.855383529781998        6.9809531143638921     
 He    6.7675422487749106        9.8408901043457231        6.7799610820634895     
 He    20.604670542028479        26.132839330310791       0.75020011305140932     
 He    12.822928787719940       0.39774527360511203        4.9710327913598658     
 He    19.445932670657026        7.0393724807782361       0.34821604845060400     
 He    5.7373220504157754        23.519556756324295       0.95119214535181196     
 He    3.5683585368050075        1.3938140656486080        9.5938495342691255     
 He    5.3320388881242087        21.296660954661657        7.1819451466642938     
 He    19.204106904757744        23.519943330578791       0.75020011305140932     
 He    26.448609882738804        14.860278064267385        9.5938495342691255     
 He    16.407750057151773        12.654004955548114        7.1819451466642938     
 He    18.388980818215057        26.126267567984343        4.1670646621582543     
 He    6.1691952951943421        10.250605589394429        2.7601204360554359     
 He    5.5305763848444318        26.334991053053663       0.14722401615020134     
 He    7.9869683612033811        2.5993794912704193        9.7948415665695290     
 He    25.449891168074078        12.650525787257642        8.9908734373679184     
 He   0.33865597977653300        11.659869034777103        1.5541682422530199     
 He    18.023829833068785        12.665215608928523        1.3531762099526174     
 He    14.396070042179977        13.256594381231771        7.3829371789646965     
 He    6.5571480767580104        12.651298935766636        8.5888893727671132     
 He    21.855317682917370        4.6158712533907131        6.3779770174626833     
 He    20.811907427363753        23.923087053301050       0.14722401615020134     
 He    16.181921290082581        26.736588478757938       0.34821604845060400     
 He    17.412993910601713        14.267739569200645        4.1670646621582543     
 He    24.011862017899674        24.909491488982123        9.7948415665695290     
 He    17.404434002948747        14.659286064287999        9.5938495342691255     
 He    9.3786919342491259        9.6368055103303618        8.3878973404667114     
 He    22.605404938109618        24.708499489002740        9.7948415665695290     
 He    17.783196375241413        25.315727805740355        7.5839292112650991     
 He    10.413052456141678        1.4088904615739855        1.7551602745534225     
 He    21.431653104759864        14.064428123694279        5.3730168559606701     
 He    9.9724091365041332        17.690788756922135       0.95119214535181196     
 He    25.244689250714533        16.678097271935275        4.9710327913598658     
 He    9.1399532665574803        25.314954657231365        7.9859132758659053     
 He    16.030952265252871        2.0002692338772339        7.7849212435655026     
 He   0.11352780324538214        17.273341786783490        8.9908734373679184     
 He    20.603968358626634        21.695165786329955        8.9908734373679184     
 He    3.5475918079173261        15.078665905699127       0.54920808075100658     
 He    10.775887818970261        13.051736638707419        9.3928575019687237     
 He    23.044435316601259        15.079439054208121       0.14722401615020134     
 He    22.210716751000732        24.718550419619657        4.5690487267590596     
 He    11.156264227502694        25.928754736295431        2.3581363714546306     
 He    21.243359640852375        10.250219015139931        2.9611124683558385     
 He    22.450648423642203        10.857060757623055       0.95119214535181196     
 He    8.5545154171674636        17.675712360996759        8.7898814050675149     
 He    15.779234404450671        26.332285033272186        1.5541682422530199     
 He    19.404046578093926        19.686792083554096        8.1869053081663061     
 He    4.5391535879769522        15.261875489971658        9.7948415665695290     
 He    11.552075131533433        26.726924122395516        5.3730168559606701     
 He    15.809262925731202        14.273538183018097        1.1521841776522146     
 He    7.3437191022039814        22.307419568376034        4.1670646621582543     
 He    17.237539362410793        2.2028075308746056        6.9809531143638921     
 He    21.021739892480770        17.885208994575073        4.3680566944586570     
 He    19.048297164964552        3.4153312930773607        3.5640885652570464     
 He    6.3848513130186522        4.0190804415245092        3.1621045006562412     
 He    10.968320909533249        16.669979212590842        9.1918654696683202     
 He    3.3198676533884823        21.293568360625681        8.7898814050675149     
 He    19.430848221542771        12.866980757416902       0.95119214535181196     
 He    22.249445258220241        10.251765312157918        2.1571443391542275     
 He    10.388776801324513        9.0388549757006675        5.7750009205614754     
 He    20.850986080521302        4.0117355306890685        6.9809531143638921     
 He    24.215520883925343        25.316500954249349        7.1819451466642938     
 He    6.5422743921736979        20.697550697268472        5.1720248236602675     
 He    16.404803734108064        17.086653034220490        1.5541682422530199     
 He    4.3743639047807328        3.2116332733164983        4.9710327913598658     
 He    10.408842641012189        1.4030918477565326        4.7700407590594622     
 He    22.050837971241982        8.2383661440736002        3.9660726298578517     
 He    24.222537142920505        24.519491290912757        3.5640885652570464     
 He    9.3819896974327168        10.246353272594963        4.9710327913598658     
 He    13.795127011047727        13.461065549501628        5.5740088882610728     
 He    21.664358351200168        3.6213487583652046       0.95119214535181196     
 He    21.016337271509428        17.676098935251257        8.5888893727671132     
 He    2.1756534202172912       0.40509018444055234        1.1521841776522146     
 He    6.1451299071371794        16.065843489889197        9.7948415665695290     
 He    25.842194241269205        16.267222064123075        9.5938495342691255     
 He    4.3559121013328275        13.067972757396287       0.95119214535181196     
 He    2.5391207779737344        16.283844757066440       0.95119214535181196     
 He    16.820329834118503        11.660255609031600        1.3531762099526174     
 He    23.019387588570222        20.489986934962641        8.5888893727671132     
 He    13.182607262082850        15.867944083945787        8.1869053081663061     
 He    8.7479312459202738        24.925341033416494        1.5541682422530199     
 He    9.8090922166138146       0.19752642213472105        4.5690487267590596     
 He    4.1443954115020532        16.683509311498231        2.1571443391542275     
 He    5.5503610724202019        14.665471252359948        6.3779770174626833     
 He    3.1650404526771423        3.2069943822625362        7.3829371789646965     
 He    18.417185235603792        15.275019014624551        2.9611124683558385     
 He    16.431814847885008        1.9987229368592465        8.5888893727671132     
 He    24.838003115375102        16.873290658097208        7.9859132758659053     
 He    1.9004309822719212        26.519746934344184        8.5888893727671132     
 He    8.5388698584772520        25.115895528524465        6.9809531143638921     
 He    15.799510212236385        14.461773232599088        7.7849212435655026     
 He    15.607147708363339        14.271991886000110        1.9561523068538251     
 He    20.190757482717935        25.713072914645167        9.9958335988699307     
 He    24.678685843408260        2.0072275704581775        4.1670646621582543     
 He    3.7831031000073478       0.60608218441993700        1.1521841776522146     
 He    8.5935248773909017        5.6293358868865679        1.9561523068538251     
 He    19.636050437564286        11.259431331836320       0.75020011305140932     
 He    22.004181352189391        25.719258102717117        6.7799610820634895     
 He    9.3687995406842468        15.068228400827712        5.9759929528618789     
 He    8.1839623088197868        8.0389204411122037        3.1621045006562412     
 He    20.422901320920317        14.462546381108080        7.3829371789646965     
 He    23.067658044754609        3.6163232930567455        3.5640885652570464     
 He    18.212052909394306        14.664311529596459        6.9809531143638921     
 He    25.451505104759864        14.064428123694279        5.3730168559606701     
 He    22.671987219009885       0.80166214483636566        3.9660726298578517     
 He    12.182836218078238        14.665084678105451        6.5789690497630859     
 He    4.9327899435158917        20.292087529019231        6.9809531143638921     
 He    22.215137131552183        25.329644478902242       0.34821604845060400     
 He    8.7765560972750247        9.6379652330938530        7.7849212435655026     
 He    23.263528578571247        2.6009257882884071        8.9908734373679184     
 He    19.205650453861562        23.118732479129012       0.34821604845060400     
 He    7.9693584212273860        11.650204678414681        6.5789690497630859     
 He    7.3566989921924488        19.300271053775198       0.14722401615020134     
 He    5.3669788106121494        8.8413421440117563        3.9660726298578517     
 He    22.869682254934272        1.8054624219697988        4.5690487267590596     
 He    26.436122008946171        24.926500756179987       0.95119214535181196     
 He    17.807261464636611        17.080467846148540        4.7700407590594622     
 He    6.7575096773700301        16.482130737264349        2.3581363714546306     
 He    19.187829351139673        26.724218102614039        6.7799610820634895     
 He    21.446597475588103        10.253311609175906        1.3531762099526174     
 He    6.1412011445656089        19.287127529122305        6.9809531143638921     
 He    23.440736942625989        12.449920361532754        8.7898814050675149     
 He    20.859475899254267        4.2250979068123522       0.54920808075100658     
 He    3.1742318574880279        3.0179861841725537        1.1521841776522146     
 He    2.5626239613610737        3.2077675307715299        6.9809531143638921     
 He    22.240043586649353        12.255500123879816        5.3730168559606701     
 He    6.9843911719950622        4.6193504216811849        4.5690487267590596     
 He    25.648708920920321        14.462546381108080        7.3829371789646965     
 He    4.7214836199991064        22.899571489188276        9.7948415665695290     
 He    25.077022337854725       0.38885406575168435        9.5938495342691255     
 He    22.612070254734835        22.902664083224252        8.1869053081663061     
 He    7.7779777595582757        7.8317432530608686        6.3779770174626833     
 He    6.1598641107594068        14.876127608701756        1.3531762099526174     
 He    20.044279524683610        5.8229829760305121        5.7750009205614754     
 He    5.1441660572907146        14.659672638542496        9.3928575019687237     
 He    23.448875719435023        10.847782975515130        5.7750009205614754     
 He    4.7183264328714687        24.306902063298466        9.5938495342691255     
 He    23.423127201757968        23.114093588075050        2.7601204360554359     
 He    8.9656213357344203        13.251568915923311        9.9958335988699307     
 He    15.810244867489125        11.451532123962279        5.3730168559606701     
 He    3.1620234433895060        3.4045072139514487        9.1918654696683202     
 He    19.242203217941416        3.2039017882265610        8.9908734373679184     
 He    16.846990602849431       0.40354388742256492        1.9561523068538251     
 He    19.391066887213434        24.307288637552961        9.3928575019687237     
 He    25.452557334545762        12.250861232825853        7.7849212435655026     
 He    11.755383055189160        26.125107845220853        4.7700407590594622     
 He    12.622146653587919       0.19636669937123047        5.1720248236602675     
 He    25.278085325436688        2.2039672536380963        6.3779770174626833     
 He    22.212891598154492        22.906529825769219        6.1769849851622807     
 He    22.054907309869506        7.0339604412152799        3.1621045006562412     
 He    17.588307683628710        22.702445231753860        7.7849212435655026     
 He    18.014918983045877        12.047936361573985        8.7898814050675149     
 He    1.7605476546188827       0.58868634296757849        10.196825631170334     
 He    5.9552932923418265        15.879541311580692        2.1571443391542275     
 He    21.640574115254910        13.470343331609554       0.75020011305140932     
 He    15.006765587699070        11.250540123982892        5.3730168559606701     
 He    16.038319367063984        1.4054112932835137        3.5640885652570464     
 He    16.986172045762583        24.316952993915383        4.3680566944586570     
 He    21.223995387242621        17.483611568870799        4.1670646621582543     
 He    6.5424146695676866        20.294406974546209        5.7750009205614754     
 He    25.446663792472453        13.856091212879456        9.1918654696683202     
 He    4.3590692884604652        11.660642183286097        1.1521841776522146     
 He    13.364586650397024        24.916836399817562        5.9759929528618789     
 He    2.3294979822927924        15.666952083966400        8.1869053081663061     
 He    17.221122327830635        12.263618183224251        1.1521841776522146     
 He    7.9523094912733585        18.281780954970884        7.1819451466642938     
 He    6.1513747897963809        18.696135331073556       0.75020011305140932     
 He    6.9277016828756262        26.321460954146275        7.1819451466642938     
 He    19.839358261666025        9.8509410349626414        1.5541682422530199     
 He    14.993996462240544        16.476332123446895        5.3730168559606701     
 He    24.073883740408487        1.6013778279544393        6.1769849851622807     
 He    24.247724551021602        13.865755569241877        4.1670646621582543     
 He    3.7213623305024663        26.334604478799168       0.34821604845060400     
 He    21.833778283491888        11.241262341874968        10.196825631170334     
 He    10.558057451762128        25.128652478922859       0.34821604845060400     
 He    7.3578213108983492        16.881795291696136        3.5640885652570464     
 He    7.3827282637654577        7.8410210351687937        1.5541682422530199     
 He    22.661603705235063        6.4340770353131003        1.5541682422530199     
 He    7.7331454435054559        25.718484954208122        7.1819451466642938     
 He    9.3948288122572556        3.6089783822213053        7.3829371789646965     
 He    6.7422146628338107        21.704443568437881        4.1670646621582543     
 He    21.040752905058618        7.2229686393052619        9.3928575019687237     
 He    12.017555116010112       0.39581240233262777        5.9759929528618789     
 He    10.981932296679636        13.865368994987380        4.3680566944586570     
 He    6.3832372767788819        1.7985040853888552        8.1869053081663061     
 He    23.043242112543457        11.649431529905687        6.9809531143638921     
 He    9.3813582002747964        10.043814975597591        5.7750009205614754     
 He    5.5187889024818650        26.318754934364797        8.5888893727671132     
 He    2.7134521114728667        23.507186380180393        7.3829371789646965     
 He    18.658941012137067       0.20603105573365188       0.14722401615020134     
 He    7.1838401233372560        4.2138872534319436        6.3779770174626833     
 He    5.7378829608837556        20.293633826037219        6.1769849851622807     
 He    9.7731705514759284        17.088199331238478       0.75020011305140932     
 He    12.994173520781375        12.456878698113698        5.1720248236602675     
 He    23.671968629328489       0.99646895674380065        7.1819451466642938     
 He    25.225395384686742        25.726603013552555        2.9611124683558385     
 He    13.963214457427537        26.120855528421387        6.9809531143638921     
 He    15.370022280479560        25.717325231444633        7.7849212435655026     
 He    22.630171713136725        16.877542974896674        5.7750009205614754     
 He    7.3942344944621308        3.0168264614090630        1.7551602745534225     
 He    5.9852514260403931        2.0056812734401901        4.9710327913598658     
 He    6.1766321872634924        6.6308167184930191        3.7650805975574491     
 He    20.421427960290487        15.065522381046234        7.3829371789646965     
 He    18.606531227959145        19.695683291407523        3.5640885652570464     
 He    23.421232809838198        23.313152716781950        3.7650805975574491     
 He    20.206894360726064        19.685245786536107        8.9908734373679184     
 He    26.851857977500661        14.458680638563111        9.3928575019687237     
 He    4.5698135068614159        2.5989929170159227        9.9958335988699307     
 He    23.621523923314268        24.522197310694235        2.1571443391542275     
 He    16.979647106085345        26.526318696670629        5.1720248236602675     
 He    20.452578999384894        2.2016478081111153        7.5839292112650991     
 He    5.9565560875496910        14.671269866177402        3.3630965329566438     
 He    22.859649086205462        3.6066589366943242        8.5888893727671132     
 He    6.1830164513307917        1.5978986596639675        7.9859132758659053     
 He    11.151563192609276        25.317274102758343        6.7799610820634895     
 He    18.848567161064441       0.59371180827603764        7.5839292112650991     
 He    10.947763949635629        24.506734340514363        10.196825631170334     
 He    3.7528638141968758        10.446185549810858        5.5740088882610728     
 He    9.9928952110498486        4.0055503426171191        10.196825631170334     
 He    25.887588164667918       0.80127557058186882        4.1670646621582543     
 He    5.7312882309484783        25.527930459100155        1.7551602745534225     
 He    23.679616485035556        1.2086716101035944        1.3531762099526174     
 He    3.1749333440119609        1.8089415902602703        2.7601204360554359     
 He    9.6022059749865196       0.99608238248930381        7.3829371789646965     
 He    23.825182689785947        24.122532756262444       0.95119214535181196     
 He    21.626752262240544        16.476332123446895        5.3730168559606701     
 He    8.3507867608837554        20.293633826037219        6.1769849851622807     
 He    12.017555414672076        2.8158344614296782        1.7551602745534225     
 He    16.821031519750409        12.064559054517350       0.14722401615020134     
 He    17.825011881114573        9.2398469756800523        5.7750009205614754     
 He    15.811928793540920        11.453851569489260        4.1670646621582543     
 He    2.7538646442981598        9.8493947379446531        2.3581363714546306     
 He    5.9205635370599001        25.713459488899662        9.7948415665695290     
 He    18.424131206570976        13.469570183100560        1.1521841776522146     
 He    7.3961987761939287       0.59951042209349048        4.5690487267590596     
 He    12.790584942783681        13.058308401033866        5.9759929528618789     
 He    19.599426389916577        22.099082657561208        7.9859132758659053     
 He    20.012567176905268        18.686084400456640        5.9759929528618789     
 He    5.9276497854210719        23.504866934653414        8.5888893727671132     
 He    20.804399649942699        21.694392637820961        9.3928575019687237     
 He    14.992242347714759        16.272247529431535        6.9809531143638921     
 He    22.012530594866401        23.915742142465607        3.9660726298578517     
 He    23.880188053745613       0.80475473887234061        2.3581363714546306     
 He    23.071095985778200        3.0160533129000693        2.1571443391542275     
 He    26.253019605048184        12.649366064494153        9.5938495342691255     
 He    26.646094552349204        16.872130935333715        8.5888893727671132     
 He    19.845181117495407        4.0105758079255782        7.5839292112650991     
 He    18.842463153123155        2.4003203625635190        8.7898814050675149     
 He    25.816585801878162        26.517040914562706        9.9958335988699307     
 He    8.3976538458043244        2.6113632931598221        3.5640885652570464     
 He    23.414286639763038        23.505253508907909        8.3878973404667114     
 He    14.167153778687195        24.914903528545079        6.9809531143638921     
 He    21.217470248457406        18.079629232228012        7.7849212435655026     
 He    3.7351130990569517        15.866784361182296        8.7898814050675149     
 He    26.030418313134604        26.333058181781180        1.1521841776522146     
 He    16.235803837566404        1.8039161249518112        5.3730168559606701     
 He    6.9254564481398990        26.318368360110298        8.7898814050675149     
 He    19.440529651469735        3.6035663426583495        10.196825631170334     
 He    24.269263552231131        4.0136684019615529        5.9759929528618789     
 He    21.236834701175137        12.459584717895178        3.7650805975574491     
 He    18.626737245486822        10.850102421042113        4.5690487267590596     
 He    6.5805117791832641        6.4317575897861188        2.7601204360554359     
 He    27.087228992196692       0.38924064000618119        9.3928575019687237     
 He    5.9265272676071961        24.309994657334439        7.9859132758659053     
 He    1.3671928494078007        2.8189270554656529       0.14722401615020134     
 He    4.9556619284072747        9.4334940648239964        9.5938495342691255     
 He    16.783565907292754        26.129746736274814        2.3581363714546306     
 He    5.3563142442794094        11.246674381437924        7.3829371789646965     
 He    21.425058175716611        17.685376717359180        3.7650805975574491     
 He    24.619049433921187        23.301942063401540        9.5938495342691255     
 He    10.549567633029163        24.915290102799577        6.7799610820634895     
 He    18.191496049050674        23.307740677218995        6.5789690497630859     
 He    20.413360068833356        22.516143053445358       0.14722401615020134     
 He    5.3492981843922260        13.657032084172554        8.1869053081663061     
 He    3.1680572628568027        1.3961335111755890        8.3878973404667114     
 He    21.619455548011395        18.886303251927028        6.3779770174626833     
 He    24.247023164051658        15.881474182853177        1.1521841776522146     
 He    25.647446026158466        14.864143806812354        7.5839292112650991     
 He    17.820030590095140        11.854675846684538        4.7700407590594622     
 He    3.7097152250878760        26.721898657087060        7.9859132758659053     
 He    20.819203444714990        15.866397786927799        8.9908734373679184     
 He    6.7627014342574414        13.665923292025981        3.5640885652570464     
 He    3.9771496294861768        1.6048569962449108        4.3680566944586570     
 He    1.7453936143545679        11.054573589311968        2.7601204360554359     
 He    6.9667105457751388        9.4350403618419847        8.7898814050675149     
 He    19.419060739180203        12.850744638728035        9.3928575019687237     
 He    11.010277091016347        3.4176507386043418        2.3581363714546306     
 He    6.5673916118008080        9.8420498271092143        6.1769849851622807     
 He    25.044678592472454        13.856091212879456        9.1918654696683202     
 He    20.863685415721793        1.8108744615327548        1.7551602745534225     
 He    23.215679452338765        22.298528360522607        8.7898814050675149     
 He    15.979244465368822        24.314246974133905        5.7750009205614754     
 He    23.026964758033362        16.467054341338969        10.196825631170334     
 He    18.639787025287315        5.6246969958326050        4.3680566944586570     
 He    7.1381662424744903        25.326165310611771        2.1571443391542275     
 He    3.7627566059777062        8.2414587381095750        2.3581363714546306     
 He    4.5724094848591088        1.9975632140957560        9.1918654696683202     
 He    22.864139356568941        1.9994960853682402        8.1869053081663061     
 He    27.053482174212569        15.467892955259501        7.1819451466642938     
 He    3.1751440089879139        3.2209110554244229       0.14722401615020134     
 He    19.229504679172830        11.858155014975010        2.9611124683558385     
 He    5.5288220712106728        24.517558419640274        4.5690487267590596     
 He    19.598935667922586        25.526770736336662        2.3581363714546306     
 He    10.590821929772376        9.6453101439292936        3.9660726298578517     
 He    14.771254295609047        25.723123845262084        4.7700407590594622     
 He    7.1867167556769154        3.6128441247662741        5.3730168559606701     
 He    22.604492985717709        26.118922657148904        7.9859132758659053     
 He    21.663656566014271        2.4103712931804373        3.5640885652570464     
 He    5.5380830671716188        19.690271251844568        6.3779770174626833     
 He    5.9478562011646998        17.885982143084068        3.9660726298578517     
 He    4.7449876993723370        17.083560440184517        3.1621045006562412     
 He    16.828748468837599        3.6051126396763369        9.3928575019687237     
 He    8.7727679107594057        14.876127608701756        1.3531762099526174     
 He    20.606845389182244        24.320818736460353        2.3581363714546306     
 He    5.3699256314257973        8.4420641638344645        2.5591284037550333     
 He    8.9468891766065131        25.527543884845656        1.9561523068538251     
 He    19.798946127056684        26.735428755994448       0.95119214535181196     
 He    13.188991924366102        14.061722103912802        6.7799610820634895     
 He    12.218477726644098        1.8073952932422830        3.5640885652570464     
 He    8.9443632875288213        25.524064716555184        3.7650805975574491     
 He    13.797793177519408        13.061400995069841        4.3680566944586570     
 He    10.174383379600091        12.448760638769265        9.3928575019687237     
 He    2.5471189787268167        12.664829034674026        1.5541682422530199     
 He    5.9505221685284067        15.872969549254245        5.5740088882610728     
 He    2.7404641212357013        15.679322460110299        1.7551602745534225     
 He    2.5294380538449297        15.060496915737776        9.9958335988699307     
 He    6.7690160076206922        12.464610183203636        1.1521841776522146     
 He    7.1585124378421678        15.270766697825085        5.1720248236602675     
 He    7.9986154666179718        2.2120853129825302        2.1571443391542275     
 He    7.9588345305045864        16.879089271914658        4.9710327913598658     
 He    23.030613264478919        16.472079806647429        7.5839292112650991     
 He    16.172168576587762        26.924823528338926        6.9809531143638921     
 He    7.5562881213746431        17.684990143104685        3.9660726298578517     
 He    23.029209893215103        15.663472915675928        9.9958335988699307     
 He    5.5771624172070835        5.4256378671257046        3.3630965329566438     
 He    20.044770744447540        6.4286649957501441        4.3680566944586570     
 He    19.224803743833398        12.053348401136942        5.9759929528618789     
 He    20.010041287827576        18.682605232166168        7.7849212435655026     
 He    12.160104411026856        24.313860399879410        5.9759929528618789     
 He    21.662674226040398        2.0056812734401901        4.9710327913598658     
 He    13.996470553417669        14.469891291943521        3.5640885652570464     
 He    7.1771751053740021        8.4397447183074821        3.7650805975574491     
 He    7.9445219554962296        23.312766142527455        3.9660726298578517     
 He    17.995976358049990        24.525289904730212       0.54920808075100658     
 He    7.3363520003928677        22.902277508969753        8.3878973404667114     
 He    24.825795696816460        25.326551884866269        1.9561523068538251     
 He    7.5813354511897284        9.0477461835540947        1.1521841776522146     
 He    4.1767389577763483        1.6029241249724266        5.3730168559606701     
 He    21.652430989659564        7.2349524411946646        3.1621045006562412     
 He    23.829461896957522        17.876704360976142        8.7898814050675149     
 He    10.351171309688818        26.733882458976460        1.7551602745534225     
 He   0.11801807360886049        15.666178935457406        8.5888893727671132     
 He    4.9552415939952477        14.676295331485861       0.75020011305140932     
 He    8.7852562823219795        8.8432750152842399        2.9611124683558385     
 He    17.415449710759408        14.876127608701756        1.3531762099526174     
 He    25.052607301629465        15.682028479891779       0.34821604845060400     
 He    2.9364748328923396        13.454107212920686        9.1918654696683202     
 He    9.4010030086725287        2.0041349764222023        5.7750009205614754     
 He    11.381882727811885        13.660897826717521        6.1769849851622807     
 He    22.030140833504362        17.284939014418395        2.9611124683558385     
 He    21.412920248754041        20.693684954723505        7.1819451466642938     
 He    8.3723259612012608        12.054894698154929        5.1720248236602675     
 He    5.1704058942856879        3.8057180654012246        9.5938495342691255     
 He    4.5369787408231890        17.073896083822095        8.1869053081663061     
 He    8.9551679321475746        21.102240717008719        3.7650805975574491     
 He    26.855576572866216        13.858797232660933        7.7849212435655026     
 He    20.421498347872451        16.880635568932647        4.1670646621582543     
 He    20.807206392470334        23.311606419763962        4.5690487267590596     
 He   0.94261602019641966        11.257885034818333        1.5541682422530199     
 He    5.1329410782599343        24.324297904750825       0.54920808075100658     
 He    9.3805165359108624        12.462677311931152        2.1571443391542275     
 He    5.5563245043055352        10.841984361697678        8.7898814050675149     
 He    23.637520026158466        14.864143806812354        7.5839292112650991     
 He    2.1360826513099198        12.450693510041749        8.3878973404667114     
 He    18.838394212711584        6.8314221442179077        3.9660726298578517     
 He    9.9852480522206957        9.4400658271504430        6.1769849851622807     
 He    2.5777789971652680       0.80862048141730913       0.34821604845060400     
 He    4.3484750101557017        15.074413588899661        2.7601204360554359     
 He    18.209316952664587        18.088907014335934        2.9611124683558385     
 He    3.7379897313966111        15.265741232516627        7.7849212435655026     
 He    24.034874479293023        15.261102341462664        10.196825631170334     
 He    5.5841083881742666        3.6201890356017143        1.5541682422530199     
 He    20.819624675112909        17.883662697557085        5.1720248236602675     
 He    17.381561918503376        24.711205508784218        8.3878973404667114     
 He    24.048556154467388        13.464931292046597        3.5640885652570464     
 He    9.3995997369626991        2.0022021051497183        6.7799610820634895     
 He    15.570383283767651        24.708112914748241        9.9958335988699307     
 He    17.847673698799941        1.0026541448157504        3.9660726298578517     
 He    2.3387596751316546        16.486383054063811       0.14722401615020134     
 He    22.839794309709692        15.881087608598680        1.3531762099526174     
 He    25.467572092955965        10.254857906193894       0.54920808075100658     
 He    10.745929486163718        25.312248637449887        9.3928575019687237     
 He    20.844672104481980        10.053092757705516       0.95119214535181196     
 He    15.573470481529275        24.712365231547707        7.7849212435655026     
 He    26.093772820217293       0.40509018444055234        1.1521841776522146     
 He    7.7318825487436040        26.120082379912393        7.3829371789646965     
 He    9.1904687583696170        6.8310355699634107        4.1670646621582543     
 He    18.391296141870786        25.524451290809683        3.5640885652570464     
 He    7.1689666378609189        13.873487054331813       0.14722401615020134     
 He    16.810787486937674        10.840438064679690        9.5938495342691255     
 He    22.662094626337030        4.6197369959356820        4.3680566944586570     
 He    10.576719920185985        16.684282460007225        1.7551602745534225     
 He    19.207895589043300        22.315151053465971       0.14722401615020134     
 He    21.416358587993582        23.320111053362893       0.14722401615020134     
 He    8.7477904707563461        21.295114657643669        7.9859132758659053     
 He    26.466080341752715        12.665988757437518       0.95119214535181196     
 He    19.046402872598769        4.4210644414832778        3.1621045006562412     
 He    9.8039004597264032        3.0137338673730882        3.3630965329566438     
 He    11.191203851328671        11.053413866548476        3.3630965329566438     
 He    21.624717294264819        14.658512915779005        9.9958335988699307     
 He    18.410519620316613        14.660832361305987        8.7898814050675149     
 He    21.632435139337900        13.459132678229144        6.5789690497630859     
 He    4.3804678131680301       0.59835069932999996        5.1720248236602675     
 He    3.5233863415741506        22.910395568314190        4.1670646621582543     
 He    21.439581216592945        11.050321272512502        4.9710327913598658     
 He    3.1779503532995972        1.6114287585713574       0.95119214535181196     
 He    20.191038137059902        25.713459488899662        9.7948415665695290     
 He    9.3481726909746037        25.123240439359904        3.1621045006562412     
 He    7.5641458456257604        12.855770104036493        6.7799610820634895     
 He    22.810747829741072        25.924502419495965        4.5690487267590596     
 He    19.003604927197745        19.285581232104320        7.7849212435655026     
 He    16.986873930502469        26.334604478799168       0.34821604845060400     
 He    13.180712870163077        16.067003212652686        9.1918654696683202     
 He    16.172028100085797        25.714619211663155        9.1918654696683202     
 He    11.360694668972297        24.521810736439740        2.3581363714546306     
 He    15.972649138109619        24.708499489002740        9.7948415665695290     
 He    5.1245215475549450        25.119374696814937        5.1720248236602675     
 He    18.996097846654607        22.703604954517353        7.1819451466642938     
 He    20.604880410572530        21.091416637882809        9.3928575019687237     
 He    19.616054189026674        14.256915490074732        9.7948415665695290     
 He    7.3493314921653843        16.668432915572854        9.9958335988699307     
 He    4.3149380607156269        25.111643211724999        9.1918654696683202     
 He    2.9300200816890878        15.865238064164309        9.5938495342691255     
 He    5.9724123112158543        8.6430561638138474        2.5591284037550333     
 He    5.5237004032432617        26.728856993668003        4.3680566944586570     
 He    22.618805958942019        22.911941865332174        3.3630965329566438     
 He    8.9771980535670473        11.049161549749012        5.5740088882610728     
 He    17.637279526783040        3.8130629762366648        5.7750009205614754     
 He    23.238832589342056        15.473691569076953        4.1670646621582543     
 He    5.9896715079298835       0.19675327362572731        4.9710327913598658     
 He    4.7500393779737351        16.283844757066440       0.95119214535181196     
 He    15.200952593679864        13.459519252483641        6.3779770174626833     
 He    22.447280372430640        9.2390738271710582        6.1769849851622807     
 He    5.5756887579152901        3.6085918079668087        7.5839292112650991     
 He    8.7890447674995613        6.0251346987733880        5.1720248236602675     
 He    8.5467276822823575        21.093349509155292        8.3878973404667114     
 He    16.805244887234309        13.454493787175181        8.9908734373679184     
 He    24.863191120800128        11.059599054620428       0.14722401615020134     
 He    17.623037239802660        11.255179015036855        2.9611124683558385     
 He    22.021580826297409        16.869811489806736        9.7948415665695290     
 He    22.402939176587761        26.924823528338926        6.9809531143638921     
 He    18.442231968094951        1.7977309368798615        8.5888893727671132     
 He    7.9313315996397842        26.521293231362172        7.7849212435655026     
 He    6.3849211032766888       0.99414951121681949        8.3878973404667114     
 He    22.037086804471546        15.479490182894407        1.1521841776522146     
 He    5.1550413881533954        14.472983885979495        1.9561523068538251     
 He    4.7750863095728686        4.4199047187197875        3.7650805975574491     
 He    22.814045095154722        22.500680083265483        8.1869053081663061     
 He    7.9506956541415637        17.674552638233269        9.3928575019687237     
 He   0.69875518676742210        25.113962657251978        7.9859132758659053     
 He    8.5851758338218662        9.0461998865361082        1.9561523068538251     
 He    3.3434419212357014        15.679322460110299        1.7551602745534225     
 He    6.1647050248308632        11.857768440720514        3.1621045006562412     
 He    18.218367681865534        15.076346460172147        1.7551602745534225     
 He    21.048611326187650        8.0404667381301902        2.3581363714546306     
 He    4.5713571555192223        3.0044560852651636        8.1869053081663061     
 He    6.5539212984803124        18.696908479582550       0.34821604845060400     
 He    4.5320675387237559        19.083816083615940        8.1869053081663061     
 He    10.976599764628297        13.051350064452922        9.5938495342691255     
 He    20.404379328998424        24.117120716699489        3.7650805975574491     
 He    21.461681924702358        4.4257033325372399       0.75020011305140932     
 He    18.834184696244062        9.2456455894975047        2.7601204360554359     
 He    17.042861236220055       0.19482040235324305        5.9759929528618789     
 He    22.221170353695552        18.481226657932286        7.9859132758659053     
 He    17.244555621405951        1.4057978675380105        3.3630965329566438     
 He    23.207611063111695        25.715778934426645        8.5888893727671132     
 He    7.3279327683498430        26.117376360130915        8.7898814050675149     
 He    20.398204933475174        24.108616083100557        8.1869053081663061     
 He    21.844442849824631        8.8359301044487992        6.7799610820634895     
 He    5.3587703430990654        14.275084480036085       0.34821604845060400     
 He    21.662183304938427        3.8200213128176079        2.1571443391542275     
 He    23.875978437724100        2.4123041644529213        2.5591284037550333     
 He    22.433598995918238        13.455266935684175        8.5888893727671132     
 He    7.9574311592407696        16.070482380943158        7.3829371789646965     
 He    24.462398527534003        9.6495624607287596        1.7551602745534225     
 He    5.1408691900930155        21.310191053569046       0.14722401615020134     
 He    15.580346662238423        25.931847330331404       0.75020011305140932     
 He    19.995588236317253        23.906077786103186        8.9908734373679184     
 He    18.626316313750866        11.252859569509873        4.1670646621582543     
 He    17.590552918364434        22.705537825789836        6.1769849851622807     
 He    22.030140634396385        15.671590975020363        5.7750009205614754     
 He    5.1666179068780460        10.657228480407161       0.34821604845060400     
 He    14.630809858380054        1.4046381447745200        3.9660726298578517     
 He    9.9471510421591063        24.109389231609551        7.7849212435655026     
 He    7.5643565106017139        14.267739569200645        4.1670646621582543     
 He   0.32897395252564343        16.083239331341556       0.75020011305140932     
 He    18.801419720463873        20.695617825995988        6.1769849851622807     
 He    18.238152668103265        5.8268487185754809        3.7650805975574491     
 He    11.179065924366101        14.061722103912802        6.7799610820634895     
 He    8.3568205803510516        18.285260123261356        5.3730168559606701     
 He    24.657287318700696        13.069519054414274       0.14722401615020134     
 He    18.813417370032450        18.090453311353922        2.1571443391542275     
 He    24.072620845646632        2.0029752536587120        6.3779770174626833     
 He    17.850971362429544       0.80552788738133430        1.9561523068538251     
 He    18.247133208830224        2.6125230159233128        2.9611124683558385     
 He    26.824705989005800        25.109710340452512        10.196825631170334     
 He    22.633960098760319        13.252728638686802        9.3928575019687237     
 He    5.7313582203144913        24.116347568190495        4.1670646621582543     
 He    8.3901463670452330        2.8026909367767852        8.5888893727671132     
 He    21.038788822434796        11.253632718018867        3.7650805975574491     
 He    21.236904590987162        10.241327807286504        7.5839292112650991     
 He    6.9725341980364215        10.048067292397057        3.5640885652570464     
 He    5.5918961230593709       0.20255188744318017        1.9561523068538251     
 He    16.819557860458616        10.247512995358454        4.3680566944586570     
 He    24.039715791580431        15.469439252277489        6.3779770174626833     
 He    4.3380914963808790        20.706828479376398       0.34821604845060400     
 He    23.416672052338765        22.298528360522607        8.7898814050675149     
 He    18.842323074837143        4.4168121246838128        5.3730168559606701     
 He    19.232872431722434        11.056119886329956        1.9561523068538251     
 He    11.614026665568257        3.2170453128794545        2.1571443391542275     
 He    23.664671815545351        2.5997660655249164        9.5938495342691255     
 He    14.810473823484513        10.248672718121943        3.7650805975574491     
 He    6.3567172832118821        16.685442182770714        1.1521841776522146     
 He    6.1797191859171408        5.0217209958944515        4.3680566944586570     
 He    22.668689854042249        3.4188104613678325        1.7551602745534225     
 He    19.053909853587918       0.19636669937123047        5.1720248236602675     
 He    12.582225440080544        15.266514381025621        7.3829371789646965     
 He    7.1972409450616786       0.80398159036334682        2.7601204360554359     
 He    20.415955549061110        17.881343252030106        6.3779770174626833     
 He    8.7527721599917321        21.906981865435252        3.3630965329566438     
 He    10.993719281272263        9.8482350151811637        2.9611124683558385     
 He    12.220021176193928       0.59951042209349048        4.5690487267590596     
 He    9.1779800881450804        10.443866104283877        6.7799610820634895     
 He    6.7674019713809219        10.244033827067982        6.1769849851622807     
 He    7.3940941175141539        2.6132961644323065        2.5591284037550333     
 He    19.821045939180205        12.850744638728035        9.3928575019687237     
 He    6.1379740676259464        22.912715013841169        2.9611124683558385     
 He    18.237872113315287        6.6331361640200006        2.5591284037550333     
 He    21.840653966431095        8.4273743421635832        10.196825631170334     
 He    19.416254793084473        17.686923014377168        2.9611124683558385     
 He    17.632368324683608        5.8229829760305121        5.7750009205614754     
 He    9.9770390869376726        10.840438064679690        9.5938495342691255     
 He    23.444946956863454        14.069067014748242        2.9611124683558385     
 He    8.9560096960654949        19.490052400374179        5.9759929528618789     
 He    24.025543693074038        23.113320439566056        3.1621045006562412     
 He    6.5556746165741933        12.447600916005774        9.9958335988699307     
 He    22.249866090402207        9.0423341439911393        3.9660726298578517     
 He    4.7235889755567957        26.532503884742582        1.9561523068538251     
 He    16.791073186943869        24.325071053259816       0.14722401615020134     
 He    24.450050035149467        12.052575252627948        6.3779770174626833     
 He    3.1243474646178591        18.477747489641814        9.7948415665695290     
 He    26.895568173955557       0.60376273889295595        2.3581363714546306     
 He    19.628753822889127        14.476076480015470       0.34821604845060400     
 He    20.447668095947424        6.6315898670020132        3.3630965329566438     
 He    22.677810771717180       0.60801505569242131       0.14722401615020134     
 He    16.810226875131658        16.486383054063811       0.14722401615020134     
 He    22.259477829625119        3.6105246792392927        6.5789690497630859     
 He    25.649550784392229        13.657032084172554        8.1869053081663061     
 He    7.9478192209098806        19.888943806296972        7.5839292112650991     
 He    22.665602258064670       0.18786206577229961        9.5938495342691255     
 He    23.653727391302549        11.458103886288725        1.9561523068538251     
 He    19.033353092798276        9.6464698666927831        3.3630965329566438     
 He    19.622158794291884        17.290351053981354       0.14722401615020134     
 He    18.999115154604208        24.926114181925488        1.1521841776522146     
 He    3.5670956420431548        1.7954114913528805        9.7948415665695290     
 He    25.218589492005570        25.515560082956252        8.1869053081663061     
 He    7.9448724996502200        21.094895806173280        7.5839292112650991     
 He    23.869733754172874        1.3953603626665954        8.7898814050675149     
 He    20.236782903274570        10.449664718101330        3.7650805975574491     
 He    16.999081349061111        17.881343252030106        6.3779770174626833     
 He    17.605707755060653        18.693042737037583        2.3581363714546306     
 He    6.1718614616660235        9.8509410349626414        1.5541682422530199     
 He    7.7299179683498425        26.117376360130915        8.7898814050675149     
 He    19.606021916283755        23.318178182090410        1.1521841776522146     
 He    22.871576547300055       0.79972927356388146        4.9710327913598658     
 He    3.9182153038469663        26.530571013470094        2.9611124683558385     
 He    20.462331613325723        1.2067387388311102        2.3581363714546306     
 He    24.613085902481867        26.318754934364797        8.5888893727671132     
 He    18.824151527515252        11.046842104222030        6.7799610820634895     
 He    21.055767364806862        2.8069432535762506        6.3779770174626833     
 He    8.5617419429226231        15.063976084028246        8.1869053081663061     
 He    24.471729214198998       0.99067034292634781        10.196825631170334     
 He    18.635787875133779        7.0308678471793051        4.7700407590594622     
 He   0.13162956030923620        13.668242737552962        2.3581363714546306     
 He    20.849232165103494        5.4209989760717425        5.7750009205614754     
 He    17.002589080342737        14.256142341565738        10.196825631170334     
 He    20.212577337377407        17.474720361017372        8.7898814050675149     
 He    22.024177401619028        21.108425905080669       0.54920808075100658     
 He    5.5520447993640216        13.054442658488897        7.9859132758659053     
 He    8.1982048944621315        3.0168264614090630        1.7551602745534225     
 He    24.246181001917783        14.266966420691650        4.5690487267590596     
 He    4.3183058132652299        24.309608083079944        8.1869053081663061     
 He    15.403278376469693        14.066360994966763        4.3680566944586570     
 He    20.212998368667350        17.878637232248629        7.7849212435655026     
 He    8.3735183688271615        9.0315100648652269        9.5938495342691255     
 He    4.3698031472813019        2.1970089170571527        9.9958335988699307     
 He    1.9708020470117329        2.2147913327640083       0.75020011305140932     
 He    7.3380359264446628        22.904596954496736        7.1819451466642938     
 He    15.174291924502922        25.522904993791695        4.3680566944586570     
 He    19.853460171698430        2.0052946991856930        5.1720248236602675     
 He    25.482305400592303        1.8050758477153019        4.7700407590594622     
 He    7.7504748286934735        17.473947212508378        9.1918654696683202     
 He    21.195299650535969        26.922504082811944        8.1869053081663061     
 He    19.805891998469878        24.123305904771438       0.54920808075100658     
 He    23.679967327851511        1.4108233328464697       0.75020011305140932     
 He    3.7581261577742269        11.058439331856937       0.75020011305140932     
 He    7.1429371671799347        23.719389033540185        1.5541682422530199     
 He    18.410379442476611        15.870650103727264        6.7799610820634895     
 He    16.618846113908557        11.861247609010984        1.3531762099526174     
 He    10.189398038456309        9.6460832924382878        3.5640885652570464     
 He    21.059486059726407        3.0137338673730882        3.3630965329566438     
 He    7.5530604471110534        16.470533509629441        8.3878973404667114     
 He    23.638081135734424        13.251568915923311        9.9958335988699307     
 He    13.587258628554533        15.468279529513998        6.9809531143638921     
 He    5.3639618013245132        9.0388549757006675        5.7750009205614754     
 He    3.5412770354460998        14.666630975123439        5.7750009205614754     
 He    13.620725090858654        2.8092626991032317        5.1720248236602675     
 He    10.577211139949917        17.289964479726855       0.34821604845060400     
 He    5.1431841155327920        17.481678697598316        5.1720248236602675     
 He    4.3461592882840216        12.449533787278259        8.9908734373679184     
 He    18.393962208788480        24.318112716678872        3.7650805975574491     
 He    6.7691560859067055        10.448118421083342        4.5690487267590596     
 He    17.423237545198500        12.265164480242237       0.34821604845060400     
 He    21.250656454635514        8.6469219063588163       0.54920808075100658     
 He    19.394855870160956        25.522518419537196        4.5690487267590596     
 He    5.5566057559714279        15.682415054146276       0.14722401615020134     
 He    17.817925533199414        10.641765510227286        8.3878973404667114     
 He    19.827360412989471        10.842757510206672        8.3878973404667114     
 He    9.9486948899248890        26.128200439256826        3.1621045006562412     
 He    19.992080206373664        25.111256637470500        9.3928575019687237     
 He    7.9634650782620540        14.868782697866315        5.1720248236602675     
 He    3.7755255323282571        1.4023186992475387        5.1720248236602675     
 He    10.374323749814192        14.262327529637689        6.9809531143638921     
 He    6.5577092858879542        11.845398064576614        9.5938495342691255     
 He    22.845967908801040        9.4362000846054759        8.1869053081663061     
 He    24.072761322148597        3.2131795703344856        4.1670646621582543     
 He    20.028563478857446        10.641378935972789        8.5888893727671132     
 He    5.7358482915699938        20.895836677466377        6.5789690497630859     
 He    20.029265064935366        10.239008361759522        8.7898814050675149     
 He    21.028825643072004        11.643246341833738        10.196825631170334     
 He    7.3907962547765766        1.1970743824686887        7.3829371789646965     
 He    9.1374275765877631        26.924823528338926        6.9809531143638921     
 He    17.578836022691807        26.117762934385411        8.5888893727671132     
 He    17.793299433782245        21.296274380407159        7.3829371789646965     
 He    5.1576372665971011        13.064880163360312        2.5591284037550333     
 He    23.877311321851966       0.59912384783899364        4.7700407590594622     
 He    10.149617401004887        26.733109310467466        2.1571443391542275     
 He    2.3109756917089350        22.901504360460759        8.7898814050675149     
 He    4.5268059915783079        24.924954459161999        1.7551602745534225     
 He    20.606353970310337        22.101788677342686        6.5789690497630859     
 He    9.9672169814007692        17.280300123364434        5.3730168559606701     
 He    18.809277743376953        18.286419846024849        4.7700407590594622     
 He    20.605582593974379        25.529090181863644        1.1521841776522146     
 He    10.558688749812072        23.717842736522201        2.3581363714546306     
 He    6.9493810610331330        16.872904083842709        8.1869053081663061     
 He    19.198353640078423        24.722029587910129        2.7601204360554359     
 He    6.9562572417422794        18.092386182626406        1.1521841776522146     
 He    24.022526783340389        24.117507290953988        3.5640885652570464     
 He    18.422236316881264        9.6352592133123753        9.1918654696683202     
 He    14.570121418215059        26.126267567984343        4.1670646621582543     
 He    23.839564855944367        13.050576915943928        9.9958335988699307     
 He    18.841551399839222        5.4240915701077173        4.1670646621582543     
 He    6.7873974234866328       0.79315751123743483        8.3878973404667114     
 He    14.406594331118727        11.254405866527861        3.3630965329566438     
 He    12.989192229761942        15.071707569118184        4.1670646621582543     
 He    22.233027626316158        15.472531846313464        4.7700407590594622     
 He    8.9808462613506403        8.6341649559604203        7.1819451466642938     
 He    3.7366565486067822        14.658899490033502        9.7948415665695290     
 He    16.599902592926778        17.078534974876057        5.7750009205614754     
 He    22.016249190231960        23.315858736563428        2.3581363714546306     
 He    7.3823773213955155        6.8321952927269010        3.5640885652570464     
 He    11.382443837387841        12.048322935828482        8.5888893727671132     
 He    26.869889645644513        11.458490460543223        1.7551602745534225     
 He    18.228540729772376        9.6453101439292936        3.9660726298578517     
 He    12.982386536188748        16.474012677919912        6.5789690497630859     
 He    6.1207843625079912        25.914064914624550        9.9958335988699307     
 He    22.425179962983190        18.283713826243371        6.1769849851622807     
 He    4.3498776845416032        10.236302341978044        10.196825631170334     
 He    24.613717300085799        25.714619211663155        9.1918654696683202     
 He    7.1359211072927513        26.129746736274814        2.3581363714546306     
 He    3.3377585463684070        14.663151806832968        7.5839292112650991     
 He    3.3376887561103703        17.688082737140657        2.3581363714546306     
 He    6.3346867635764568        23.511825271234358        4.9710327913598658     
 He    15.229788508226518        2.8108089961212190        4.3680566944586570     
 He    9.5742119239117738        10.839278341916200        10.196825631170334     
 He    9.7498072472666255        26.534436756015065       0.95119214535181196     
 He    6.5350479659725247        24.115960993936000        4.3680566944586570     
 He    5.3718896144956307        3.6047260654218398        9.5938495342691255     
 He    7.9354010378212960        26.123561548202865        5.5740088882610728     
 He    6.1503218631325662        14.862984084048863        8.1869053081663061     
 He    21.625629545318695        15.668111806729891        7.5839292112650991     
 He    7.7687170622592925        15.079052479953624       0.34821604845060400     
 He    1.0963903937979327        26.317981785855803        8.9908734373679184     
 He    16.981471209977141        25.318820399776332        5.9759929528618789     
 He    7.7551056751129046        17.883662697557085        5.1720248236602675     
 He    6.3849914908586536        2.8092626991032317        5.1720248236602675     
 He    8.1935740480427004        2.6071109763603566        5.7750009205614754     
 He    20.227171164051658        15.881474182853177        1.1521841776522146     
 He    9.1753140212273863        11.650204678414681        6.5789690497630859     
 He    11.401316771679676        3.4025743426789643        10.196825631170334     
 He    19.619071496976272        16.479424717482868        3.7650805975574491     
 He    11.588417927515252        11.046842104222030        6.7799610820634895     
 He    9.1681576839462142        14.463706103871571        6.7799610820634895     
 He    22.604001765953779        25.513240637429274        9.3928575019687237     
 He    17.606268565974645        14.660445787051490        8.9908734373679184     
 He    6.1561456149478380        16.282685034302951        1.5541682422530199     
 He    15.838238819009883       0.80166214483636566        3.9660726298578517     
 He    9.1871013044819776        10.053092757705516       0.95119214535181196     
 He    4.3778019453583115        3.4180373128588388        2.1571443391542275     
 He    3.7506889670431129        12.258206143661294        3.9660726298578517     
 He    5.3850801694600516        2.0095470159851585        2.9611124683558385     
 He    24.826286717472414        24.318885865187866        3.3630965329566438     
 He    8.9997195938584280        3.2151124416069701        3.1621045006562412     
 He    15.209442113750864        11.252859569509873        4.1670646621582543     
 He   0.13717216001260174        11.054187015057471        2.9611124683558385     
 He    10.173191171082166        17.085493311457000        2.1571443391542275     
 He    16.778093097847425        25.718871528462618        6.9809531143638921     
 He    18.417886821681712        14.872648440411284        3.1621045006562412     
 He    9.1441631812409554        26.127427290747832        3.5640885652570464     
 He    8.6030666272478022        1.6091093130443763        2.1571443391542275     
 He    6.9465046278014499        19.087295251906411        6.3779770174626833     
 He    20.413710214771395        17.071576638295113        9.3928575019687237     
 He    17.987276372111012        26.933328161937858        2.5591284037550333     
 He    2.1349604321580080        15.675843291819829        3.5640885652570464     
 He    22.475906020217291       0.40509018444055234        1.1521841776522146     
 He    12.986736529158238        15.269993549316093        5.5740088882610728     
 He    19.039386613603607        5.2180741048198733        6.7799610820634895     
 He    18.445669809564553       0.39078693702416861        8.5888893727671132     
 He    18.024671796094683        12.666375331692013       0.75020011305140932     
 He    23.818727938582697        26.533663607506071        1.3531762099526174     
 He    22.067395681432078        1.0011078477977629        4.7700407590594622     
 He    6.1689145412983883        9.4435449954409147        4.3680566944586570     
 He    18.653889333535670        1.0057467388517252        2.3581363714546306     
 He    2.7373068345540759        16.279979014521473        2.9611124683558385     
 He    22.408060844555173        24.713524954311200        7.1819451466642938     
 He    7.3298972491896164        25.313408360213376        8.7898814050675149     
 He    18.186514459369278        23.502547489126432        9.7948415665695290     
 He    17.799964551299485        17.877090935230640        8.5888893727671132     
 He    23.672109006276465        1.3999992537205577        6.3779770174626833     
 He    25.059693350882661        11.860087886247495        1.9561523068538251     
 He    19.589323430929731        26.925210102593425        6.7799610820634895     
 He    18.609618127058805        17.279913549109938        5.5740088882610728     
 He    4.5254028194224665        25.729695607588532        1.3531762099526174     
 He    15.395209788134647        15.870263529472767        6.9809531143638921     
 He    10.787815379618841        11.051480995275993        4.3680566944586570     
 He    24.852105324069470        11.447666381417310        7.3829371789646965     
 He    3.1759155844318476        1.4069575903015010        2.7601204360554359     
 He    9.9915625260299592        7.4320786986290805        5.1720248236602675     
 He    23.069622326486407        1.1990072537411729        6.3779770174626833     
 He    3.3289883719554401        16.869424915552237        9.9958335988699307     
 He    3.9435429893420535        15.473691569076953        4.1670646621582543     
 He    16.605726046080086        16.078213866033096        3.3630965329566438     
 He    21.644222422592492        11.862020757519979       0.95119214535181196     
 He    26.251055223762396        14.260008084110707        8.1869053081663061     
 He    3.9220742761605001        26.334217904544669       0.54920808075100658     
 He    7.9586237659746457        14.660445787051490        8.9908734373679184     
 He    6.9340160571309015        23.506799805925898        7.5839292112650991     
 He    14.403577520939066        13.065266737614808        2.3581363714546306     
 He    2.7674051460926439        1.1963012339596950        7.7849212435655026     
 He    20.030809111809123        13.871167608804832        1.3531762099526174     
 He    18.820573607759638        14.470277866198018        3.3630965329566438     
 He    20.000850679448593        25.325005587848281        2.7601204360554359     
 He    22.417111673310107        22.507638419846426        4.5690487267590596     
 He    15.029427206276463        1.3999992537205577        6.3779770174626833     
 He    17.628790504481977        10.053092757705516       0.95119214535181196     
 He    25.255634471389239        14.273151608763600        1.3531762099526174     
 He    23.034612414632456        15.065908955300731        7.1819451466642938     
 He    2.5445228016211474        11.652910698196159        5.1720248236602675     
 He    7.7698393809651920        12.660576717874561        3.7650805975574491     
 He    4.5583076743806936        10.649883569571720        4.1670646621582543     
 He    3.5186157155306703        26.937193904482825       0.54920808075100658     
 He    23.849808888757103        14.274697905781588       0.54920808075100658     
 He    1.7383774549133966        12.658257272347580        4.9710327913598658     
 He    3.9462092553677235        15.880701034344183        1.5541682422530199     
 He    4.1401853972645890        15.064362658282743        7.9859132758659053     
 He    24.420021613422922        24.917996122581055        5.3730168559606701     
 He    4.7549500823032282        10.240554658777510        7.9859132758659053     
 He    4.1239783307824718        20.890424637903422        9.3928575019687237     
 He    4.7265357963704435        26.133225904565286       0.54920808075100658     
 He    2.1103342331868533        25.523678142300689        3.9660726298578517     
 He    17.381211374349387        26.929075845138392        4.7700407590594622     
 He    8.5686177254158178        13.056762104015878        6.7799610820634895     
 He    16.176939302185232        23.704699211869308        9.1918654696683202     
 He    9.5639687870849297        16.875223529369691        6.9809531143638921     
 He    8.5827202327721483        10.051159886433032        1.9561523068538251     
 He    6.7344972159766829        26.130519884783808        1.9561523068538251     
 He    6.5623404309693498        14.675135608722369        1.3531762099526174     
 He    9.9529044063924133        23.713976993977230        4.3680566944586570     
 He    10.191502796690070        8.4389715697984897        4.1670646621582543     
 He    18.811382402056726        16.272634103686034        6.7799610820634895     
 He    5.5342944824400497        21.701737548656403        5.5740088882610728     
 He    24.825444754446515        24.317726142424377        3.9660726298578517     
 He    21.658043578728940        3.2093138277895172        6.1769849851622807     
 He    3.7137845637153992        25.517492954228739        7.1819451466642938     
 He    21.200982726741298        25.518652676992229        6.5789690497630859     
 He    24.049819148783229        13.870007886041343        1.9561523068538251     
 He    10.548936334979217        26.326099845200236        4.7700407590594622     
 He    6.7862754034426969        5.6316553324135485       0.75020011305140932     
 He    21.242657955220469        9.8459155696541814        4.1670646621582543     
 He    21.860228984570792        3.4126252732958826        4.9710327913598658     
 He    3.9645209805296155        8.0408533123846873        2.1571443391542275     
 He    21.063274544903987       0.19559355086223676        5.5740088882610728     
 He    5.3521045287039088        12.047549787319488        8.9908734373679184     
 He    22.637678893233854        14.266193272182656        4.9710327913598658     
 He    7.3596454147901449        15.674296994801841        4.3680566944586570     
 He    4.3270061974201601        25.128265904668364       0.54920808075100658     
 He    14.567034120899446        25.315341231485860        7.7849212435655026     
 He    6.3941125080875754       0.80514131312683745        2.1571443391542275     
 He    2.3448632848569879        11.453078420980265        4.5690487267590596     
 He    8.9786717128588407        12.866207608907908        1.3531762099526174     
 He    10.811318961222133        1.2020998477771478        4.7700407590594622     
 He    20.027090516443568        14.471051014707012        2.9611124683558385     
 He    8.9778295507249677        11.251699846746384        4.7700407590594622     
 He    21.608019605342697        24.718936993874156        4.3680566944586570     
 He    21.601564655031471        25.516719805719745        7.5839292112650991     
 He    4.1520425703312052        11.248993826964906        6.1769849851622807     
 He    23.211750391105234        23.099790340658668        10.196825631170334     
 He    20.805732832732531        22.301234380304084        7.3829371789646965     
 He    12.583347957894420        14.461386658344590        7.9859132758659053     
 He    6.9485390980072355        16.871744361079219        8.7898814050675149     
 He    21.452069389047541        3.4041206396969521        9.3928575019687237     
 He    17.387034827502696        25.928754736295431        2.3581363714546306     
 He    18.594814332286518        23.107908400003101        5.9759929528618789     
 He    25.247495395918239        13.455266935684175        8.5888893727671132     
 He    20.435460179618840        11.051480995275993        4.3680566944586570     
 He    7.1754914779841705        10.857447331877552       0.75020011305140932     
 He    19.642013869449620        7.4359444411740485        3.1621045006562412     
 He    2.3291471394768379        15.464800361223526        8.7898814050675149     
 He    16.170414362507991        25.914064914624550        9.9958335988699307     
 He    20.228854691887502        12.657097549584089        5.5740088882610728     
 He    4.1808084955118474        2.0118664615121395        1.7551602745534225     
 He    10.979968014947838        16.282685034302951        1.5541682422530199     
 He    18.836780574687765        7.8375418668783219        3.3630965329566438     
 He    12.416102474540507        1.8027564021883207        5.9759929528618789     
 He    10.581069514939523        12.253567252607333        6.3779770174626833     
 He    21.616719193065727        19.084202657870438        7.9859132758659053     
 He    3.5395232195822799        16.882568440205130        3.1621045006562412     
 He    20.441915030376080        9.4470241637313865        2.5591284037550333     
 He    18.597621074814153        24.725122181946105        1.1521841776522146     
 He    2.5234043339316208        17.875544638212652        9.3928575019687237     
 He    22.206647213265231        24.309608083079944        8.1869053081663061     
 He    23.276368390273699        1.6102690358078668        1.5541682422530199     
 He    7.3678542805191807        13.467250737573579        2.3581363714546306     
 He    5.7808910734907899        2.8077164020852443        5.9759929528618789     
 He    2.7598978664415292        3.0009769169746918        9.9958335988699307     
 He    9.7968140122572560        3.6089783822213053        7.3829371789646965     
 He    9.7787828418833413        10.642538658736280        7.9859132758659053     
 He    3.9780617809860632        1.8077818674967798        3.3630965329566438     
 He    9.3937060953354035        2.8007580655043007        9.5938495342691255     
 He    18.224261124384853        12.664442460419529        1.7551602745534225     
 He    9.3941977133152879        6.6331361640200006        2.5591284037550333     
 He    20.004288421364208        23.111387568293573        4.1670646621582543     
 He    16.181079227502696        25.928754736295431        2.3581363714546306     
 He    5.5256647845290470        25.118214974051444        5.7750009205614754     
 He    2.9497356758847366        12.867367331671399       0.75020011305140932     
 He    3.7365863601327938        14.457134341545125        10.196825631170334     
 He    23.637590314186443        15.872582974999748        5.7750009205614754     
 He    18.182936539613660        26.925983251102416        6.3779770174626833     
 He    22.042278660912942        13.469956757355057       0.95119214535181196     
 He    23.056643033821867        9.0461998865361082        1.9561523068538251     
 He    8.3577323336349867        15.261488915717161        9.9958335988699307     
 He    19.646012521833214        1.9964034913322652        9.7948415665695290     
 He    22.028807352052567        14.258075212838223        9.1918654696683202     
 He    19.607846119729540        22.917353904895133       0.54920808075100658     
 He    17.400434852795215        16.065456915634698        9.9958335988699307     
 He    11.553688869111241        26.527478419434122        4.5690487267590596     
 He    18.239976572887088        3.0060023822831510        7.3829371789646965     
 He    4.3506496582014886        11.649044955651190        7.1819451466642938     
 He    18.592990327948709        25.122080716596415        3.7650805975574491     
 He    8.9565005176134758        16.869038341297742        10.196825631170334     
 He    7.5890529976008443        5.4283438869071832        1.9561523068538251     
 He    24.477833719910222        3.2174318871339511        1.9561523068538251     
 He    21.637135875569356        11.650591252669178        6.3779770174626833     
 He    20.863615326801792        2.4157833327433931       0.75020011305140932     
 He    2.3397417164435654        14.471051014707012        2.9611124683558385     
 He    20.059504450299826        1.2055790160676196        2.9611124683558385     
 He    2.9470691111971030        10.040335807307120        7.5839292112650991     
 He    17.808524558506441        18.292218459842299        1.7551602745534225     
 He    7.3854643200491639        5.2230995701283325        4.1670646621582543     
 He    4.5768299649645510        3.4153312930773607        3.5640885652570464     
 He    7.9314719765877619        26.924823528338926        6.9809531143638921     
 He    15.605112740387614        12.454172678332220        6.5789690497630859     
 He    21.824236633188978        16.068162935416176        8.5888893727671132     
 He    5.1845087003039829        3.2201379069154292       0.54920808075100658     
 He    18.394032397262468        24.519877865167256        3.3630965329566438     
 He    13.184220900106670        14.861824361285372        8.7898814050675149     
 He    25.049800359993853        12.451466658550743        7.9859132758659053     
 He    17.791405440078425        24.722029587910129        2.7601204360554359     
 He    6.1527074748162702        15.269606975061595        5.7750009205614754     
 He    8.5750726757270463        12.258979292170288        3.5640885652570464     
 He    19.027950870042886        12.664055886165032        1.9561523068538251     
 He    2.3447930963829995        11.251313272491887        4.9710327913598658     
 He    5.7299549486046617        24.114414696918011        5.1720248236602675     
 He    19.429795493986934        10.647177549790243        5.5740088882610728     
 He    6.1575482893337394        11.444573787381335        8.9908734373679184     
 He    19.024091997283342        13.667083014789473        2.9611124683558385     
 He    20.449913330683152        6.6346824610379880        1.7551602745534225     
 He   0.70514024726662483        26.534436756015065       0.95119214535181196     
 He    20.204298382728371        20.286675489456275        9.7948415665695290     
 He    3.5192465158106749        21.493014063587083        9.5938495342691255     
 He    3.5574842014822052        9.6472430152017772        2.9611124683558385     
 He    19.013427729612566        18.492437311312695        2.1571443391542275     
 He    23.246900879015136        11.249766975473898        5.7750009205614754     
 He    16.201214857448406        15.268060678043607        6.5789690497630859     
 He    20.456367683670450       0.99685553099829749        6.9809531143638921     
 He    4.7790153708064027        3.6186427385837270        2.3581363714546306     
 He    4.9846385185638704        1.6083361645353826        2.5591284037550333     
 He    7.9724456189890107        11.654456995214147        4.3680566944586570     
 He    20.424865901314078        14.465252400889559        5.9759929528618789     
 He    21.226731443526329        14.865690103830341        6.7799610820634895     
 He    5.5897211763516204        1.2078984615946007        1.7551602745534225     
 He    7.1267296029278775        25.512080914665781        9.9958335988699307     
 He    13.196148460755250        12.861568717853947        3.7650805975574491     
 He    23.043452976627385        14.674749034467874        1.5541682422530199     
 He    10.399651435309279        3.2054480852445488        8.1869053081663061     
 He    16.240013652695893        1.8097147387692640        2.3581363714546306     
 He    7.3851133776792217        4.2142738276864407        6.1769849851622807     
 He    6.1220472572698430        25.512467488920279        9.7948415665695290     
 He    14.791039182292794        15.666952083966400        8.1869053081663061     
 He    23.878574515275780        2.6175484812317720       0.34821604845060400     
 He    23.475817540723870        2.8181539069566592       0.54920808075100658     
 He    20.845934899689844        8.8448213123022263        2.1571443391542275     
 He    21.212488758329997        19.081110063834462        9.5938495342691255     
 He    23.209014235267539        24.911037786000112        8.9908734373679184     
 He    10.756734728106398        25.730468756097526       0.95119214535181196     
 He    26.266140071092604        11.659095886268108        1.9561523068538251     
 He    7.5840014185534343        7.0347335897242731        2.7601204360554359     
 He    5.1222763128192179        25.116282102778960        6.7799610820634895     
 He    18.622106498621378        11.247060955692421        7.1819451466642938     
 He    20.418551327950826        15.666565509711903        8.3878973404667114     
 He    6.7332338234448903        22.498747211992999        9.1918654696683202     
 He    7.1281329741916952        26.320687805637281        7.5839292112650991     
 He    21.259987539516462        3.2147258673524730        3.3630965329566438     
 He    5.7686829580542316        5.6142594909611905        9.7948415665695290     
 He    5.3681716164540010        9.0446535895181199        2.7601204360554359     
 He    9.2045711661719611        3.0187593326815474       0.75020011305140932     
 He    20.045051498343494        7.2357255897036588        2.7601204360554359     
 He    22.440545365101372        14.876514182956253        1.1521841776522146     
 He    22.408481875845116        25.117441825542450        6.1769849851622807     
 He    3.9426311365041311        17.690788756922135       0.95119214535181196     
 He    24.272561116306747        3.0098681248281198        5.3730168559606701     
 He    11.386092542941373        13.666696440534976        3.1621045006562412     
 He    4.9480849580521111        15.069774697845700        5.1720248236602675     
 He    19.023109955971432        15.682415054146276       0.14722401615020134     
 He    23.210207140663378        25.921023251205494        6.3779770174626833     
 He    21.617140124801679        18.681445509402675        8.3878973404667114     
 He    12.157718898897139        24.713911528565696        6.9809531143638921     
 He    24.440788840080543        15.266514381025621        7.3829371789646965     
 He    18.852987442061909       0.39813184785960892        4.7700407590594622     
 He    2.7480411911448526        10.849715846787616        4.7700407590594622     
 He    14.365480212215514        25.314568082976866        8.1869053081663061     
 He    21.209191791578309        24.924954459161999        1.7551602745534225     
 He    7.5727053550627748        9.2375275301530699        6.9809531143638921     
 He    15.572768795897368        24.308061786061955        8.9908734373679184     
 He    8.1772967930865939        8.2314078074926567        7.5839292112650991     
 He    7.7416348640224699        22.705151251535337        6.3779770174626833     
 He    9.5492352803406177        23.711657548450251        5.5740088882610728     
 He    25.888781070063761        1.8112610357872516        1.5541682422530199     
 He    2.7659317854628136        1.7992772338978491        7.7849212435655026     
 He    21.405413068656912        23.305034657437517        7.9859132758659053     
 He    20.446194735317594        7.2345658669401676        3.3630965329566438     
 He    8.3494534785399388        18.880118063855079        9.5938495342691255     
 He    4.5819515333779739       0.39735869935061519        5.1720248236602675     
 He    9.1990981576186552       0.99453608547131644        8.1869053081663061     
 He    13.367042251446742        23.911876399920640        5.9759929528618789     
 He    1.9096924760028076        25.725829865043561        3.3630965329566438     
 He    21.666112167063986        1.4054112932835137        3.5640885652570464     
 He    20.798646783479334        26.123174973948370        5.7750009205614754     
 He    24.216853867607195        24.309994657334439        7.9859132758659053     
 He    14.598816856259749        14.267352994946148        4.3680566944586570     
 He    8.5419569566848903        24.313473825624911        6.1769849851622807     
 He    7.3577511224243608        16.680030143207759        3.9660726298578517     
 He    19.027319173776991        10.848169549769628        5.5740088882610728     
 He    23.432808930346894        16.270701232413547        7.7849212435655026     
 He    23.629521626297411        16.869811489806736        9.7948415665695290     
 He   0.11822843992285001        14.658126341524509        10.196825631170334     
 He    20.630208693391545        14.874581311683768        2.1571443391542275     
 He    6.9667811324650781        12.863501589126431        2.7601204360554359     
 He    6.9764632592699556        9.2468053122609959        2.1571443391542275     
 He    24.821515892320956        26.732336161958475        2.5591284037550333     
 He    25.084319350745840       0.39890499636860260        4.3680566944586570     
 He   0.73608062138507835        12.258592717915791        3.7650805975574491     
 He    10.584156513593172        10.644471530008763        6.9809531143638921     
 He    8.3394209071350573        25.521358696773706        5.1720248236602675     
 He    2.5751829196135865       0.60337616463845900        2.5591284037550333     
 He    6.9378045423084833        20.688659489415045        9.7948415665695290     
 He    12.778727769717065        16.873677232351703        7.7849212435655026     
 He    8.3551367538532446        19.089614697433394        5.1720248236602675     
 He    8.5755638954909763        12.864661311889922        2.1571443391542275     
 He    16.384737894420390        24.722416162164627        2.5591284037550333     
 He    18.816574557160088        16.683122737243735        2.3581363714546306     
 He    4.9432439444266665        17.281459846127923        4.7700407590594622     
 He    9.3636076842428491        17.077761826367063        6.1769849851622807     
 He    22.635223093076160        13.657805232681547        7.7849212435655026     
 He    21.214804181539712        19.285967806358816        7.5839292112650991     
 He    4.9624680201964200        11.257885034818333        1.5541682422530199     
 He    6.7865557591226988        3.2120198475709953        4.7700407590594622     
 He    7.1948555324859500        2.0107067387486488        2.3581363714546306     
 He    19.647837322602928        6.4356233323310876       0.75020011305140932     
 He    25.249880908047956        13.055215806997889        7.5839292112650991     
 He    19.244448850893097        6.4336904610586032        1.7551602745534225     
 He    9.7728191113360463        12.046003490301501        9.7948415665695290     
 He    9.5736508143358190        12.451853232805240        7.7849212435655026     
 He    5.5791966883048936        1.5967389369004770        8.5888893727671132     
 He    7.9420665535544890        25.931074181822410        1.1521841776522146     
 He    6.1412711339316211        17.875544638212652        9.3928575019687237     
 He    6.7582107656780117        12.046390064555998        9.5938495342691255     
 He    9.4082297335356664        1.0057467388517252        2.3581363714546306     
 He    23.675968078143988        2.0103201644941522        2.5591284037550333     
 He    4.9313866718060622        20.290154657746747        7.9859132758659053     
 He    2.3434601127011465        12.257819569406797        4.1670646621582543     
 He    23.417935345316572        25.123627013614399        2.9611124683558385     
 He    6.1807714157030409        3.2081541050260265        6.7799610820634895     
 He    5.9300352975507877        23.104815805967124        7.5839292112650991     
 He    19.192951118661071        25.319593548285326        5.5740088882610728     
 He    3.3100454482975916        26.926756399611410        5.9759929528618789     
 He    7.1677034444371026        11.855062420939035        4.5690487267590596     
 He    26.434438182448364        25.730855330352021       0.75020011305140932     
 He    9.9967541833633824        3.8091972336916959        7.7849212435655026     
 He    6.3781155092574835        3.2031286397175673        9.3928575019687237     
 He    16.400032610294645        17.080081271894045        4.9710327913598658     
 He    8.5392205021852305        23.704699211869308        9.1918654696683202     
 He    7.3561371857385778        15.266127806771124        7.5839292112650991     
 He    9.7467898397630375        23.505253508907909        8.3878973404667114     
 He    5.5460109798967254        15.062816361264757        8.7898814050675149     
 He    21.464347991620052        3.2193647584064355       0.95119214535181196     
 He    20.817940749061112        17.881343252030106        6.3779770174626833     
 He    17.792107026156344        24.319659013696860        2.9611124683558385     
 He    23.062185733079222        7.2388181837396335        1.1521841776522146     
 He    4.3565433993827716        11.657163014995625        2.9611124683558385     
 He    7.3660299775194087        13.061400995069841        4.3680566944586570     
 He    26.826530192451585        24.708886063257236        9.5938495342691255     
 He    19.189864020453435        26.122015251184877        6.3779770174626833     
 He    3.1124203021852304        23.704699211869308        9.1918654696683202     
 He    22.233237893076158        13.657805232681547        7.7849212435655026     
 He    23.420671202492301        20.892357509175909        8.3878973404667114     
 He    15.807508612097443        12.456105549604706        5.5740088882610728     
 He    9.1400934443974808        24.105136914810085        9.9958335988699307     
 He    4.9245112875288193        25.524064716555184        3.7650805975574491     
 He    5.3672595645081032        9.6484027379652684        2.3581363714546306     
 He    18.243485001046629        5.0275196097119048        1.3531762099526174     
 He    3.5675870609150619        4.0144415504705471        5.5740088882610728     
 He    23.445367789045420        12.859635846581462        4.7700407590594622     
 He    22.244113223938839        13.471116480118546       0.34821604845060400     
 He    7.5739684489326029        10.449278143846833        3.9660726298578517     
 He    20.634488000117106        9.4354269360964818        8.5888893727671132     
 He    21.240903641586709        8.0284829362407883        8.5888893727671132     
 He    7.9847939122655696        7.6380961639169245        2.5591284037550333     
 He    21.412990238120052        19.282102063813849        9.5938495342691255     
 He    3.9753255255943807        2.8123552931392064        3.5640885652570464     
 He    7.7969211809860637        1.8077818674967798        3.3630965329566438     
 He    23.643974777361720        12.453012955568731        7.1819451466642938     
 He    5.5751979363673101        6.2296058670432437        3.3630965329566438     
 He    14.399437993837555        14.067907291984751        3.5640885652570464     
 He    26.087879178589997        1.2036461447951352        3.9660726298578517     
 He    5.7358483911239810        21.702510697165398        5.1720248236602675     
 He    8.5410449047389907        24.917222974072061        5.7750009205614754     
 He    11.761206508342468        25.124786736377892        2.3581363714546306     
 He    23.015389035740615        26.736201904503442       0.54920808075100658     
 He    4.3519830400992934        13.869234737532349        2.3581363714546306     
 He    1.5730966515072338       0.80900705567180597       0.14722401615020134     
 He    13.769167828394719        24.315406696897394        5.1720248236602675     
 He    3.3400034824421705        12.246222341771892        10.196825631170334     
 He    20.417779453844929        15.060496915737776        9.9958335988699307     
 He    8.5590759755589172        17.076988677858068        6.5789690497630859     
 He    4.9661161284260249        8.0362144213307261        4.5690487267590596     
 He    12.214829220198542        1.8023698279338238        6.1769849851622807     
 He    17.619880152229008        13.469183608846063        1.3531762099526174     
 He    10.409193682936118        3.2185916098974419        1.3531762099526174     
 He    4.3270056996502202        21.094895806173280        7.5839292112650991     
 He    21.815817799361902        22.509957865373408        3.3630965329566438     
 He    6.1648455013328283        13.067972757396287       0.95119214535181196     
 He    6.1569871797577838        13.057148678270375        6.5789690497630859     
 He    20.455244966748598       0.18863521428129335        9.1918654696683202     
 He    8.9620432168708284        15.061656638501265        9.3928575019687237     
 He    7.7753821797765337        11.659869034777103        1.5541682422530199     
 He    15.984296343078196        25.127879330413865       0.75020011305140932     
 He    17.798491190669658        18.480066935168797        8.5888893727671132     
 He    6.7636133866493520        12.255500123879816        5.3730168559606701     
 He    21.009040656834269        20.892744083430404        8.1869053081663061     
 He    9.0031576344360058        3.4215164811493106       0.34821604845060400     
 He    16.639192110168256       0.19250095682626189        7.1819451466642938     
 He    22.431985457448405        15.268060678043607        6.5789690497630859     
 He    20.257059208830224        2.6125230159233128        2.9611124683558385     
 He    4.7456190969762693        16.479424717482868        3.7650805975574491     
 He    20.595128393955630        26.926369825356915        6.1769849851622807     
 He    22.663076767202931        3.4110789762778952        5.7750009205614754     
 He    6.3648555622509768        11.049934698258005        5.1720248236602675     
 He    8.7924122213871989        2.8030775110312818        8.3878973404667114     
 He    9.5398337083237177        26.522066379871166        7.3829371789646965     
 He    26.870871886064400        11.056506460584451        1.7551602745534225     
 He    10.783816030357331        10.844303807224659        7.5839292112650991     
 He    21.055346333516919        2.4030263823449971        7.3829371789646965     
 He    21.236975277231089        14.476463054269967       0.14722401615020134     
 He    20.413921277963301        21.710242182255335        1.1521841776522146     
 He    23.670004148488715        1.8004369566613396        7.1819451466642938     
 He    19.000588117018086        21.096442103191265        6.7799610820634895     
 He    10.781501005363566        13.866142143496374        3.9660726298578517     
 He    16.031513374828830       0.38769434298819377        10.196825631170334     
 He    16.986172244870559        25.930301033313420        1.5541682422530199     
 He    22.245796552666707        8.6333918074514262        7.5839292112650991     
 He    19.388470909215741        24.908718340473129        10.196825631170334     
 He    4.1514110731732847        11.046455529967533        6.9809531143638921     
 He    20.438407000432488        10.652203015098701        2.9611124683558385     
 He    25.620574592451586        24.708886063257236        9.5938495342691255     
 He    16.778163087213436        24.307288637552961        9.3928575019687237     
 He    11.191344029168672        9.8435961241272008        5.3730168559606701     
 He    21.442528136960579        11.457717312034228        2.1571443391542275     
 He    17.639734928724781        1.1947549369417076        8.5888893727671132     
 He    16.637368006276461        1.3999992537205577        6.3779770174626833     
 He    18.990064126741299        25.518652676992229        6.5789690497630859     
 He    4.1387824242167230        17.482451846107310        4.7700407590594622     
 He    2.5598875068614153        2.5989929170159227        9.9958335988699307     
 He    19.620614647864141        12.851517787237029        8.9908734373679184     
 He    2.9059551914018651        25.713846063154161        9.5938495342691255     
 He    3.7525830603009220        9.6391249558573442        7.1819451466642938     
 He    13.398965164647045        11.654070420959650        4.5690487267590596     
 He    21.262302962726178        3.4195836098768262        1.3531762099526174     
 He    17.208492882442172        12.246222341771892        10.196825631170334     
 He    11.357537481844659        25.929141310549927        2.1571443391542275     
 He    9.5767377134354792        10.036083490507654        9.7948415665695290     
 He    19.606091507433817        18.679899212384690        9.1918654696683202     
 He    23.645377849963573        10.841597787443181        8.9908734373679184     
 He    2.1469579821726010        12.264004757478746       0.95119214535181196     
 He    24.452225081411203        11.853902698175546        5.1720248236602675     
 He    26.623081991401868        25.713846063154161        9.5938495342691255     
 He   0.54027997738046529        11.055733312075459        2.1571443391542275     
 He    11.982545303710147        15.069388123591203        5.3730168559606701     
 He    12.784551222870371        15.873356123508742        5.3730168559606701     
 He    8.7538243897776304        20.093414974566826        5.7750009205614754     
 He    16.373652296797705        26.723831528359543        6.9809531143638921     
 He    12.620813869014041        2.8162210356841753        1.5541682422530199     
 He    8.7509477574379719        20.694458103232499        6.7799610820634895     
 He    1.3711217115333594       0.40431703593155860        1.5541682422530199     
 He    23.026403648457407        18.079629232228012        7.7849212435655026     
 He    23.613385046951244        25.317660677012842        6.5789690497630859     
 He    19.408817701907346        19.693363845880544        4.7700407590594622     
 He    21.801083993955629        26.926369825356915        6.1769849851622807     
 He    4.7782431980385418       0.59255208551254701        8.1869053081663061     
 He    20.854564099830906        1.3949737884120985        8.9908734373679184     
 He    12.822858698799939        1.0026541448157504        3.9660726298578517     
 He    19.005288654141566        17.674552638233269        9.3928575019687237     
 He    15.383844332601901        24.324684479005320       0.34821604845060400     
 He    18.839446342943496        4.2111812336504650        7.7849212435655026     
 He    21.408570156230564        21.091030063628310        9.5938495342691255     
 He    5.5226476756874225        24.509053786041342        8.9908734373679184     
 He    2.5696401208022452        1.6040838477359172        4.7700407590594622     
 He    6.9833386435471985        4.0128952534525597        6.3779770174626833     
 He    24.040557655052339        14.663924955341962        7.1819451466642938     
 He    5.7876267776979713        2.8169941841931689        1.1521841776522146     
 He    11.386724139653282        14.675908757231364       0.95119214535181196     
 He    19.428462808967044        14.073705905802203       0.54920808075100658     
 He    3.5683587359129829        3.0071621050466417        6.7799610820634895     
 He    12.562300176448820        24.919155845344545        4.7700407590594622     
 He    19.218419579320088        17.892940479665011       0.34821604845060400     
 He    22.460189775283155        3.6101381049847960        6.7799610820634895     
 He    11.370797229743189        16.468987212611456        9.1918654696683202     
 He    17.808735024374418        18.090839885608421        1.9561523068538251     
 He    21.611597724206291        22.908849271296202        4.9710327913598658     
 He    10.992316009562435        9.8463021439086784        3.9660726298578517     
 He    16.605024460002166        16.480584440246361        3.1621045006562412     
 He    3.7426206773700303        16.482130737264349        2.3581363714546306     
 He    4.7185368987394458        24.105523489064584        9.7948415665695290     
 He    20.431601207305306        11.247834104201415        6.7799610820634895     
 He    9.1583352797473481        18.483546103459268        6.7799610820634895     
 He    14.003556702224854        11.454624717998254        3.7650805975574491     
 He    19.225926361201260        12.054894698154929        5.1720248236602675     
 He    19.395767623444890        22.498747211992999        9.1918654696683202     
 He    7.6005592282975183       0.60414931314745279        2.1571443391542275     
 He    17.616301834257442        13.665923292025981        3.5640885652570464     
 He    8.7438619072927501        26.129746736274814        2.3581363714546306     
 He    5.1471832656863263        16.075507846251618        4.7700407590594622     
 He    9.5761771016294635        15.682028479891779       0.34821604845060400     
 He    12.194903956566819        11.455011292252751        3.5640885652570464     
 He    14.606534601778842        12.261298737697269        2.3581363714546306     
 He    11.557617731236800        24.112868399900023        5.9759929528618789     
 He    6.1583204621016003        14.470664440452515        3.1621045006562412     
 He    22.462504999384894        2.2016478081111153        7.5839292112650991     
 He    10.760242758049991        24.525289904730212       0.54920808075100658     
 He    9.7984979383090511        3.6112978277482863        6.1769849851622807     
 He    12.599204480222546        10.853195015078088        2.9611124683558385     
 He    5.1255738768948325        24.112481825645528        6.1769849851622807     
 He    11.571930107137181        16.065843489889197        9.7948415665695290     
 He    23.444666202967500        13.262006420794727        4.5690487267590596     
 He    23.239463787838012        13.256207806977274        7.5839292112650991     
 He    8.1943458225946095        2.4065055506354684        5.5740088882610728     
 He    2.9399834601598589        17.088972479747472       0.34821604845060400     
 He    18.212263773478234        17.689629034158646        1.5541682422530199     
 He    10.213392939377519        1.2090581843580912        1.1521841776522146     
 He    3.3410560108900333        12.852677510000518        8.3878973404667114     
 He    7.1343770604189931        22.497587489229510        9.7948415665695290     
 He    3.9429116912921089        16.884501311477617        2.1571443391542275     
 He    5.1750367407051190        4.2154335504499310        5.5740088882610728     
 He    20.010532408037520        18.481613232186781        7.7849212435655026     
 He    26.869047682618618        11.457330737779731        2.3581363714546306     
 He    20.423392739792224        16.681576440225747        3.1621045006562412     
 He    8.7739604179392945        12.659416995111071        4.3680566944586570     
 He    19.798244043208825        23.104429231712629        7.7849212435655026     
 He    21.242798531276421        11.862793906028973       0.54920808075100658     
 He    5.9835674004346098        1.1966878082141919        7.5839292112650991     
 He    14.971124079133208        24.108229508846062        8.3878973404667114     
 He    20.602495396212756        25.524837865064178        3.3630965329566438     
 He    25.051694652359640        11.445733510144825        8.3878973404667114     
 He    6.3393173113339243        21.501518697186011        5.1720248236602675     
 He    22.039261452517330        12.054121549645936        5.5740088882610728     
 He    20.416025438873135        15.663086341421431        10.196825631170334     
 He    20.603056605342697        24.718936993874156        4.3680566944586570     
 He    17.221613348486592        11.255952163545848        2.5591284037550333     
 He    6.3516655050564959        16.678483846189774        4.7700407590594622     
 He    5.5901422076415628        1.6118153328258542       0.75020011305140932     
 He    22.438861239941602        13.260846698031237        5.1720248236602675     
 He    6.1762109568655736        4.6135518078637316        7.5839292112650991     
 He    3.5480127396532812        14.675908757231364       0.95119214535181196     
 He    25.626187878398881        26.329965587745207        2.7601204360554359     
 He    8.9940366172070849        5.4256378671257046        3.3630965329566438     
 He    2.9651703704910175        2.4018666595815064        7.9859132758659053     
 He    20.452017889808939        3.8142226990001551        5.1720248236602675     
 He    14.187008953398919        15.867170935436793        8.5888893727671132     
 He    1.9300385718164974        14.863757232557857        7.7849212435655026     
 He    9.9663048299008832        17.077375252112567        6.3779770174626833     
 He    2.9715554309902203        3.8223407583445894       0.95119214535181196     
 He    10.571036445764703        14.861437787030875        8.9908734373679184     
 He    17.416992762093287        10.441546658756895        7.9859132758659053     
 He    3.7753150664602795        1.6036972734814203        4.9710327913598658     
 He    10.575105983500203        15.270380123570588        5.3730168559606701     
 He    18.041509861964780        3.0094815505736228        5.5740088882610728     
 He    22.845827730961037        10.646017827026752        6.1769849851622807     
 He    1.7418153959369875        12.057987292190903        3.5640885652570464     
 He    9.1600892947191443        17.880956677775607        6.5789690497630859     
 He    6.7855032306748360        2.6055646793423692        6.5789690497630859     
 He    18.387436970449276        24.107456360337068        8.7898814050675149     
 He    17.387595837524664        23.509505825707375        6.1769849851622807     
 He    19.836341451486366        11.661801906049586       0.54920808075100658     
 He    21.833988948467844        12.653231807039120        7.5839292112650991     
 He    2.0995993788261371        26.920571211539460        9.1918654696683202     
 He    8.9696205854419446        12.652072084275630        8.1869053081663061     
 He    11.570386558033361        16.467054341338969        10.196825631170334     
 He    18.016603207759637        14.470277866198018        3.3630965329566438     
 He    19.861107828297520       0.60414931314745279        2.1571443391542275     
 He    11.616341989223985        2.6152290357047905        1.5541682422530199     
 He    18.020462080519181        13.467250737573579        2.3581363714546306     
 He    25.481533626040395        2.0056812734401901        4.9710327913598658     
 He    3.3366359290005434        14.661605509814979        8.3878973404667114     
 He    4.7567044954909763        12.864661311889922        2.1571443391542275     
 He    22.052240745181873        4.2069289168510000        9.9958335988699307     
 He    25.285592804195780        2.0126396100211332        1.3531762099526174     
 He    23.675617235328033        1.8081684417512767        3.1621045006562412     
 He    18.004956600114983        18.890942142980990        3.9660726298578517     
 He    9.1627553616368385        16.674618103644804        6.7799610820634895     
 He    10.142390477033775        26.118149508639910        8.3878973404667114     
 He    17.793229643524210        24.321205310714848        2.1571443391542275     
 He    8.5430093855787650        24.113254974154522        5.7750009205614754     
 He    2.9432103379915451        11.850036955630577        7.1819451466642938     
 He   0.72099577405487270        14.859504915758391        9.9958335988699307     
 He    7.7869581011772562        3.0040695110106670        8.3878973404667114     
 He    4.9442262844005409        17.686149865868174        3.3630965329566438     
 He   0.16032509790791427        2.6160021842137842        1.1521841776522146     
 He    9.5744930760236802        14.873035014665781        2.9611124683558385     
 He    21.433898538603565        15.680868757128287       0.95119214535181196     
 He    5.3385636286934730        17.473947212508378        9.1918654696683202     
 He    6.7286733646074239        23.904144914830702        9.9958335988699307     
 He    19.054751816613816       0.19752642213472105        4.5690487267590596     
 He    19.004868319729539        22.917353904895133       0.54920808075100658     
 He    22.254146094005684        9.2498979062969706       0.54920808075100658     
 He    13.396228909255363        12.658643846602077        4.7700407590594622     
 He    22.642800660755253        12.861568717853947        3.7650805975574491     
 He    7.3822366457855741        4.0086429366530938        8.5888893727671132     
 He    14.800932073627612        14.268899291964136        3.5640885652570464     
 He    1.9433693046209193        12.058760440699897        3.1621045006562412     
 He    21.008409159676347        20.690205786433033        8.9908734373679184     
 He    5.9374025984698768        24.123305904771438       0.54920808075100658     
 He    22.634311140684250        15.068228400827712        5.9759929528618789     
 He    19.432952880222548        10.853195015078088        2.9611124683558385     
 He    24.476640714960393        1.4007724022295513        5.9759929528618789     
 He    27.058533554152003        12.248155213044376        9.1918654696683202     
 He    6.9853034230489355        5.6289493126320709        2.1571443391542275     
 He    5.3190592967977048        26.723831528359543        6.9809531143638921     
 He    20.996201342901752        25.916770934406028        8.5888893727671132     
 He    21.007918338128370        23.311219845509466        4.7700407590594622     
 He    25.846544234238692        15.063202935519254        8.5888893727671132     
 He    7.3722041739346817        11.456557589270737        2.7601204360554359     
 He    19.453018620356232        2.4107578674349339        3.3630965329566438     
 He    18.391436021048822        21.894611489291353        9.7948415665695290     
 He    25.278787110622588        3.4149447188228641        3.7650805975574491     
 He    2.1441514387529423        12.260139014933779        2.9611124683558385     
 He    21.006445276160502        26.334217904544669       0.54920808075100658     
 He    23.421373385894150        25.330031053156741       0.14722401615020134     
 He    5.5701459591039484        4.6092994910642666        9.7948415665695290     
 He    18.638033109869507        7.0339604412152799        3.1621045006562412     
 He    19.601321180052299        25.126719607650376        1.3531762099526174     
 He    8.7835020682422069        7.8325164015698627        5.9759929528618789     
 He    18.631508369300242        10.856674183368559        1.1521841776522146     
 He    4.7445668671903700        18.292991608351294        1.3531762099526174     
 He    5.7414608806393721        16.870198064061231        9.5938495342691255     
 He    8.9868101910059117        8.8440481637932340        2.5591284037550333     
 He    1.9103236744987639        23.508346102943886        6.7799610820634895     
 He    22.841547826911548        11.245128084419937        8.1869053081663061     
 He    20.805312199658538        25.124013587868898        2.7601204360554359     
 He    11.219829300007349       0.60608218441993700        1.1521841776522146     
 He    22.674021987877634        1.0061333131062220        2.1571443391542275     
 He    14.600219928861602        12.655937826820599        6.1769849851622807
[truncated: 311,085 more chars]
