# Supplementary material for: Design Principles for PFAS Adsorption in Three-Dimensional Covalent Organic Frameworks
Source: J Phys Chem C Nanomater Interfaces. 2026 Apr 8;130(15):5721–32. doi: 10.1021/acs.jpcc.6c01608 (PMC13093484; doi:10.1021/acs.jpcc.6c01608)
Supplement: Supplementary file 2 [file jp6c01608_si_002.zip › COF300/4_PoreSizeDistributions/NH2-Functionalized/summary.dat]

 NH2_DDEC.xyz
V_A^3     7644.935
M _g/mol     2541.217
RHO_g/cm^3        0.552
PLD_A         8.85
LCD_A         9.46
 D            1
 Total               
S_AC_A^2      1188.37
S_AC_m^2/cm^3      1554.45
S_AC_m^2/g      2816.18
 Total               
V_He_A^3     5008.022
V_He_cm^3/g        1.187
V_G_A^3     5229.355
V_G cm^3/g:        1.239
V_PO A^3:     4510.318
V_PO cm^3/g:        1.069
FV_PO:      0.58997
 Network-accessible  
S_AC_A^2      1129.02
S_AC_m^2/cm^3      1476.82
S_AC_m^2/g      2675.54
 Network-accessible  
V_He_A^3     5008.022
V_He_cm^3/g        1.187
V_G_A^3     5228.949
V_G cm^3/g:        1.239
V_PO A^3:     4479.640
V_PO cm^3/g:        1.062
FV_PO:      0.58596
