# Supplementary material for: Design Principles for PFAS Adsorption in Three-Dimensional Covalent Organic Frameworks
Source: J Phys Chem C Nanomater Interfaces. 2026 Apr 8;130(15):5721–32. doi: 10.1021/acs.jpcc.6c01608 (PMC13093484; doi:10.1021/acs.jpcc.6c01608)
Supplement: Supplementary file 2 [file jp6c01608_si_002.zip › COF300/4_PoreSizeDistributions/NH2-Functionalized/Total_psd.txt]

 # Derivative distribution function -dV(r)/dr (or -dV(d)/dd) vs d
  0.125000000      -0.00000000    
  0.375000000      -0.00000000    
  0.625000000      -0.00000000    
  0.875000000      -0.00000000    
   1.12500000      -0.00000000    
   1.37500000      -0.00000000    
   1.62500000      -0.00000000    
   1.87500000      -0.00000000    
   2.12500000      -0.00000000    
   2.37500000       2.31862068E-04
   2.62500000       1.39129162E-03
   2.87500000       5.56528568E-03
   3.12500000       3.01449299E-02
   3.37500000       5.77391386E-02
   3.62500000       6.05217218E-02
   3.87500000       5.49564362E-02
   4.12500000       5.63478470E-02
   4.37500000       6.37681484E-02
   4.62500000       6.49275780E-02
   4.87500000       6.49275780E-02
   5.12500000       6.58550262E-02
   5.37500000       6.37680292E-02
   5.62500000       6.95651770E-02
   5.87500000       7.16521740E-02
   6.12500000       7.04928637E-02
   6.37500000       6.42318726E-02
   6.62500000       5.82028627E-02
   6.87500000       5.33334017E-02
   7.12500000       4.73042727E-02
   7.37500000       4.93912697E-02
   7.62500000       5.07826805E-02
   7.87500000       4.82319593E-02
   8.12500000       4.17391062E-02
   8.37500000       4.59129810E-02
   8.62500000       9.15942192E-02
   8.87500000      0.844289839    
   9.12500000       1.29113042    
   9.37500000      0.512000024    
   9.62500000      -0.00000000    
   9.87500000      -0.00000000    
   10.1250000      -0.00000000    
   10.3750000      -0.00000000    
   10.6250000      -0.00000000    
   10.8750000      -0.00000000    
   11.1250000      -0.00000000    
   11.3750000      -0.00000000    
   11.6250000      -0.00000000    
   11.8750000      -0.00000000    
   12.1250000      -0.00000000    
   12.3750000      -0.00000000    
   12.6250000      -0.00000000    
   12.8750000      -0.00000000    
   13.1250000      -0.00000000    
   13.3750000      -0.00000000    
   13.6250000      -0.00000000    
   13.8750000      -0.00000000    
   14.1250000      -0.00000000    
   14.3750000      -0.00000000    
   14.6250000      -0.00000000    
   14.8750000      -0.00000000    
   15.1250000      -0.00000000    
   15.3750000      -0.00000000    
   15.6250000      -0.00000000    
   15.8750000      -0.00000000    
   16.1250000      -0.00000000    
   16.3750000      -0.00000000    
   16.6250000      -0.00000000    
   16.8750000      -0.00000000    
   17.1250000      -0.00000000    
   17.3750000      -0.00000000    
   17.6250000      -0.00000000    
   17.8750000      -0.00000000    
   18.1250000      -0.00000000    
   18.3750000      -0.00000000    
   18.6250000      -0.00000000    
   18.8750000      -0.00000000    
   19.1250000      -0.00000000    
   19.3750000      -0.00000000    
