# Supplementary material for: Design Principles for PFAS Adsorption in Three-Dimensional Covalent Organic Frameworks
Source: J Phys Chem C Nanomater Interfaces. 2026 Apr 8;130(15):5721–32. doi: 10.1021/acs.jpcc.6c01608 (PMC13093484; doi:10.1021/acs.jpcc.6c01608)
Supplement: Supplementary file 2 [file jp6c01608_si_002.zip › COF300/4_PoreSizeDistributions/Pristine/COF300.cif]

##########################################################################
#               Crystallographic Information Format file
#               Produced by PyCifRW module
#
#  This is a CIF file.  CIF has been adopted by the International
#  Union of Crystallography as the standard for data archiving and
#  transmission.
#
#  For information on this file format, follow the CIF links at
#  http://www.iucr.org
##########################################################################

data_image0

_cell_length_a                          27.1335
_cell_length_b                          27.1329
_cell_length_c                          10.3842
_cell_angle_alpha                       90.1055
_cell_angle_beta                        90.0827
_cell_angle_gamma                       90.1368
_symmetry_space_group_name_H-M          'P 1'
_space_group_name_Hall                  'P 1'
loop_
  _atom_site_type_symbol
  _atom_site_label
  _atom_site_fract_x
  _atom_site_fract_y
  _atom_site_fract_z
  _atom_site_charge
         C         C         0.47028   0.45825   0.03365   -0.132197           
         C         C         0.50445   0.45248   0.93247   0.061284  
         C         C         0.50025   0.41022   0.84634   0.064514  
         C         C         0.54115   0.48866   0.91457   -0.107779           
         N         N         0.52828   0.40576   0.74630   -0.291176           
         C         C         0.52059   0.36738   0.65818   0.198570  
         C         C         0.56032   0.35368   0.57918   -0.158690           
         C         C         0.55507   0.31696   0.48574   -0.142956           
         C         C         0.50969   0.29329   0.46684   0.057651  
         C         C         0.47000   0.30693   0.54629   -0.123572           
         C         C         0.47492   0.34341   0.63920   -0.170764           
         H         H         0.44202   0.43022   0.04774   0.107513  
         H         H         0.47154   0.38303   0.87057   0.068964  
         H         H         0.56738   0.48334   0.83675   0.115006  
         H         H         0.59532   0.37262   0.59249   0.116098  
         H         H         0.58655   0.30703   0.42645   0.110225  
         H         H         0.43467   0.28840   0.53434   0.109470  
         H         H         0.44307   0.35401   0.69618   0.112835  
         C         C         0.96958   0.96014   0.54036   -0.130425           
         C         C         0.99714   0.95762   0.42546   0.060527  
         C         C         0.99595   0.91256   0.34817   0.063624  
         C         C         0.02403   -0.00059  0.38564   -0.107837           
         N         N         0.01937   0.90950   0.24024   -0.277297           
         C         C         0.01315   0.86869   0.15936   0.200143  
         C         C         0.05429   0.85099   0.09161   -0.165220           
         C         C         0.04948   0.81300   0.00194   -0.145561           
         C         C         0.00324   0.79253   0.97297   0.054944  
         C         C         0.96242   0.80922   0.04383   -0.123169           
         C         C         0.96694   0.84655   0.13537   -0.179292           
         H         H         0.94806   0.92815   0.56984   0.107795  
         H         H         0.97403   0.88168   0.38661   0.073476  
         H         H         0.04416   0.99741   0.29529   0.116505  
         H         H         0.09003   0.86766   0.11086   0.115235  
         H         H         0.08211   0.79969   0.95238   0.110539  
         H         H         0.92641   0.79274   0.02643   0.110612  
         H         H         0.93452   0.85999   0.18585   0.115902  
         C         C         0.02970   0.53937   0.52543   -0.131926           
         C         C         0.99873   0.54096   0.41620   0.059256  
         C         C         -0.00100  0.58496   0.33605   0.064454  
         C         C         0.96914   0.49976   0.38626   -0.107383           
         N         N         0.97208   0.58859   0.23370   -0.286503           
         C         C         0.97874   0.62865   0.15083   0.200822  
         C         C         0.93815   0.64550   0.07914   -0.164006           
         C         C         0.94349   0.68365   0.99034   -0.145691           
         C         C         0.98962   0.70519   0.96699   0.056332  
         C         C         0.03014   0.68823   0.03881   -0.123748           
         C         C         0.02515   0.65060   0.12849   -0.174449           
         H         H         0.05277   0.57117   0.54748   0.107767  
         H         H         0.02364   0.61488   0.36805   0.071899  
         H         H         0.94581   0.50135   0.30108   0.117560  
         H         H         0.90246   0.62815   0.09437   0.116868  
         H         H         0.91151   0.69631   0.93680   0.109115  
         H         H         0.06627   0.70457   0.02285   0.110403  
         H         H         0.05738   0.63700   0.17969   0.113696  
         C         C         0.52770   0.04015   0.04223   -0.130724           
         C         C         0.50346   0.04125   0.92199   0.060085  
         C         C         0.50591   0.08572   0.84323   0.064081  
         C         C         0.47764   -0.00096  0.87993   -0.110220           
         N         N         0.48260   0.08860   0.73491   -0.283033           
         C         C         0.48855   0.12918   0.65358   0.199787  
         C         C         0.44799   0.14330   0.57789   -0.163112           
         C         C         0.45203   0.18144   0.48878   -0.145812           
         C         C         0.49701   0.20568   0.46856   0.055405  
         C         C         0.53739   0.19211   0.54592   -0.123652           
         C         C         0.53352   0.15461   0.63668   -0.176815           
         H         H         0.54783   0.07263   0.07488   0.107938  
         H         H         0.52803   0.11643   0.88213   0.074101  
         H         H         0.45948   0.00039   0.78653   0.118503  
         H         H         0.41337   0.12364   0.59033   0.117549  
         H         H         0.41989   0.19199   0.43284   0.110193  
         H         H         0.57238   0.21131   0.53437   0.111743  
         H         H         0.56567   0.14397   0.69271   0.115299  
         C         C         0.28570   0.71645   0.28300   -0.131739           
         C         C         0.28905   0.74629   0.17212   0.058564  
         C         C         0.33282   0.74388   0.09110   0.066601  
         C         C         0.24920   0.77709   0.13981   -0.107810           
         N         N         0.33750   0.77163   0.99072   -0.288862           
         C         C         0.37687   0.76490   0.90572   0.197071  
         C         C         0.39136   0.80523   0.82984   -0.160365           
         C         C         0.42864   0.80055   0.73838   -0.143895           
         C         C         0.45200   0.75525   0.71759   0.057976  
         C         C         0.43791   0.71505   0.79492   -0.122893           
         C         C         0.40093   0.71943   0.88651   -0.173443           
         H         H         0.31641   0.69242   0.30749   0.109035  
         H         H         0.36114   0.71705   0.11982   0.071429  
         H         H         0.25226   0.79947   0.05337   0.117537  
         H         H         0.37286   0.84029   0.84453   0.117811  
         H         H         0.43944   0.83247   0.68188   0.107753  
         H         H         0.45644   0.67982   0.78312   0.111228  
         H         H         0.38998   0.68738   0.94240   0.114086  
         C         C         0.78654   0.21520   0.76824   -0.136054           
         C         C         0.79233   0.24768   0.66323   0.060917  
         C         C         0.83648   0.24450   0.58379   0.064379  
         C         C         0.75493   0.28224   0.63715   -0.110580           
         N         N         0.84372   0.27400   0.48795   -0.287721           
         C         C         0.88375   0.26736   0.40493   0.197947  
         C         C         0.90090   0.30888   0.33748   -0.159831           
         C         C         0.93839   0.30482   0.24632   -0.145393           
         C         C         0.95951   0.25903   0.21763   0.060229  
         C         C         0.94335   0.21781   0.28805   -0.124255           
         C         C         0.90588   0.22139   0.37862   -0.173061           
         H         H         0.81530   0.18828   0.78782   0.109897  
         H         H         0.86314   0.21581   0.61120   0.071480  
         H         H         0.75960   0.30678   0.55534   0.116851  
         H         H         0.88391   0.34430   0.35794   0.115239  
         H         H         0.95076   0.33753   0.19535   0.110309  
         H         H         0.96013   0.18213   0.26953   0.108768  
         H         H         0.89282   0.18831   0.42698   0.113599  
         C         C         0.21121   0.27592   0.78437   -0.134063           
         C         C         0.20961   0.24772   0.67011   0.060833  
         C         C         0.16615   0.25051   0.58778   0.065395  
         C         C         0.25053   0.21851   0.63676   -0.106277           
         N         N         0.16299   0.22617   0.48099   -0.285491           
         C         C         0.12298   0.23368   0.39842   0.199275  
         C         C         0.10661   0.19354   0.32389   -0.162124           
         C         C         0.06846   0.19907   0.23509   -0.145048           
         C         C         0.04647   0.24510   0.21518   0.057693  
         C         C         0.06225   0.28501   0.29156   -0.123948           
         C         C         0.10003   0.27982   0.38094   -0.175890           
         H         H         0.17962   0.29866   0.80982   0.108798  
         H         H         0.13627   0.27454   0.62185   0.070530  
         H         H         0.24893   0.19737   0.54767   0.116785  
         H         H         0.12441   0.15805   0.33702   0.117654  
         H         H         0.05620   0.16739   0.17931   0.110451  
         H         H         0.04469   0.32072   0.27949   0.110244  
         H         H         0.11297   0.31174   0.43495   0.115021  
         C         C         0.70990   0.78509   0.27851   -0.133231           
         C         C         0.70666   0.75521   0.16746   0.058578  
         C         C         0.66198   0.75653   0.08934   0.063383  
         C         C         0.74697   0.72511   0.13417   -0.104505           
         N         N         0.65754   0.73042   0.98575   -0.286475           
         C         C         0.61636   0.73590   0.90583   0.199028  
         C         C         0.60177   0.69505   0.83150   -0.160059           
         C         C         0.56331   0.69869   0.74294   -0.143707           
         C         C         0.53928   0.74364   0.72239   0.056594  
         C         C         0.55277   0.78408   0.79981   -0.121754           
         C         C         0.59071   0.78066   0.88931   -0.175356           
         H         H         0.67866   0.80824   0.30430   0.108014  
         H         H         0.63242   0.78085   0.12419   0.072508  
         H         H         0.74397   0.70230   0.04826   0.114801  
         H         H         0.62142   0.66054   0.84452   0.116638  
         H         H         0.55250   0.66637   0.68763   0.111200  
         H         H         0.53343   0.81891   0.78816   0.108100  
         H         H         0.60152   0.81312   0.94421   0.113682  
         C         C         0.54303   0.52965   0.99453   -0.133256           
         C         C         0.50834   0.53575   0.09452   0.060215  
         C         C         0.51073   0.57963   0.17539   0.065340  
         C         C         0.47216   0.49916   0.11389   -0.109283           
         N         N         0.48103   0.58603   0.27126   -0.290391           
         C         C         0.48625   0.62687   0.35291   0.198386  
         C         C         0.44490   0.64081   0.42569   -0.159747           
         C         C         0.44754   0.67975   0.51343   -0.145998           
         C         C         0.49172   0.70537   0.53380   0.061381  
         C         C         0.53291   0.69183   0.45952   -0.123988           
         C         C         0.53063   0.65319   0.37187   -0.172797           
         H         H         0.57159   0.55745   0.98088   0.108522  
         H         H         0.53899   0.60691   0.14879   0.070139  
         H         H         0.44611   0.50418   0.19234   0.116041  
         H         H         0.41083   0.62019   0.41277   0.117642  
         H         H         0.41497   0.68993   0.56797   0.109888  
         H         H         0.56740   0.71185   0.47173   0.110694  
         H         H         0.56374   0.64258   0.31993   0.113175  
         C         C         0.02420   0.04194   0.46034   -0.131744           
         C         C         0.99726   0.04412   0.57644   0.059768  
         C         C         -0.00026  0.08862   0.65545   0.067056  
         C         C         0.96939   0.00276   0.61468   -0.110662           
         N         N         0.97573   0.09239   0.76242   -0.285183           
         C         C         0.98328   0.13280   0.84405   0.198502  
         C         C         0.94359   0.14838   0.92065   -0.159975           
         C         C         0.94936   0.18655   0.00943   -0.143420           
         C         C         0.99517   0.20943   0.02846   0.057170  
         C         C         0.03470   0.19431   0.95030   -0.124579           
         C         C         0.02912   0.15684   0.85973   -0.176055           
         H         H         0.04516   0.07418   0.42974   0.108534  
         H         H         0.02344   0.11851   0.61919   0.070234  
         H         H         0.94810   0.00519   0.70317   0.118004  
         H         H         0.90825   0.12986   0.90943   0.116594  
         H         H         0.91790   0.19809   0.06652   0.108833  
         H         H         0.07048   0.21203   0.96158   0.110485  
         H         H         0.06064   0.14499   0.80305   0.113740  
         C         C         0.97017   0.45842   0.46479   -0.132219           
         C         C         0.00097   0.45702   0.57432   0.058811  
         C         C         0.00018   0.41398   0.65778   0.066441  
         C         C         0.03082   0.49804   0.60373   -0.105506           
         N         N         0.02682   0.41181   0.76095   -0.286814           
         C         C         0.02028   0.37271   0.84687   0.201243  
         C         C         0.06068   0.35742   0.92148   -0.163097           
         C         C         0.05550   0.31975   0.01173   -0.145145           
         C         C         0.00973   0.29710   0.03278   0.056624  
         C         C         0.96937   0.31264   0.95828   -0.122744           
         C         C         0.97425   0.34984   0.86753   -0.175471           
         H         H         0.94709   0.42654   0.44301   0.107627  
         H         H         0.97499   0.38404   0.62904   0.071589  
         H         H         0.05418   0.49615   0.68878   0.115928  
         H         H         0.09609   0.37540   0.90672   0.117047  
         H         H         0.08740   0.30836   0.06757   0.109922  
         H         H         0.93366   0.29516   0.97221   0.111511  
         H         H         0.94222   0.36216   0.81356   0.114070  
         C         C         0.47593   0.95715   0.95648   -0.132869           
         C         C         0.50007   0.95611   0.07693   0.060429  
         C         C         0.49696   0.91221   0.15782   0.066108  
         C         C         0.52604   0.99827   0.11868   -0.108984           
         N         N         0.52039   0.90967   0.26608   -0.285271           
         C         C         0.51357   0.86977   0.34938   0.199827  
         C         C         0.55345   0.85543   0.42735   -0.165608           
         C         C         0.54839   0.81762   0.51728   -0.142516           
         C         C         0.50312   0.79357   0.53483   0.054716  
         C         C         0.46346   0.80759   0.45566   -0.127427           
         C         C         0.46823   0.84500   0.36513   -0.172113           
         H         H         0.45599   0.92456   0.92352   0.108826  
         H         H         0.47354   0.88190   0.12208   0.070663  
         H         H         0.54431   0.99686   0.21190   0.117227  
         H         H         0.58842   0.87457   0.41606   0.118514  
         H         H         0.57996   0.80701   0.57544   0.110928  
         H         H         0.42824   0.78874   0.46537   0.111674  
         H         H         0.43648   0.85617   0.30832   0.114332  
         C         C         0.71322   0.28429   0.71439   -0.132855           
         C         C         0.70751   0.25188   0.81970   0.060291  
         C         C         0.66396   0.25552   0.90156   0.065841  
         C         C         0.74485   0.21720   0.84538   -0.107009           
         N         N         0.65818   0.22714   0.00047   -0.292922           
         C         C         0.61905   0.23390   0.08656   0.198205  
         C         C         0.60630   0.19382   0.16571   -0.155549           
         C         C         0.56975   0.19822   0.25946   -0.146121           
         C         C         0.54524   0.24299   0.27891   0.057483  
         C         C         0.55743   0.28284   0.19821   -0.122599           
         C         C         0.59358   0.27874   0.10429   -0.171426           
         H         H         0.68437   0.31106   0.69398   0.109357  
         H         H         0.63713   0.28406   0.87421   0.069415  
         H         H         0.73992   0.19240   0.92660   0.114959  
         H         H         0.62601   0.15929   0.15266   0.115936  
         H         H         0.56073   0.16660   0.31916   0.110436  
         H         H         0.53799   0.31760   0.20978   0.109628  
         H         H         0.60281   0.31073   0.04599   0.113823  
         C         C         0.20753   0.77830   0.21710   -0.131041           
         C         C         0.20430   0.74883   0.32874   0.059353  
         C         C         0.16044   0.75223   0.40962   0.063964  
         C         C         0.24404   0.71773   0.36048   -0.110411           
         N         N         0.15509   0.72540   0.51141   -0.284845           
         C         C         0.11538   0.73276   0.59510   0.199882  
         C         C         0.09621   0.69153   0.66010   -0.163473           
         C         C         0.05903   0.69673   0.75146   -0.142059           
         C         C         0.04056   0.74334   0.78419   0.056496  
         C         C         0.05887   0.78439   0.71695   -0.125082           
         C         C         0.09564   0.77953   0.62451   -0.174836           
         H         H         0.17669   0.80207   0.19196   0.107078  
         H         H         0.13234   0.77891   0.37834   0.072898  
         H         H         0.24125   0.69513   0.44664   0.117135  
         H         H         0.11101   0.65537   0.63702   0.115432  
         H         H         0.04448   0.66421   0.79925   0.108356  
         H         H         0.04408   0.82077   0.73790   0.110103  
         H         H         0.11008   0.81214   0.57676   0.114104  
         C         C         0.78902   0.72477   0.21055   -0.133107           
         C         C         0.79223   0.75463   0.32179   0.058364  
         C         C         0.83606   0.75196   0.40298   0.064293  
         C         C         0.75201   0.78496   0.35457   -0.105331           
         N         N         0.84088   0.77880   0.50530   -0.285803           
         C         C         0.88007   0.77059   0.59030   0.199950  
         C         C         0.89796   0.81069   0.66268   -0.163636           
         C         C         0.93454   0.80416   0.75544   -0.142045           
         C         C         0.95371   0.75732   0.78193   0.056146  
         C         C         0.93638   0.71741   0.70782   -0.122983           
         C         C         0.90016   0.72357   0.61440   -0.174579           
         H         H         0.82000   0.70110   0.18558   0.108112  
         H         H         0.86427   0.72519   0.37294   0.072344  
         H         H         0.75471   0.80752   0.44101   0.116515  
         H         H         0.88235   0.84691   0.64476   0.115610  
         H         H         0.94816   0.83589   0.80879   0.107921  
         H         H         0.95155   0.68086   0.72391   0.109038  
         H         H         0.88631   0.69163   0.56202   0.113393  
         C         C         0.29170   0.21755   0.71627   -0.131972           
         C         C         0.29342   0.24583   0.83043   0.060054  
         C         C         0.33715   0.24393   0.91233   0.063794  
         C         C         0.25250   0.27510   0.86339   -0.109766           
         N         N         0.34080   0.27022   0.01592   -0.287650           
         C         C         0.38084   0.26415   0.09964   0.199162  
         C         C         0.39585   0.30480   0.17433   -0.161391           
         C         C         0.43396   0.30062   0.26415   -0.144699           
         C         C         0.45770   0.25545   0.28462   0.055447  
         C         C         0.44272   0.21490   0.20939   -0.124427           
         C         C         0.40494   0.21874   0.11948   -0.172472           
         H         H         0.32335   0.19496   0.69072   0.108348  
         H         H         0.36673   0.21902   0.88045   0.071789  
         H         H         0.25432   0.29663   0.95170   0.119122  
         H         H         0.37709   0.33978   0.16034   0.117160  
         H         H         0.44486   0.33283   0.31983   0.110998  
         H         H         0.46086   0.17955   0.22269   0.109532  
         H         H         0.39314   0.18631   0.06586   0.113436  
         C         C         0.00273   0.25273   0.12307   0.007925  
         C         C         0.49633   0.74948   0.62660   0.011587  
         C         C         0.50248   0.24937   0.37480   0.014065  
         C         C         0.99673   0.74961   0.87688   0.012916 
