# Supplementary material for: Design Principles for PFAS Adsorption in Three-Dimensional Covalent Organic Frameworks
Source: J Phys Chem C Nanomater Interfaces. 2026 Apr 8;130(15):5721–32. doi: 10.1021/acs.jpcc.6c01608 (PMC13093484; doi:10.1021/acs.jpcc.6c01608)
Supplement: Supplementary file 2 [file jp6c01608_si_002.zip › COF300/4_PoreSizeDistributions/Pristine/COF300.xyz]

292
image0
 C   12.730150   12.432971    0.349427
 C   13.644204   12.259197    9.682929
 C   13.534271   11.114214    8.788540
 C   14.637927   13.241206    9.497052
 N   14.296612   10.995118    7.749707
 C   14.091763    9.955448    6.834654
 C   15.171849    9.585242    6.014305
 C   15.033176    8.590715    5.044008
 C   13.803675    7.948842    4.847747
 C   12.724672    8.317413    5.672769
 C   12.854413    9.305438    6.637562
 H   11.964962   11.672169    0.495740
 H   12.756667   10.376008    9.040148
 H   15.351150   13.098349    8.688955
 H   16.120094   10.098882    6.152518
 H   15.888871    8.322421    4.428330
 H   11.767425    7.814870    5.548679
 H   11.988670    9.591954    7.229252
 C   26.237797   26.040957    5.611191
 C   26.987481   25.974784    4.418050
 C   26.959270   24.753659    3.615457
 C    0.581492   27.109427    4.004552
 N    0.463054   24.672700    2.494693
 C    0.298140   23.566960    1.654822
 C    1.416574   23.088006    0.951294
 C    1.289867   22.058948    0.020145
 C    0.021986   21.484938   10.103488
 C   26.060740   21.955584    0.455138
 C   26.179593   22.966698    1.405705
 H   25.655514   25.172413    5.917316
 H   26.365929   23.915062    4.014625
 H    1.129173   27.056892    3.066342
 H    2.384957   23.539941    1.151189
 H    2.161849   21.679603    9.889677
 H   25.084992   21.508767    0.274454
 H   25.298299   23.330396    1.929898
 C    0.763047   14.624565    5.456156
 C   27.057756   14.669799    4.321892
 C   27.063433   15.865178    3.489601
 C   26.257993   13.552500    4.010990
 N   26.334298   15.965632    2.426781
 C   26.513653   17.054160    1.566245
 C   25.412288   17.512721    0.821803
 C   25.541052   18.530384   10.283860
 C   26.791673   19.115271   10.041390
 C    0.772636   18.672879    0.403010
 C    0.638333   17.650154    1.334262
 H    1.386626   15.486966    5.685126
 H    0.596085   16.676380    3.821894
 H   25.626143   13.597273    3.126466
 H   24.444789   17.041675    0.979954
 H   24.673304   18.874910    9.727892
 H    1.752150   19.116535    0.237278
 H    1.512959   17.280167    1.865932
 C   14.315114    1.088574    0.438524
 C   13.644139    1.101567    9.574102
 C   13.708916    2.309672    8.756245
 C   12.882134   27.089919    9.137344
 N   13.077871    2.389890    7.631432
 C   13.237906    3.492498    6.786887
 C   12.137591    3.877063    6.000909
 C   12.246075    4.913616    5.075575
 C   13.465272    5.571703    4.865608
 C   14.560643    5.202029    5.668927
 C   14.456705    4.182809    6.611394
 H   14.858717    1.969223    0.777567
 H   14.306536    3.142176    9.160190
 H   12.455485   -0.004485    8.167463
 H   11.199317    3.343394    6.130088
 H   11.374159    5.200939    4.494685
 H   15.508973    5.723200    5.548990
 H   15.328897    3.893043    7.193219
 C    7.701384   19.433889    2.938720
 C    7.792011   20.245658    1.787324
 C    8.981014   20.181818    0.945998
 C    6.709229   21.081967    1.451811
 N    9.092717   20.917521   10.287806
 C   10.162673   20.736547    9.405152
 C   10.554362   21.832267    8.617201
 C   11.567573   21.707036    7.667465
 C   12.204657   20.478317    7.451577
 C   11.823792   19.386097    8.254586
 C   10.818738   19.503185    9.205672
 H    8.535844   18.781419    3.193029
 H    9.750743   19.453296    1.244231
 H    6.792104   21.690856    0.554203
 H   10.049901   22.783262    8.769744
 H   11.859394   22.574199    7.080759
 H   12.329035   18.430434    8.132052
 H   10.522865   18.632507    9.786043
 C   21.316125    5.824267    7.977536
 C   21.472699    6.707552    6.887094
 C   22.672040    6.622792    6.062176
 C   20.456058    7.645763    6.616275
 N   22.868012    7.425046    5.066957
 C   23.955840    7.246475    4.204863
 C   24.419501    8.374321    3.504450
 C   25.438365    8.265909    2.557829
 C   26.014822    7.024047    2.259907
 C   25.577959    5.904282    2.991161
 C   24.559676    5.999683    3.931655
 H   22.097935    5.093476    8.180858
 H   23.396866    5.843826    6.346805
 H   20.582407    8.313169    5.766746
 H   23.955901    9.334974    3.716910
 H   25.772651    9.154399    2.028548
 H   26.035847    4.936538    2.798846
 H   24.206731    5.101202    4.433833
 C    5.701234    7.471463    8.145033
 C    5.661360    6.708506    6.958537
 C    4.483192    6.785784    6.103608
 C    6.774055    5.916595    6.612225
 N    4.400627    6.127417    4.994683
 C    3.315767    6.332766    4.137262
 C    2.875309    5.245082    3.363329
 C    1.841139    5.396828    2.441215
 C    1.241790    6.646133    2.234466
 C    1.666226    7.727541    3.027609
 C    2.690326    7.585009    3.955746
 H    4.842232    8.087976    8.409310
 H    3.670375    7.437133    6.457397
 H    6.733347    5.344714    5.687099
 H    3.360388    4.281887    3.499674
 H    1.511371    4.538328    1.861986
 H    1.187629    8.696685    2.902272
 H    3.038556    8.450054    4.516595
 C   19.207036   21.296373    2.892096
 C   19.122722   20.487771    1.738933
 C   17.911483   20.525083    0.927722
 C   20.218923   19.671711    1.393244
 N   17.779267   19.799473   10.236197
 C   16.662752   19.949692    9.406294
 C   16.270634   18.842740    8.634439
 C   15.228172   18.943200    7.714817
 C   14.573550   20.163214    7.501422
 C   14.935801   21.258983    8.305364
 C   15.964125   21.164473    9.234748
 H   18.357498   21.924003    3.159904
 H   17.107320   21.184286    1.289610
 H   20.140288   19.054457    0.501140
 H   16.805849   17.906136    8.769640
 H   14.937782   18.067326    7.140468
 H   14.408956   22.204242    8.184389
 H   16.254513   22.044154    9.804839
 C   14.685085   14.351847   10.327370
 C   13.756918   14.534598    0.981512
 C   13.817713   15.723639    1.821280
 C   12.777309   13.541438    1.182653
 N   13.009995   15.895452    2.816810
 C   13.147763   17.001992    3.664678
 C   12.023799   17.378830    4.420438
 C   12.091593   18.433702    5.331545
 C   13.288386   19.128454    5.543071
 C   14.408006   18.762498    4.771735
 C   14.349958   17.715765    3.861562
 H   15.458421   15.106402   10.185626
 H   14.583137   16.464331    1.545061
 H   12.068980   13.676142    1.997292
 H   11.100890   16.819599    4.286275
 H   11.206379   18.708869    5.897898
 H   15.342360   19.305463    4.898525
 H   15.249815   17.428880    3.322208
 C    0.647014    1.129132    4.780249
 C   27.047654    1.186058    5.985852
 C   27.110879    2.391955    6.806305
 C   26.293550    0.063112    6.382943
 N   26.457556    2.492196    7.917100
 C   26.658572    3.587070    8.764760
 C   25.579486    4.008332    9.560188
 C   25.747232    5.061448    0.097923
 C   26.988450    5.681882    0.295534
 C    0.914700    5.253974    9.868078
 C    0.767080    4.239043    8.927584
 H    1.214102    2.004481    4.462494
 H    0.619051    3.203649    6.429775
 H   25.714394    0.127349    7.301838
 H   24.621956    3.506047    9.443677
 H   24.892009    5.373467    0.690755
 H    1.884220    5.734552    9.985212
 H    1.623946    3.918604    8.339009
 C   26.287442   12.429325    4.826459
 C   -0.011897   12.389241    5.963838
 C   -0.031795   11.219846    6.830500
 C    0.794940   13.501666    6.269236
 N    0.689636   11.158991    7.901836
 C    0.513428   10.096451    8.794043
 C    1.609494    9.680161    9.568806
 C    1.485019    8.675496    0.121806
 C    0.244270    8.060534    0.340393
 C   26.267783    8.464449    9.950944
 C   26.399145    9.475528    9.008580
 H   25.663593   11.564747    4.600292
 H   26.420582   10.408039    6.532059
 H    1.427626   13.448755    7.152410
 H    2.569347   10.168292    9.415536
 H    2.350478    8.365383    0.701658
 H   25.299768    7.989900   10.095595
 H   25.530068    9.810838    8.448147
 C   12.837302   25.951858    9.932253
 C   13.505555   25.940490    0.798854
 C   13.422802   24.747809    1.638830
 C   14.206856   27.083609    1.232393
 N   14.057081   24.676818    2.763020
 C   13.873367   23.592622    3.628022
 C   14.955211   23.202044    4.437676
 C   14.819017   22.174429    5.371524
 C   13.591979   21.521548    5.553766
 C   12.516143   21.903468    4.731651
 C   12.644503   22.920242    3.791573
 H   12.298865   25.068232    9.589990
 H   12.789835   23.926098    1.267700
 H   14.701277   27.043567    2.200406
 H   15.902998   23.721583    4.320438
 H   15.675437   21.885436    5.975468
 H   11.561577   21.391827    4.832482
 H   11.783142   23.224403    3.201648
 C   19.323029    7.699905    7.418348
 C   19.168618    6.818513    8.511905
 C   17.985491    6.915708    9.361954
 C   20.183644    5.877055    8.778571
 N   17.844004    6.162940    0.004881
 C   16.780543    6.344709    0.898854
 C   16.436000    5.255709    1.720761
 C   15.442581    5.373298    2.694277
 C   14.774346    6.587662    2.896249
 C   15.103733    7.670451    2.058247
 C   16.086282    7.561005    1.082965
 H   18.538799    8.426642    7.206407
 H   17.256061    7.690603    9.077947
 H   20.050266    5.202605    9.621973
 H   16.973234    4.319063    1.585248
 H   15.198990    4.514214    3.314212
 H   14.573831    8.613366    2.178391
 H   16.335526    8.430101    0.477568
 C    5.577340   21.113317    2.254404
 C    5.489934   20.311575    3.413693
 C    4.298426   20.402276    4.253564
 C    6.569758   19.467135    3.743286
 N    4.153475   19.672352    5.310569
 C    3.074272   19.870448    6.179620
 C    2.555820   18.750516    6.854592
 C    1.545290   18.889857    7.803290
 C    1.040624   20.153891    8.143164
 C    1.535787   21.268980    7.444932
 C    2.535186   21.138886    6.485019
 H    4.739379   21.758747    1.993346
 H    3.534715   21.126779    3.928748
 H    6.494229   18.852283    4.637987
 H    2.960084   17.769835    6.614925
 H    1.151888   18.006582    8.299549
 H    1.131812   22.255672    7.662480
 H    2.925597   22.024602    5.989175
 C   21.358764   19.661023    2.186387
 C   21.442261   20.469079    3.341523
 C   22.630478   20.395077    4.184613
 C   20.348495   21.291388    3.681916
 N   22.757988   21.121363    5.247122
 C   23.820608   20.896974    6.129777
 C   24.302345   21.983613    6.881383
 C   25.293920   21.804659    7.844619
 C   25.816708   20.533250    8.119696
 C   25.350181   19.451800    7.350124
 C   24.368406   19.620727    6.380035
 H   22.201267   19.019267    1.927095
 H   23.398098   19.669307    3.872673
 H   20.418999   21.901848    4.579524
 H   23.876713   22.966708    6.695299
 H   25.660623   22.664562    8.398614
 H   25.763922   18.459786    7.517205
 H   23.995461   18.755108    5.836112
 C    7.890012    5.889024    7.437871
 C    7.933138    6.654154    8.623327
 C    9.118582    6.601032    9.473791
 C    6.820445    7.447700    8.965590
 N    9.229352    7.331527    0.165316
 C   10.314916    7.165226    1.034679
 C   10.718437    8.266745    1.810273
 C   11.751418    8.151609    2.742979
 C   12.398188    6.925628    2.955543
 C   11.995482    5.826833    2.174342
 C   10.971478    5.932745    1.240701
 H    8.750634    5.276583    7.172555
 H    9.923282    5.925764    9.142744
 H    6.867110    8.030178    9.882616
 H   10.207356    9.216119    1.664998
 H   12.044253    9.024491    3.321170
 H   12.489775    4.867433    2.312451
 H   10.654206    5.053854    0.683902
 C    0.055857    6.854921    1.277980
 C   13.409223   20.323505    6.506722
 C   13.612267    6.758932    3.891987
 C   26.983067   20.322238    9.105672
