# Supplementary material for: Design Principles for PFAS Adsorption in Three-Dimensional Covalent Organic Frameworks
Source: J Phys Chem C Nanomater Interfaces. 2026 Apr 8;130(15):5721–32. doi: 10.1021/acs.jpcc.6c01608 (PMC13093484; doi:10.1021/acs.jpcc.6c01608)
Supplement: Supplementary file 2 [file jp6c01608_si_002.zip › COF300/4_PoreSizeDistributions/Pristine/Network-accessible_psd.txt]

 # Derivative distribution function -dV(r)/dr (or -dV(d)/dd) vs d
  0.125000000      -0.00000000    
  0.375000000      -0.00000000    
  0.625000000      -0.00000000    
  0.875000000      -0.00000000    
   1.12500000      -0.00000000    
   1.37500000      -0.00000000    
   1.62500000      -0.00000000    
   1.87500000      -0.00000000    
   2.12500000      -0.00000000    
   2.37500000       7.22885132E-04
   2.62500000       2.89154053E-03
   2.87500000       9.63854790E-03
   3.12500000       4.16867733E-02
   3.37500000       6.09638691E-02
   3.62500000       5.75903654E-02
   3.87500000       5.71084023E-02
   4.12500000       5.59035540E-02
   4.37500000       5.90361357E-02
   4.62500000       6.67470694E-02
   4.87500000       8.21686983E-02
   5.12500000       9.32530165E-02
   5.37500000       8.77108574E-02
   5.62500000       8.04818869E-02
   5.87500000       7.49397278E-02
   6.12500000       6.69879913E-02
   6.37500000       6.72289133E-02
   6.62500000       6.16867542E-02
   6.87500000       4.67469692E-02
   7.12500000       3.87951136E-02
   7.37500000       4.00000811E-02
   7.62500000       4.86747026E-02
   7.87500000       4.53011990E-02
   8.12500000       3.83132696E-02
   8.37500000       5.71084023E-02
   8.62500000      0.221927762    
   8.87500000       1.12530124    
   9.12500000       1.12506020    
   9.37500000      0.186024100    
   9.62500000      -0.00000000    
   9.87500000      -0.00000000    
   10.1250000      -0.00000000    
   10.3750000      -0.00000000    
   10.6250000      -0.00000000    
   10.8750000      -0.00000000    
   11.1250000      -0.00000000    
   11.3750000      -0.00000000    
   11.6250000      -0.00000000    
   11.8750000      -0.00000000    
   12.1250000      -0.00000000    
   12.3750000      -0.00000000    
   12.6250000      -0.00000000    
   12.8750000      -0.00000000    
   13.1250000      -0.00000000    
   13.3750000      -0.00000000    
   13.6250000      -0.00000000    
   13.8750000      -0.00000000    
   14.1250000      -0.00000000    
   14.3750000      -0.00000000    
   14.6250000      -0.00000000    
   14.8750000      -0.00000000    
   15.1250000      -0.00000000    
   15.3750000      -0.00000000    
   15.6250000      -0.00000000    
   15.8750000      -0.00000000    
   16.1250000      -0.00000000    
   16.3750000      -0.00000000    
   16.6250000      -0.00000000    
   16.8750000      -0.00000000    
   17.1250000      -0.00000000    
   17.3750000      -0.00000000    
   17.6250000      -0.00000000    
   17.8750000      -0.00000000    
   18.1250000      -0.00000000    
   18.3750000      -0.00000000    
   18.6250000      -0.00000000    
   18.8750000      -0.00000000    
   19.1250000      -0.00000000    
   19.3750000      -0.00000000    
