# Supplementary material for: Design Principles for PFAS Adsorption in Three-Dimensional Covalent Organic Frameworks
Source: J Phys Chem C Nanomater Interfaces. 2026 Apr 8;130(15):5721–32. doi: 10.1021/acs.jpcc.6c01608 (PMC13093484; doi:10.1021/acs.jpcc.6c01608)
Supplement: Supplementary file 2 [file jp6c01608_si_002.zip › COF300/4_PoreSizeDistributions/Pristine/new.xyz]

         292

C           12.72530  12.42240   0.34455
C           13.63935  12.24862   9.67805
C           13.52942  11.10364   8.78366
C           14.63308  13.23063   9.49217
N           14.29176  10.98454   7.74483
C           14.08691   9.94487   6.82977
C           15.16700   9.57467   6.00942
C           15.02832   8.58014   5.03913
C           13.79882   7.93827   4.84287
C           12.71982   8.30684   5.66789
C           12.84956   9.29486   6.63268
H           11.96011  11.66160   0.49086
H           12.75182  10.36543   9.03527
H           15.34630  13.08778   8.68407
H           16.11524  10.08831   6.14764
H           15.88402   8.31185   4.42345
H           11.76257   7.80430   5.54380
H           11.98382   9.58138   7.22437
C           26.23295  26.03038   5.60631
C           26.98263  25.96421   4.41317
C           26.95442  24.74309   3.61058
C            0.57664  27.09885   3.99967
N            0.45820  24.66213   2.48981
C            0.29329  23.55639   1.64994
C            1.41172  23.07743   0.94641
C            1.28502  22.04837   0.01526
C            0.01713  21.47436  10.09861
C           26.05589  21.94501   0.45026
C           26.17474  22.95612   1.40082
H           25.65066  25.16184   5.91243
H           26.36108  23.90449   4.00974
H            1.12432  27.04632   3.06146
H            2.38011  23.52937   1.14631
H            2.15700  21.66903   9.88480
H           25.08014  21.49819   0.26957
H           25.29345  23.31982   1.92502
C            0.75820  14.61399   5.45127
C           27.05290  14.65923   4.31701
C           27.05858  15.85460   3.48472
C           26.25314  13.54193   4.00611
N           26.32945  15.95506   2.42190
C           26.50880  17.04359   1.56136
C           25.40744  17.50215   0.81692
C           25.53620  18.51981  10.27898
C           26.78682  19.10470  10.03651
C            0.76778  18.66231   0.39813
C            0.63348  17.63958   1.32938
H            1.38177  15.47639   5.68025
H            0.59123  16.66581   3.81701
H           25.62129  13.58670   3.12159
H           24.43994  17.03110   0.97507
H           24.66845  18.86434   9.72301
H            1.74730  19.10596   0.23240
H            1.50811  17.26959   1.86105
C           14.31026   1.07800   0.43364
C           13.63929   1.09099   9.56922
C           13.70406   2.29910   8.75136
C           12.87728  27.07935   9.13246
N           13.07302   2.37932   7.62655
C           13.23305   3.48192   6.78201
C           12.13274   3.86649   5.99603
C           12.24122   4.90304   5.07069
C           13.46042   5.56113   4.86073
C           14.55579   5.19146   5.66405
C           14.45185   4.17224   6.60651
H           14.85387   1.95865   0.77269
H           14.30168   3.13160   9.15531
H           12.45063  -0.01506   8.16258
H           11.19447   3.33282   6.12521
H           11.36931   5.19037   4.48980
H           15.50412   5.71263   5.54411
H           15.32405   3.88247   7.18834
C            7.69653  19.42332   2.93384
C            7.78716  20.23508   1.78244
C            8.97616  20.17124   0.94112
C            6.70438  21.07139   1.44693
N            9.08787  20.90695  10.28293
C           10.15782  20.72597   9.40027
C           10.54951  21.82169   8.61232
C           11.56272  21.69646   7.66258
C           12.19981  20.46774   7.44670
C           11.81894  19.37552   8.24971
C           10.81389  19.49261   9.20079
H            8.53099  18.77085   3.18815
H            9.74589  19.44272   1.23935
H            6.78725  21.68028   0.54932
H           10.04505  22.77269   8.76486
H           11.85454  22.56363   7.07588
H           12.32418  18.41986   8.12717
H           10.51801  18.62193   9.78116
C           21.31127   5.81369   7.97265
C           21.46785   6.69698   6.88221
C           22.66719   6.61222   6.05729
C           20.45121   7.63519   6.61139
N           22.86316   7.41447   5.06208
C           23.95099   7.23590   4.19998
C           24.41465   8.36375   3.49957
C           25.43351   8.25534   2.55295
C           26.00997   7.01347   2.25503
C           25.57311   5.89371   2.98628
C           24.55482   5.98911   3.92677
H           22.09308   5.08290   8.17598
H           23.39201   5.83325   6.34192
H           20.57756   8.30260   5.76187
H           23.95105   9.32440   3.71203
H           25.76780   9.14383   2.02367
H           26.03100   4.92596   2.79397
H           24.20188   5.09063   4.42895
C            5.69638   7.46089   8.14015
C            5.65651   6.69793   6.95366
C            4.47834   6.77521   6.09873
C            6.76920   5.90602   6.60734
N            4.39578   6.11684   4.98980
C            3.31092   6.32219   4.13238
C            2.87046   5.23451   3.35845
C            1.83629   5.38625   2.43633
C            1.23694   6.63556   2.22958
C            1.66137   7.71697   3.02273
C            2.68547   7.57444   3.95086
H            4.83738   8.07740   8.40443
H            3.66552   7.42656   6.45252
H            6.72850   5.33414   5.68222
H            3.35554   4.27131   3.49479
H            1.50652   4.52775   1.85711
H            1.18278   8.68611   2.89739
H            3.03370   8.43948   4.51171
C           19.20218  21.28580   2.88721
C           19.11787  20.47720   1.73405
C           17.90663  20.51451   0.92284
C           20.21407  19.66114   1.38836
N           17.77442  19.78890  10.23132
C           16.65790  19.93912   9.40141
C           16.26578  18.83217   8.62956
C           15.22332  18.93263   7.70994
C           14.56870  20.15264   7.49654
C           14.93095  21.24841   8.30048
C           15.95927  21.15390   9.22987
H           18.35265  21.91343   3.15502
H           17.10247  21.17371   1.28473
H           20.13544  19.04388   0.49626
H           16.80100  17.89556   8.76476
H           14.93293  18.05675   7.13559
H           14.40410  22.19367   8.17951
H           16.24966  22.03358   9.79996
C           14.68023  14.34127  10.32249
C           13.75207  14.52402   0.97663
C           13.81286  15.71307   1.81640
C           12.77246  13.53086   1.17777
N           13.00514  15.88488   2.81193
C           13.14291  16.99142   3.65980
C           12.01895  17.36826   4.41556
C           12.08674  18.42313   5.32666
C           13.28353  19.11788   5.53819
C           14.40315  18.75192   4.76685
C           14.34511  17.70519   3.85668
H           15.45357  15.09583  10.18074
H           14.57829  16.45376   1.54018
H           12.06413  13.66557   1.99241
H           11.09604  16.80903   4.28139
H           11.20153  18.69830   5.89302
H           15.33751  19.29489   4.89364
H           15.24496  17.41831   3.31733
C            0.64216   1.11856   4.77537
C           27.04280   1.17548   5.98097
C           27.10603   2.38138   6.80142
C           26.28870   0.05254   6.37806
N           26.45270   2.48162   7.91222
C           26.65372   3.57650   8.75988
C           25.57463   3.99776   9.55531
C           25.74238   5.05087   0.09304
C           26.98360   5.67131   0.29065
C            0.90985   5.24340   9.86320
C            0.76223   4.22847   8.92270
H            1.20925   1.99391   4.45761
H            0.61420   3.19308   6.42489
H           25.70954   0.11678   7.29696
H           24.61710   3.49547   9.43880
H           24.88716   5.36289   0.68587
H            1.87937   5.72398   9.98033
H            1.61909   3.90803   8.33413
C           26.28259  12.41875   4.82158
C           -0.01675  12.37867   5.95896
C           -0.03665  11.20927   6.82562
C            0.79009  13.49109   6.26436
N            0.68478  11.14842   7.89696
C            0.50858  10.08588   8.78916
C            1.60464   9.66959   9.56393
C            1.48017   8.66492   0.11693
C            0.23942   8.04996   0.33551
C           26.26293   8.45388   9.94606
C           26.39429   9.46495   9.00370
H           25.65874  11.55417   4.59541
H           26.41573  10.39747   6.52718
H            1.42277  13.43818   7.14753
H            2.56450  10.15772   9.41066
H            2.34563   8.35481   0.69678
H           25.29492   7.97933  10.09071
H           25.52522   9.80026   8.44327
C           12.83245  25.94128   9.92737
C           13.50070  25.92992   0.79397
C           13.41795  24.73724   1.63395
C           14.20200  27.07304   1.22751
N           14.05223  24.66624   2.75814
C           13.86852  23.58205   3.62314
C           14.95036  23.19147   4.43279
C           14.81417  22.16386   5.36664
C           13.58713  21.51097   5.54889
C           12.51129  21.89289   4.72677
C           12.63965  22.90967   3.78669
H           12.29401  25.05766   9.58511
H           12.78498  23.91552   1.26282
H           14.69643  27.03299   2.19552
H           15.89815  23.71101   4.31556
H           15.67059  21.87486   5.97059
H           11.55673  21.38125   4.82760
H           11.77829  23.21383   3.19677
C           19.31818   7.68933   7.41347
C           19.16377   6.80794   8.50702
C           17.98064   6.90513   9.35707
C           20.17879   5.86648   8.77369
N           17.83915   6.15237   0.00000
C           16.77569   6.33414   0.89397
C           16.43115   5.24514   1.71588
C           15.43773   5.36272   2.68940
C           14.76949   6.57709   2.89137
C           15.09888   7.65988   2.05337
C           16.08143   7.55043   1.07808
H           18.53395   8.41607   7.20153
H           17.25121   7.68003   9.07307
H           20.04541   5.19203   9.61709
H           16.96838   4.30849   1.58037
H           15.19414   4.50364   3.30933
H           14.56898   8.60279   2.17351
H           16.33067   8.41953   0.47269
C            5.57249  21.10274   2.24952
C            5.48508  20.30100   3.40881
C            4.29357  20.39170   4.24868
C            6.56491  19.45656   3.73840
N            4.14862  19.66178   5.30569
C            3.06942  19.85987   6.17474
C            2.55097  18.73994   6.84971
C            1.54044  18.87928   7.79841
C            1.03577  20.14332   8.13828
C            1.53094  21.25841   7.44005
C            2.53033  21.12831   6.48014
H            4.73453  21.74817   1.98847
H            3.52986  21.11621   3.92387
H            6.48938  18.84171   4.63311
H            2.95523  17.75926   6.61004
H            1.14704  17.99601   8.29467
H            1.12696  22.24510   7.65760
H            2.92075  22.01403   5.98429
C           21.35391  19.65045   2.18151
C           21.43741  20.45851   3.33664
C           22.62563  20.38450   4.17973
C           20.34364  21.28081   3.67704
N           22.75314  21.11079   5.24224
C           23.81576  20.88640   6.12490
C           24.29749  21.97304   6.87650
C           25.28907  21.79409   7.83974
C           25.81186  20.52268   8.11482
C           25.34533  19.44123   7.34524
C           24.36355  19.61015   6.37515
H           22.19642  19.00869   1.92221
H           23.39325  19.65873   3.86779
H           20.41415  21.89127   4.57464
H           23.87186  22.95613   6.69042
H           25.65577  22.65399   8.39373
H           25.75907  18.44921   7.51232
H           23.99061  18.74453   5.83123
C            7.88516   5.87845   7.43299
C            7.92829   6.64358   8.61845
C            9.11373   6.59046   9.46891
C            6.81559   7.43713   8.96071
N            9.22450   7.32095   0.16043
C           10.31006   7.15465   1.02980
C           10.71359   8.25617   1.80539
C           11.74657   8.14104   2.73810
C           12.39334   6.91505   2.95066
C           11.99063   5.81626   2.16946
C           10.96663   5.92217   1.23582
H            8.74578   5.26601   7.16767
H            9.91843   5.91519   9.13786
H            6.86226   8.01960   9.87774
H           10.20250   9.20555   1.66012
H           12.03940   9.01392   3.31629
H           12.48492   4.85686   2.30757
H           10.64935   5.04328   0.67902
C            0.05101   6.84435   1.27310
C           13.40437  20.31293   6.50184
C           13.60742   6.74836   3.88711
C           26.97822  20.31166   9.10079
