# Supplementary material for: Design Principles for PFAS Adsorption in Three-Dimensional Covalent Organic Frameworks
Source: J Phys Chem C Nanomater Interfaces. 2026 Apr 8;130(15):5721–32. doi: 10.1021/acs.jpcc.6c01608 (PMC13093484; doi:10.1021/acs.jpcc.6c01608)
Supplement: Supplementary file 2 [file jp6c01608_si_002.zip › COF300/4_PoreSizeDistributions/Pristine/probe_occupiable_volume.xyz]

        8300

 He    21.173875568066894        10.347938018665356        7.3409553186520204     
 He    7.8945129463948724        16.982777152632767        6.1350252936681269     
 He    22.364864351045863        18.191302540046312        4.7281069311869173     
 He    2.6763012909576527        14.573142068148499        4.9290952686842333     
 He    19.187802667365105        1.1047001913509280        6.1350252936681269     
 He    8.3278630077214011        3.1123586439040105        7.3409553186520204     
 He    26.022986656512469        1.9131028694189927        3.7231652437003397     
 He    3.3125029935456891        2.1163158924874321        2.5172352187164453     
 He    7.6730890998219108        26.028734509153015        5.3310719436788645     
 He    5.5209269202545777        9.7163119902975881E-002   7.5419436561493365     
 He    8.9277822459285670        5.7292853811452700        5.1300836061815493     
 He    6.0602569356799965        26.627250042844100        7.7429319936466516     
 He    18.554859922400237        11.952878270252970        8.9488620186305461     
 He    23.006813957616348        2.7177977023156465        3.3211885687057086     
 He    10.117542864025920        15.183893490905241       0.70834018124060472     
 He    7.9314759657558209        2.1114956937645983        5.1300836061815493     
 He    7.7038025727879491        13.165482287355069        5.3310719436788645     
 He    4.0910456986986121        13.978334379628826       0.50735184374328912     
 He    23.579972586353747        12.154978939769986        8.3458970061385997     
 He    22.358468508679387        22.819966359529211        1.5122935312298673     
 He    16.106699919154018        26.421812312672813        10.154792043614441     
 He    8.0735836947596713        24.212423975119858        9.3508386936251782     
 He    6.1067828200524419        11.163385602559101        1.1103168562352361     
 He    24.584860191110433        14.372524536700048        4.7281069311869173     
 He    12.736325236131542        11.361036857870424        2.9192118937110765     
 He    19.551488932417829        17.385495353598238        5.7330486186734957     
 He    18.927943490789861        23.810447343188670        9.3508386936251782     
 He    23.353817471516283        21.598092729498585        10.154792043614441     
 He    4.4855591160928885        12.960786126218064        7.3409553186520204     
 He    16.751046537105633        15.185005844456665       0.10537516874865782     
 He    21.779206629518644        12.770179776732421        1.7132818687271829     
 He    6.0615963012427869        25.822555209947446        8.1449086686412837     
 He    24.617493256136850       0.70531905103972969        4.7281069311869173     
 He    16.343065837387005        14.774130384114093        4.9290952686842333     
 He    17.920152274850903        26.830833850429681        6.3360136311654429     
 He    10.127967675279452        8.7459640432148706        4.1251419186949709     
 He    16.136697741849584        16.783271974735740        5.3310719436788645     
 He    20.331907740836392        26.024285094947324        7.7429319936466516     
 He    19.143662922175110        20.200444130667961        5.1300836061815493     
 He    13.763925215767912        2.1163158924874321        2.5172352187164453     
 He    21.194185974176769        5.1322529855227490        1.9142702062244985     
 He    8.5061503939292873        15.179444076699548        3.1202002312083921     
 He    8.9208170492631869        10.962026502076368        1.3113051937325517     
 He    20.337666517017524        23.612425303360205        7.7429319936466516     
 He    20.952552049976426        19.595625260185479        6.1350252936681269     
 He    16.748259083993215        10.746206805425130        9.3508386936251782     
 He    23.000152225092783        3.3140885289038859        6.9389786436573893     
 He    20.191386001849391       0.69975728328261355        7.7429319936466516     
 He    9.9359965201948626        4.7254561548687297        4.5271185936896021     
 He    4.5190056811779256        1.5122385910392300        3.1202002312083921     
 He    20.202789874836142       0.31112889396850657       0.50735184374328912     
 He    18.961558096243834        10.950902966562134        7.3409553186520204     
 He    3.8877250316206919        13.370549233009212        3.1202002312083921     
 He    3.6475090570682660        26.021318818810194        9.3508386936251782     
 He    24.003846760258245        3.7156943763179306        7.1399669811547053     
 He    18.372663161490813        8.3480660409722347        1.9142702062244985     
 He    9.5433265894701780       0.70531905103972969        4.7281069311869173     
 He    24.615516824388713        3.7268179118321627        1.1103168562352361     
 He    8.3268923394925274        2.9095164053527123        8.3458970061385997     
 He    7.0987374014932882        14.775613522182658        4.1251419186949709     
 He    2.0409590559173130        26.426261726878508        7.7429319936466516     
 He    13.929246962063909        13.763627036529012        7.9439203311439677     
 He    2.5103558293693351       0.50581387314270110        3.9241535811976553     
 He    9.4733969030392853        26.824159729121142        9.9538037061171245     
 He    9.3371482786990612        2.5131015411786430        5.3310719436788645     
 He    24.005842457709409        7.1454732058329480       0.10537516874865782     
 He    23.162123078787463        22.214776704529584        2.7182235562137609     
 He    8.5390844444031799        2.1174282460388554        1.9142702062244985     
 He    2.8748472009763355        13.158808166046528        8.9488620186305461     
 He    7.0998543656937274        12.357821178321284        7.3409553186520204     
 He    6.7085455449292013        8.7426269825606013        5.9340369561708117     
 He    8.2789351545791430        24.822804613359455        5.3310719436788645     
 He    16.134298251774112        17.788213554563704        5.3310719436788645     
 He    22.401393439880792       0.69864492973119030        8.3458970061385997     
 He    17.542280598509020        17.587966807632395        4.9290952686842333     
 He    6.8913877655283127        15.977094003770521        6.5370019686627581     
 He    8.2871042930344316        22.010822112426862        4.3261302561922861     
 He    12.097756660064084        26.637261224806910        2.3162468812191297     
 He    13.923767426932885        15.571038742150785        8.7478736811332301     
 He    24.580530236775900        15.576600509907902        5.7330486186734957     
 He    13.899113715595456        26.627620827361241        7.5419436561493365     
 He    12.113918503101381        16.577834244564453        7.7429319936466516     
 He    17.170268026830755        6.1349698582478673        3.1202002312083921     
 He    24.990465623845296        11.756339368493071        6.5370019686627581     
 He    7.9224908485475716        7.9464601935581909        1.7132818687271829     
 He    9.3250504998392092        7.3360795553185909        5.7330486186734957     
 He    10.147554037614512       0.90853207410816916        3.5221769062030241     
 He    10.298554948848464        22.819224790494928        1.9142702062244985     
 He    1.2359216314517087        25.416870732844849        10.154792043614441     
 He    26.369117351971685        26.033925492392989        2.5172352187164453     
 He    17.939738637185961        18.993401881322981        5.7330486186734957     
 He    4.5251766434877112       0.51211720993409948       0.50735184374328912     
 He    3.0504014950652238        23.811188912222953        8.9488620186305461     
 He    10.119619624256547        12.364124515112682        3.9241535811976553     
 He    10.112030712298845        15.176848585079561        4.5271185936896021     
 He    6.0678567198363806        24.419344843359706        6.1350252936681269     
 He    11.720299648545192        13.564492643149125        6.9389786436573893     
 He    15.733760168041620        17.185248606666928        5.3310719436788645     
 He    26.398892773304901        14.782287643491197       0.50735184374328912     
 He    19.170838196467869        9.5502880915943837        3.9241535811976553     
 He    8.2717935240404863        25.620083755913292        8.9488620186305461     
 He    22.357809698096673        23.827132646460019       0.30636350624597347     
 He    8.3132520594105621        13.375369431732047       0.50735184374328912     
 He    23.817789070830699       0.50915093379697085        2.1152585437218141     
 He    17.950350754511454        17.595753282492357       0.70834018124060472     
 He    10.148166880708148        2.7237302545899036       0.10537516874865782     
 He    17.574211364157989        2.5086521269729500        7.7429319936466516     
 He    23.754008602312226        24.418232489808286        6.7379903061600741     
 He    22.954347905800812        26.641339854495463       0.10537516874865782     
 He    20.136788828809813        24.418974058842565        6.3360136311654429     
 He    12.559352992394736        2.5212588005557466       0.90932851873792042     
 He    11.715801653841725        16.179565457804681        5.7330486186734957     
 He    8.3126283441182416        10.955352380767827        4.9290952686842333     
 He    20.391336510622967        2.1096417711788926        6.1350252936681269     
 He    18.760634440547044        14.579816189457039        1.3113051937325517     
 He    20.394796125211119       0.90445344441961728        5.7330486186734957     
 He    19.181553120970197        3.1127294284211517        7.1399669811547053     
 He    20.565038924537919        11.953249054770112        8.7478736811332301     
 He    10.507726327085663        15.370421210702332        8.5468853436359158     
 He    19.993921960740757        3.1234821794182430        1.3113051937325517     
 He    12.161794625235300       0.91409384186528531       0.50735184374328912     
 He    8.4940768381611438        15.970419882461982        10.154792043614441     
 He    8.1020983346152224        12.757573103149625        8.5468853436359158     
 He    2.0871839548422808        10.357207631593884        2.3162468812191297     
 He    24.361226639228299        24.222064372565523        4.1251419186949709     
 He    22.194442639151443        7.9486849006610374       0.50735184374328912     
 He    20.773594980987141        7.9308872438382654        10.154792043614441     
 He    19.156677008270414        12.556214002666891        8.7478736811332301     
 He    6.6716042699656191        24.823546182393738        4.9290952686842333     
 He    21.787364895775248        9.3533784053173417        1.7132818687271829     
 He    8.9056743206381768        13.160291304115093        8.1449086686412837     
 He    23.357052206047744        24.021446841117072        3.9241535811976553     
 He    17.151763533405745        14.981792821388225        1.3113051937325517     
 He    10.516809294082066        14.978826545251097        2.9192118937110765     
 He    1.0386933425984497        24.816872061085199        8.5468853436359158     
 He    5.0814034179239238        20.209342959079347       0.30636350624597347     
 He    1.8817647831363666        11.359553719801859        3.7231652437003397     
 He    18.177622833549357        5.7348471489023867        2.1152585437218141     
 He    7.4989176600905481        16.990934412009871        1.7132818687271829     
 He    10.721371476934623        9.3385470246316995        9.7528153686198085     
 He    17.755980109351395        14.580186973974181        1.1103168562352361     
 He    10.515358727838098        14.976972622665391        3.9241535811976553     
 He    23.198540966941216        3.9155703387321004        7.7429319936466516     
 He    16.711887163328537        26.223048703810065        8.9488620186305461     
 He    22.973066407083831        13.561155582494855        8.7478736811332301     
 He    16.538786720308536        17.589820730218097        3.9241535811976553     
 He    17.984558937356038       0.10012939604010450        5.9340369561708117     
 He    19.744186609971571        18.786110228565988        9.1498503561278621     
 He    6.2666032868200476        23.408470711257486        9.3508386936251782     
 He    10.112263985859881        17.394764966526765       0.70834018124060472     
 He    16.146585815400265        12.763876439941022        5.1300836061815493     
 He    20.600326497598211       0.70865611169399945        2.9192118937110765     
 He    18.535550322420949        24.427502102736810        1.7132818687271829     
 He    20.587648492240771        5.5308925567996656        3.7231652437003397     
 He    6.5134617281930103        3.7101326085608144        10.154792043614441     
 He    23.352711379514528        24.620703943842440        5.9340369561708117     
 He    4.8659306109927360        21.400441474187261        8.3458970061385997     
 He    22.956169648073036        20.394016756290732        9.1498503561278621     
 He    6.0979790941061491        10.950532182044995        7.5419436561493365     
 He    10.504556825746304        16.575980321978747        8.7478736811332301     
 He    23.585910275102496        8.9369411772176530        9.5518270311224924     
 He    27.005207853878545        12.770550561249562        1.5122935312298673     
 He    5.6729093719160844        22.815516945323516        3.9241535811976553     
 He    3.8865754508242025        13.973884965423133        2.9192118937110765     
 He    15.145033273657532        13.171414839629326        2.1152585437218141     
 He    9.2894377182397356        22.007485051772591        6.1350252936681269     
 He    20.384574449616910        2.5042027127672570        10.154792043614441     
 He    9.3422808608935313        2.9228646479697913        1.1103168562352361     
 He    19.766248567772887        14.177468773008712        1.5122935312298673     
 He    22.599101626749142        1.0976552855252475        9.9538037061171245     
 He    24.169109188172143        22.822191066632055       0.30636350624597347     
 He    6.8997901775446353        15.383027884285129        1.7132818687271829     
 He    23.748417866500027        25.419095439947696        8.9488620186305461     
 He    9.5033729813374883        15.975981650219099        7.1399669811547053     
 He    8.8832738034046521        25.832566391910255        2.7182235562137609     
 He    12.723224172446768        14.166716022011622        7.3409553186520204     
 He    18.745090397992065        15.971161451496265        9.7528153686198085     
 He    4.9031486483120874        9.9567141377312609        1.5122935312298673     
 He    4.2786434106539328        16.783642759252881        5.1300836061815493     
 He    4.2544152363381800        24.615142176085325        8.9488620186305461     
 He    7.0769873013381321        20.594263503222045        9.5518270311224924     
 He   0.67507231073782914        12.164990121732796        2.9192118937110765     
 He    17.946088512063366        17.187102529252630        4.3261302561922861     
 He    17.928611526554981        24.019222134014225        5.1300836061815493     
 He    3.6642026804197361        24.026637824357046        1.1103168562352361     
 He    19.792163060587981        3.3240997108666948        1.5122935312298673     
 He    10.689150598036859        24.417490920774004        7.1399669811547053     
 He    10.496173679433008        23.621324131771591        2.9192118937110765     
 He    4.8752493302445137        17.985123240840743        7.5419436561493365     
 He    16.978698185676137        2.9213815099012268        1.9142702062244985     
 He    21.194185974176769        5.1322529855227490        1.9142702062244985     
 He    16.547939877885721        10.343859388976805        9.5518270311224924     
 He    11.894994475086385        24.820579906256611        6.5370019686627581     
 He    19.140070362508414        19.389445960979909        8.9488620186305461     
 He    22.385220724644810        10.153253039491162        3.9241535811976553     
 He    23.785302301775850        11.555721837044619        6.3360136311654429     
 He   0.67201401007964556        14.177097988491571        1.7132818687271829     
 He    6.2652639212572572        24.213165544154137        8.9488620186305461     
 He    3.6582541194723026        26.639856716426898       0.90932851873792042     
 He    7.5288719939913822        4.9331185921428613       0.90932851873792042     
 He    20.164208248862291        16.591553271698675       0.30636350624597347     
 He    23.151934019789305        25.628982584324678        4.1251419186949709     
 He    22.761988787679279        17.177091347289821        9.7528153686198085     
 He    24.359328791565289        26.235655377392863        2.1152585437218141     
 He    4.0673433898870277        18.786481013083129        8.9488620186305461     
 He    24.778428208410553        15.774251765219224        7.5419436561493365     
 He    16.552446266093533        13.575245394146215        1.1103168562352361     
 He    2.0377678101805863        26.422183097189954        9.9538037061171245     
 He    9.4886508323454724        25.432443682564777        1.7132818687271829     
 He    19.138896558620218        24.024783901771340        2.1152585437218141     
 He    19.366727119758337        10.954981596250688        5.1300836061815493     
 He    19.349317846136397        16.174374474564704        8.5468853436359158     
 He    14.165802665063199        1.9145860074875569        2.9192118937110765     
 He    9.1090735718012201        12.760168594769612        7.1399669811547053     
 He    24.391918367796972        10.149174409802610        6.1350252936681269     
 He    21.792554317657476        7.5455959151784286        1.1103168562352361     
 He    5.8617678653490710        25.824038348016011        7.3409553186520204     
 He    18.360109707707576        9.3400301627002644        8.9488620186305461     
 He    5.6966927435071337        11.757822506561636        5.7330486186734957     
 He    24.184077961618218        10.946824336873583        9.5518270311224924     
 He    19.140393092353257        21.204273356944505        5.7330486186734957     
 He    23.185838738492070        12.769808992215280        1.9142702062244985     
 He    3.6996039328555419        8.3469536874208128        2.5172352187164453     
 He    23.198505871650823        7.3427536766271304        2.1152585437218141     
 He    24.582628741403894        13.966469275080311        6.9389786436573893     
 He    18.948411065069983        16.578946598115877        7.1399669811547053     
 He    22.201128594766715        3.3203918656952842        3.5221769062030241     
 He    19.948624241249927        16.976103031324229        9.7528153686198085     
 He    26.206642377170205        11.366227841110399       0.10537516874865782     
 He    10.317037697876108        12.762764086389600        5.7330486186734957     
 He    8.3064222865180657        15.382657099767988        1.9142702062244985     
 He    16.917696776765737        25.422803285119109        6.9389786436573893     
 He    18.582279342452718        4.1254574831090789        2.9192118937110765     
 He    24.390199432701579        11.356587443664731        5.3310719436788645     
 He    17.521991936796514        24.013289581739969        8.3458970061385997     
 He    23.996914180188917        10.762892108696478       0.30636350624597347     
 He    20.371839604571715        9.5439847548029846        7.3409553186520204     
 He    18.984937675210574        4.3279289371432368        2.1152585437218141     
 He    17.975863933396582        5.9354646803508384        2.3162468812191297     
 He    25.197066992943753        11.965114159318626        2.3162468812191297     
 He    17.929503610698731        25.229972228530617        2.5172352187164453     
 He    21.390722835851264        4.9249613327657578        5.3310719436788645     
 He    24.356527987559847        26.433677417221329        3.7231652437003397     
 He    16.154887898934096        11.968080435455756       0.70834018124060472     
 He    6.3292341745420329       0.10272488766009204        4.5271185936896021     
 He    22.547305257715003        24.618850021256733        6.9389786436573893     
 He    1.4824874808815376        10.959801794973520        2.5172352187164453     
 He    7.2970826545469860        12.957819850080934        8.9488620186305461     
 He    3.5131014407032923        1.9142152229704157        3.1202002312083921     
 He    11.121150421601914        10.746948374459413        8.9488620186305461     
 He    10.755051315580696       0.10791587090006713        1.7132818687271829     
 He    20.368992833077201        12.564371262043995        4.3261302561922861     
 He    3.4556925914595875        25.226635167876346        4.3261302561922861     
 He    17.176953982446026        1.5066768232821139        6.1350252936681269     
 He    21.546745128598509        26.438868400461303       0.90932851873792042     
 He    7.0840177311956136        18.990435605185851        7.3409553186520204     
 He    25.021144001520945        2.3202704845901536       0.90932851873792042     
 He    17.957025837928043        12.362641377044119        4.7281069311869173     
 He    21.390321521921297        4.1180417927662569        6.9389786436573893     
 He    20.956960588396083        17.383641431012531        6.7379903061600741     
 He    21.344674370799574        25.429477406427647        3.3211885687057086     
 He    19.327744179854520        26.428486433981355        6.5370019686627581     
 He    21.949549757327933        24.020705272082790        4.3261302561922861     
 He    10.544700218645296        1.1039586223166460        6.5370019686627581     
 He    5.7216800568880908        3.1208866877982557        2.7182235562137609     
 He    6.8767684237131306        20.393645971773591        9.3508386936251782     
 He    18.140705781677482        17.783764140358013        7.7429319936466516     
 He    14.164140569655563       0.90445344441961728        5.7330486186734957     
 He    5.4864286241612019        17.592416221838086        2.5172352187164453     
 He    12.922851951375497        13.761773113943306        8.9488620186305461     
 He    11.293779360111161        25.427623483841941        4.3261302561922861     
 He    5.6581570850223590        25.215882416879257        10.154792043614441     
 He    21.594165575809040        6.9441141053502147       0.30636350624597347     
 He    5.9037413940246317        9.9511523699741442        4.5271185936896021     
 He    26.405131447501127        12.169439535938489       0.50735184374328912     
 He    18.980396191712373        4.5237262698688543        4.9290952686842333     
 He    2.9055824183397414        1.5051936852135495        6.9389786436573893     
 He    10.515683936377282        11.550160069287502        9.3508386936251782     
 He    18.728985394642525        23.813042834808659        7.9439203311439677     
 He    24.209322771651916       0.49580269117989201        9.3508386936251782     
 He    5.0815062251007568        15.169432894736739        8.5468853436359158     
 He    23.163966565457056        17.177091347289821        9.7528153686198085     
 He    6.2761770240302281        23.420706600323143        2.7182235562137609     
 He    10.350484262961146        1.3142165512107657        1.5122935312298673     
 He    22.973768706461279        14.973264777493981        5.9340369561708117     
 He    21.197366347714809        4.5315127447288166       0.70834018124060472     
 He    8.5280467900560097        6.7401595132474927        1.9142702062244985     
 He    22.797119192569319        7.9483141161438962       0.70834018124060472     
 He    4.6722296486140706        17.982527749220758        8.9488620186305461     
 He    21.386615282879085        7.7421348169383286        3.5221769062030241     
 He    6.8786855370791677        24.831332657253700       0.70834018124060472     
 He    7.7094041807988312        12.769438207698139        2.1152585437218141     
 He    8.5090080376224861        12.763876439941022        5.1300836061815493     
 He    2.3019134522956284        9.3084490214424026E-002   9.7528153686198085     
 He    13.907483511015728        24.219098096428397        5.7330486186734957     
 He    17.520495403063471        26.833800126566807        4.7281069311869173     
 He    6.0768635814419980        19.794018084531082        7.5419436561493365     
 He    22.395431528040334        7.9486849006610374       0.50735184374328912     
 He    11.694718757773623        26.837507971738219        2.7182235562137609     
 He    6.6910794316195030        16.179565457804681        5.7330486186734957     
 He    11.696817262401620        25.227376736910628        3.9241535811976553     
 He    20.591118979027609        4.9305231005228736        2.3162468812191297     
 He    6.1260464525426572        1.5111262374878067        3.7231652437003397     
 He    7.2984195414154369        17.394764966526765       0.70834018124060472     
 He    24.350725722583981        26.426261726878508        7.7429319936466516     
 He    12.719553028694946        14.363625708288662        9.5518270311224924     
 He    23.586756391757170        12.970055739146590        2.3162468812191297     
 He    19.764721896138134        9.9418827570456170        9.5518270311224924     
 He    6.5251013534351348       0.29778065135142773        7.7429319936466516     
 He    9.3356868402564110        1.9064287481104532        7.3409553186520204     
 He    21.990642074058428        7.5418880700070172        3.1202002312083921     
 He    20.591588004844020        4.1247159140747964        3.3211885687057086     
 He    21.601252845354281        3.1227406103839610        1.7132818687271829     
 He    4.0808808627921618        13.360538051046403        8.5468853436359158     
 He    22.590371527499293        10.360173907731012       0.70834018124060472     
 He    7.0677011986824052        25.824038348016011        7.3409553186520204     
 He    18.789439193651390        3.1253361020039483       0.30636350624597347     
 He    18.745101270190748        16.575980321978747        8.7478736811332301     
 He    3.2799811292004493        16.590070133630110        1.1103168562352361     
 He    24.599211164074188        11.165239525144807       0.10537516874865782     
 He    3.2581633171588513        24.021446841117072        3.9241535811976553     
 He    19.150750191720348        16.379070635701705        6.5370019686627581     
 He    18.735546798683593        23.015022123220543        4.7281069311869173     
 He    14.539265802985424        13.369436879457789        3.7231652437003397     
 He    21.169166044199759        11.954732192838676        7.9439203311439677     
 He    23.003565872191864        4.9312646695571560        1.9142702062244985     
 He    23.584850150589816        9.1371879241489644        9.9538037061171245     
 He    22.346384080712557        23.006123294809157        9.5518270311224924     
 He    19.540294109900408        24.024042332737057        2.5172352187164453     
 He    4.8930841408881296        9.5406476941487153        9.1498503561278621     
 He    21.755892283744004        23.022067029046223       0.90932851873792042     
 He    6.2696156199891568        24.218727311911255        5.9340369561708117     
 He    21.785155190466075        10.156960884662572        1.9142702062244985     
 He    19.173037029578357        8.1418867417666672        4.7281069311869173     
 He    23.010284444403183        2.1174282460388554        1.9142702062244985     
 He    7.0684603377476094        25.018601946085077        8.1449086686412837     
 He    23.782401169287915        11.552013991873208        8.3458970061385997     
 He    15.946979780868903        14.378457088974304        1.5122935312298673     
 He    14.568528709707497       0.50433073507413684        4.7281069311869173     
 He    20.350433978658771        18.387099872771934        7.5419436561493365     
 He    16.750143580763204        13.369436879457789        3.7231652437003397     
 He    26.230046179228655       0.71125160331398696        1.5122935312298673     
 He    10.926454567902669        11.158194619319126        3.9241535811976553     
 He    15.748368637658118        12.163877768181372        3.5221769062030241     
 He    18.584589376244381        3.5236048887637232        2.3162468812191297     
 He    26.028208694990749        1.9197769907275319       0.10537516874865782     
 He    5.5152902169533045        3.9203905374549342        5.1300836061815493     
 He    7.4807601196020874        23.620582562737308        3.3211885687057086     
 He    2.0481224308533372        26.838620325289643        2.1152585437218141     
 He    22.541915178867789        26.023172741395900        8.3458970061385997     
 He    12.322596632430463        13.966840059597452        6.7379903061600741     
 He    21.383288613369473        10.963509640144933       0.50735184374328912     
 He    23.386068488315757        13.575245394146215        1.1103168562352361     
 He    17.127489391600918        25.635656705633217       0.50735184374328912     
 He    22.203395139763643       0.29926378941999204        6.9389786436573893     
 He    15.507672765090597        25.015635669947947        9.7528153686198085     
 He    16.963251992909310        9.7560966062828101        1.3113051937325517     
 He    20.590663304104222        1.0995092081109530        8.9488620186305461     
 He    23.604322833549361        5.7348471489023867        2.1152585437218141     
 He    1.6684230974292240        12.754977611529636        9.9538037061171245     
 He    6.2958093538543620        12.760910163803894        6.7379903061600741     
 He    24.178408641720893        12.955595142978089        10.154792043614441     
 He    18.161753582455191        10.553004964319500        5.1300836061815493     
 He    5.2674176185567365        20.996610919670371        9.3508386936251782     
 He    20.773917710831988        9.7457146398028591        6.9389786436573893     
 He    4.6664249049438649        23.216752008220418        4.3261302561922861     
 He    24.577718560571775        15.169803679253880        8.3458970061385997     
 He    18.573486488705107        4.5174229330774560        8.3458970061385997     
 He    23.764910832886510        23.020954675494799        1.5122935312298673     
 He    6.7010895780500430        13.571537548974804        3.1202002312083921     
 He    17.931434074957792        25.030837835150731        1.5122935312298673     
 He    20.934473093573089        25.217365554947822        9.3508386936251782     
 He    24.383212491638830        15.379690823630858        3.5221769062030241     
 He    22.544637398788105        26.833058557532524        5.1300836061815493     
 He    7.9168348795432717        5.3184099208026989        9.9538037061171245     
 He    8.1024319366587516        15.177219369596703        4.3261302561922861     
 He    18.729085723125017        24.014772719808533        7.5419436561493365     
 He    2.8744676314437334        13.561526367011997        8.5468853436359158     
 He    4.4614287915652877        26.235655377392863        2.1152585437218141     
 He    8.3217790230010849        8.9510309888690145        1.9142702062244985     
 He    21.348524427119013        24.426389749185390        2.3162468812191297     
 He    19.764654184251693        11.554609483493195        6.9389786436573893     
 He    3.6643949438803771        18.583638774531831        9.9538037061171245     
 He    21.181150143684096        11.566845372558850       0.30636350624597347     
 He    3.7000971817636601        3.5091442925952214        10.154792043614441     
 He    12.320175397957625        13.762143898460447        8.7478736811332301     
 He    7.7361781411616226        1.3123626286250603        2.5172352187164453     
 He    26.822658225222568       0.29481437521429915        9.3508386936251782     
 He    1.0726415500959492        14.376973950905741        2.3162468812191297     
 He    9.0923532466637038        24.028491746942752       0.10537516874865782     
 He    11.524410725254723        12.159799138492820        5.7330486186734957     
 He    20.545360627224710        25.435409958701904       0.10537516874865782     
 He    22.755915675157645        23.620582562737308        3.3211885687057086     
 He    22.382842978966703        12.367832360284094        1.9142702062244985     
 He    19.543867403864077        18.383762812117663        9.3508386936251782     
 He    22.977461594610467        15.985992832181907        1.7132818687271829     
 He    8.3307423958119671        1.9064287481104532        7.3409553186520204     
 He    7.2728411293382091        25.426140345773376        5.1300836061815493     
 He    9.7433991711236150        3.5265711649008522       0.70834018124060472     
 He    25.761666041494575        24.012177228188545        8.9488620186305461     
 He    9.2749972889921697        25.617859048810445        10.154792043614441     
 He    13.131763354265615        13.368695310423508        4.1251419186949709     
 He    2.3077592060662293        2.5197756624871821        1.7132818687271829     
 He    22.544013683495784        24.413041506568309        9.5518270311224924     
 He    8.4755940891334998        26.026880586567309        6.3360136311654429     
 He    8.2972389910391708        15.572521880219350        7.9439203311439677     
 He    9.0786284676866078        24.414153860119733        8.9488620186305461     
 He    9.7455653876380506       0.30371320362568499        4.5271185936896021     
 He    23.377264762369464        13.362391973632109        7.5419436561493365     
 He    1.6758983300114092        14.377344735422882        2.1152585437218141     
 He    9.7263126273465179        10.560791439179463       0.90932851873792042     
 He    4.4937826155415932        13.172897977697890        1.3113051937325517     
 He    22.205000395483520        3.5269419494179930       0.50735184374328912     
 He    6.0627350098405932        24.614400607051042        9.3508386936251782     
 He    10.546909923954466       0.30037614297141529        6.3360136311654429     
 He    7.7290473828216486        2.7144606416613768        5.1300836061815493     
 He    15.539210610313940        14.975860269113968        4.5271185936896021     
 He    3.8828583395833070        16.993159119112718       0.50735184374328912     
 He    3.4960366413235642        10.158073238213996        1.3113051937325517     
 He    18.348234330210076        15.776105687804929        6.5370019686627581     
 He    17.559399758882165        12.368203144801235        1.7132818687271829     
 He    19.774005520099522        9.9537478615941328        3.1202002312083921     
 He    3.3164425061489364       0.71013924976256371        2.1152585437218141     
 He    14.145256506697951        10.153994608525444        3.5221769062030241     
 He    5.0896644913573601        11.752631523321661        8.5468853436359158     
 He    4.4852472584467273        11.750777600735955        9.5518270311224924     
 He    1.8810056440711624        12.164990121732796        2.9192118937110765     
 He    6.9178147729545527        6.7371932371103638        3.5221769062030241     
 He    4.6589714167590470        22.804022625292141        10.154792043614441     
 He    7.0773668708707342        20.191545302256575        9.9538037061171245     
 He    23.184813709269779        9.5428724012515609        7.9439203311439677     
 He    19.777353934006499        7.9420107793524979        4.1251419186949709     
 He    7.3270587328451873        2.1096417711788926        6.1350252936681269     
 He    22.174880499908092        11.754114661390224        7.7429319936466516     
 He    5.5131240004388680        7.1432484987301015        1.3113051937325517     
 He    5.4917208532202633        10.744723667356565        10.154792043614441     
 He    8.3231292607625580        8.7511550264548461        1.3113051937325517     
 He    9.9130182551580930        12.155349724287127        8.1449086686412837     
 He    1.4750883536901376        13.571166764457663        3.3211885687057086     
 He    20.400609262385668        1.5166880052449230       0.70834018124060472     
 He    24.385636204806008        10.342747035425381        10.154792043614441     
 He    6.9121454530572297        8.7459640432148706        4.1251419186949709     
 He    23.968323434942580        17.984010887289323        8.1449086686412837     
 He    21.774418521566382        15.384881806870833       0.70834018124060472     
 He    19.571989123294003        11.968451219972897       0.50735184374328912     
 He    17.756093788726911        10.145095780114058        8.3458970061385997     
 He    21.956715610958298        19.191423921151443        7.3409553186520204     
 He    22.599055659260067        3.9200197529377929        5.3310719436788645     
 He    19.150113125535004        18.595874663597485        3.3211885687057086     
 He    20.997383222345182        1.3071716453850852        5.3310719436788645     
 He    17.774408497385622        1.4996319174564334        9.9538037061171245     
 He    25.553177696931797        26.421812312672813        10.154792043614441     
 He    5.4838853168085038        15.976352434736240        6.9389786436573893     
 He    20.560150488103165        14.366221199908649        8.1449086686412837     
 He    5.0733588310428361        19.191053136634302        7.5419436561493365     
 He    17.579121544990109        1.3053177227993800        6.3360136311654429     
 He    1.9081023342787979        2.5227419386243111       0.10537516874865782     
 He    13.934458128343506        13.165482287355069        5.3310719436788645     
 He    9.8941341922004789        21.404890888392952        5.9340369561708117     
 He    8.8888996345072417        21.404520103875811        6.1350252936681269     
 He    6.2721045663484380        22.810696746600684        6.5370019686627581     
 He    5.8746573998701770        22.010080543392579        4.7281069311869173     
 He    3.2834189993912348        14.175244065905867        2.7182235562137609     
 He   0.90227667788928989        1.9168107145904034        1.7132818687271829     
 He    18.119568524615964        25.417612301879132        9.7528153686198085     
 He    25.183887345173854        15.778701179424917        5.1300836061815493     
 He    10.342081850944822        1.9082826706961586        6.3360136311654429     
 He    20.539937931781445        25.025276067393616        4.5271185936896021     
 He    13.099097672643149        25.221444184636372        7.1399669811547053     
 He    6.4929348355307894        18.400818899906152       0.10537516874865782     
 He    21.389060740443629        3.9148287696978179        8.1449086686412837     
 He    16.334796370449226        17.384383000046814        6.3360136311654429     
 He    20.355634272739682        17.184136253115504        5.9340369561708117     
 He    5.8703600621316951        25.028613128047887        2.7182235562137609     
 He    15.109344386667273        23.609088242705937        9.5518270311224924     
 He    3.6598618538865195        24.625894927082413        3.1202002312083921     
 He    21.977372970004719        11.758564075595917        5.3310719436788645     
 He    5.7067814740227991        8.1418867417666672        4.7281069311869173     
 He    19.150427461875505        14.564243239737113        9.7528153686198085     
 He    16.338456642002363        16.582654443287289        5.1300836061815493     
 He    19.769485780998689        11.359182935284718        3.9241535811976553     
 He    22.560351960406358        18.789076504703118        7.5419436561493365     
 He    11.490506006551959        25.018972730602218        7.9439203311439677     
 He    19.183272056065590        1.9053163945590299        7.9439203311439677     
 He    3.0987817383059446        3.9144579851806771        8.3458970061385997     
 He    6.9179393245287519        2.9069209137327250        9.7528153686198085     
 He    24.616476620418901        3.3248412799009772        1.1103168562352361     
 He    4.0605788501866318        24.422681904013977        4.3261302561922861     
 He    21.189086008578347        6.5369464901790533        3.1202002312083921     
 He    22.976257652820561        13.565234212183407        6.5370019686627581     
 He    20.159197739547679        17.593157790872368        2.1152585437218141     
 He    18.972270542051820        9.7549842527313864        1.9142702062244985     
 He    8.0983594789769615        14.567209515874243        8.1449086686412837     
 He    19.394013594732272        1.1113743126594675        2.5172352187164453     
 He    20.984079023001083        8.9510309888690145        1.9142702062244985     
 He    23.171767006578424        15.372645917805178        7.3409553186520204     
 He    17.756215861606769        11.556463406078899        5.9340369561708117     
 He    22.581811947312723        12.970055739146590        2.3162468812191297     
 He    5.5144524938029749        5.7337347953509630        2.7182235562137609     
 He    5.0902338456562637        11.148554221873457        9.1498503561278621     
 He    10.325564661466631        8.3384256435265680        7.1399669811547053     
 He    2.6977528843596721        2.9076624827670070        9.3508386936251782     
 He    9.3049733672903727        14.769680969908400        7.3409553186520204     
 He    24.363436344537469        23.418481893220296        3.9241535811976553     
 He    2.6640596948205753        16.775114715358637        9.7528153686198085     
 He    10.103349059232412        16.375362790530296        8.5468853436359158     
 He    3.3067224729671896        3.3185379431095785        4.5271185936896021     
 He    21.765983492954010        14.164491314908775        8.5468853436359158     
 He    26.387779013566945        15.171286817322445        7.5419436561493365     
 He    15.107335338323086        24.816130492050917        8.9488620186305461     
 He    7.0996863253247930        13.768818019768986        5.1300836061815493     
 He    13.138303013909319        11.361036857870424        2.9192118937110765     
 He    1.6647059861883287        15.774251765219224        7.5419436561493365     
 He    2.2525600621316952        25.028613128047887        2.7182235562137609     
 He    17.724922162143145        24.418974058842565        6.3360136311654429     
 He    18.334718601702306        22.411686390806622        4.9290952686842333     
 He    26.563691132791071        24.211311621568434        9.9538037061171245     
 He    5.8666212064934324        26.838249540772502        2.3162468812191297     
 He    2.4880338962209358        12.170181104972771       0.10537516874865782     
 He    18.553319899872463        12.354113333149874        9.3508386936251782     
 He    3.6815249764522071        13.968693982183158        5.7330486186734957     
 He    4.8643905884649614        21.801676537084163        8.7478736811332301     
 He    4.2940436359316863        12.771292130283845        1.1103168562352361     
 He    18.939002889534397        20.397353816945003        7.3409553186520204     
 He    16.523652385187869        25.634544352081793        1.1103168562352361     
 He    20.182826421662821        3.3096391146981929        9.3508386936251782     
 He    13.906043816970445        24.822063044325176        5.7330486186734957     
 He    7.0815287848363333        20.398466170496423        6.7379903061600741     
 He    25.568531954720473        25.231826151116323        1.5122935312298673     
 He    9.1122648175379464        12.764247224458163        4.9290952686842333     
 He    24.623775419127810       0.51174642541695836       0.70834018124060472     
 He    3.7109885401392635        1.5070476077992550        5.9340369561708117     
 He    19.559535997993255        13.162145226700799        7.1399669811547053     
 He    8.2893925824287269        20.199331777116537        5.7330486186734957     
 He    24.587492954746939        15.585499338319286       0.90932851873792042     
 He    6.3014895459503686        11.356958228181872        5.1300836061815493     
 He    22.781751583887615        13.775121356560385        1.7132818687271829     
 He    19.765291250437038        9.3378054555974170        10.154792043614441     
 He    7.3272702620088559        3.1179204116611268        4.3261302561922861     
 He    7.8864090411316861        23.423672876460270        1.1103168562352361     
 He    19.739878400034407        21.199823942738810        8.1449086686412837     
 He    23.979840987304843        13.160291304115093        8.1449086686412837     
 He    1.4703135966309013        11.549047715736078        9.9538037061171245     
 He    22.568610555145455        15.574005018287913        7.1399669811547053     
 He    1.0796284911586962        10.353870570939613        4.1251419186949709     
 He    6.8771697376430998        21.200565511773092        7.7429319936466516     
 He    6.8930824775319985        18.801683178285913       0.70834018124060472     
 He    17.531186104474092        24.428243671771092        1.3113051937325517     
 He    24.782156191850131        13.359796482012122        8.9488620186305461     
 He    16.344584115517414        13.163257580252221        6.5370019686627581     
 He    9.7048417682414723        15.774993334253505        7.1399669811547053     
 He    5.6706319547204727        25.231826151116323        1.5122935312298673     
 He    7.6976207382794808        13.560784797977714        8.9488620186305461     
 He    23.952096358713181        24.414524644636874        8.7478736811332301     
 He    23.544159147789287        26.422924666224237        9.5518270311224924     
 He    9.9082301472058329        14.770051754425541        7.1399669811547053     
 He    20.130449826131095        26.830092281395398        6.7379903061600741     
 He    17.974982721451518        5.3295334563169305        3.9241535811976553     
 He    7.2908657247481266        16.780305698598614        6.9389786436573893     
 He    11.713380419368885        15.974869296667675        7.7429319936466516     
 He    4.0981112238464839        8.9473231436976040        3.9241535811976553     
 He    25.215951055901364        2.7155729952128000        4.5271185936896021     
 He    20.372387214473250        7.7302697123898145        9.9538037061171245     
 He    5.4860950221176745        15.172769955391010        6.7379903061600741     
 He    21.987215076066327        10.561533008213745       0.50735184374328912     
 He    18.748336004722209        18.999334433597237        2.5172352187164453     
 He    5.0598213581377021        24.616996098671027        7.9439203311439677     
 He    11.116037105110470        16.788462957975717        2.5172352187164453     
 He    4.2875499437770568        11.956586115424381        6.9389786436573893     
 He    15.119330310006106        25.033062542253578       0.30636350624597347     
 He    20.987351331517274        2.7055618132499908        9.9538037061171245     
 He    21.986824634335040        10.359432338696729        1.1103168562352361     
 He    4.4965073141562497        8.7411438444920364        6.7379903061600741     
 He    18.959706216069897        10.142129503976930        9.9538037061171245     
 He    4.5048336207817874        3.9133456316292539        8.9488620186305461     
 He    18.152502575089855        12.355596471218437        8.5468853436359158     
 He    20.359831281995671        13.963873783460324        8.3458970061385997     
 He    17.367675228251635        5.9287905590422989        5.9340369561708117     
 He    19.984448552013070        3.3129761753524627        7.5419436561493365     
 He    6.0709367648919317        23.616874717565899        5.3310719436788645     
 He    21.964605508363473        16.983889506184191        5.5320602811761805     
 He    21.171297165423805        12.159057569458538        6.1350252936681269     
 He    6.4979127282493501        15.584757769285005        1.3113051937325517     
 He    4.1117164086380598        1.9086534552132997        6.1350252936681269     
 He    25.014571725281190        2.5134723256957838        5.1300836061815493     
 He    19.541188672738496        19.993152477910971        8.5468853436359158     
 He    20.967887042062078        11.954361408321535        8.1449086686412837     
 He    17.128674067687797        21.605137635324265        6.3360136311654429     
 He    22.807085850205123        2.9210107253840860        2.1152585437218141     
 He    11.751905205654976        1.9119905158675694        4.3261302561922861     
 He    2.2759070245023847        16.591182487181534       0.50735184374328912     
 He    19.351459839559126        16.983518721667050        5.7330486186734957     
 He    3.6822732433187273        12.558438709769737        7.5419436561493365     
 He    11.919827098991432        12.957819850080934        8.9488620186305461     
 He    23.173149860935947        16.987226566838462        3.7231652437003397     
 He    22.596444640020927        3.9166826922835232        7.1399669811547053     
 He    24.393881448652081        11.764496627870175        2.1152585437218141     
 He    18.733459166254285        25.229972228530617        2.5172352187164453     
 He    8.4790863203177036        26.636148871255486        2.9192118937110765     
 He    6.0735828794214628        20.193028440325136        9.1498503561278621     
 He    22.197121370277024        6.3392952348677296        1.3113051937325517     
 He    8.7098531092341478        10.142871073011213        9.5518270311224924     
 He    22.175260069440693        11.351396460424755        8.1449086686412837     
 He    23.375076801457659        15.375612193942306        5.7330486186734957     
 He    2.4849103623706510        10.553375748836642        4.9290952686842333     
 He    6.6885796130615391        16.982777152632767        6.1350252936681269     
 He    2.0861347025282835        11.162273249007677        1.7132818687271829     
 He    6.1290479135130829        1.7165639676590927        1.3113051937325517     
 He    3.8845797533730400        10.544106135908114        9.9538037061171245     
 He    7.1057134703573519        10.147691271734045        6.9389786436573893     
 He    17.119076107385911        25.624903954636125        6.3360136311654429     
 He    5.2827392597493645        17.992168146666426        3.7231652437003397     
 He    9.0886494863158322        22.410944821772340        5.3310719436788645     
 He    7.7338681073699593        1.9142152229704157        3.1202002312083921     
 He    18.767800294177409        9.7505348385256934        4.3261302561922861     
 He    18.969258208882710        8.9447276520776171        5.3310719436788645     
 He    16.349047014930488        13.975368103491697        2.1152585437218141     
 He    10.321801582736661        14.180064264628701       0.10537516874865782     
 He    7.5057607838760685        10.346825665113933        7.9439203311439677     
 He    15.955707401424409        10.357578416111025        2.1152585437218141     
 He    7.1342607268089537       0.50729701121126547        3.1202002312083921     
 He    9.3122044541128375        13.569312841871959        4.3261302561922861     
 He    3.2671266899697340        16.976844600358511        9.3508386936251782     
 He    4.1121854344544699        1.1028462687652227        7.1399669811547053     
 He    17.323177657926401        26.636890440289768        2.5172352187164453     
 He    7.2729197134233345        24.418232489808286        6.7379903061600741     
 He    26.787156644304272        15.772768627150660        8.3458970061385997     
 He    10.284171359288656        24.212053190602717        9.5518270311224924     
 He    21.789005246785514        9.1538732274203127       0.90932851873792042     
 He    22.581087903537910        10.348308803182498        7.1399669811547053     
 He    3.1010917720976074        3.3126053908353215        7.7429319936466516     
 He    7.9070229113833763        13.571537548974804        3.1202002312083921     
 He    23.358435060405267        25.636027490150358       0.30636350624597347     
 He    5.6784131301388143        16.976103031324229        9.7528153686198085     
 He    4.6701069208943693        23.624661192425862        1.1103168562352361     
 He    17.174486780484113        4.1243451295576561        3.5221769062030241     
 He    18.735590287478328        25.434297605150480       0.70834018124060472     
 He    2.2791116211321349        11.958440038010087        5.9340369561708117     
 He    2.8776262605844094        11.751148385253096        9.3508386936251782     
 He    23.992340080094664        9.1442328299746443        6.1350252936681269     
 He    24.196731743883948        10.156590100145431        2.1152585437218141     
 He    3.4773883306213258        16.383890834424541        3.9241535811976553     
 He    21.595025043356738        6.3404075884191533       0.70834018124060472     
 He    8.2868467963816883        23.824907939357175        1.5122935312298673     
 He    10.315755172001076        11.349913322356192        8.9488620186305461     
 He    12.755298755372964        1.7084067082819889        5.7330486186734957     
 He    1.8758053499902498        13.367953741389226        4.5271185936896021     
 He    17.319495641975898        26.228981256084325        5.7330486186734957     
 He    23.414293014922514        2.1200237376588431       0.50735184374328912     
 He    18.959860905545806        13.367953741389226        4.5271185936896021     
 He    10.705936156366478        16.778080991495766        8.1449086686412837     
 He    24.782077607765007        14.367704337977214        7.3409553186520204     
 He    17.131317703522988        23.422931307425987        1.5122935312298673     
 He    7.8775593476963195        26.033183923358710        2.9192118937110765     
 He    22.596688785780646        6.7394179442132103        2.3162468812191297     
 He    10.526106268936475        10.353870570939613        4.1251419186949709     
 He    17.752064819839855        11.954361408321535        8.1449086686412837     
 He    5.0742944039813178        22.821078713080631       0.90932851873792042     
 He    22.758249932041014        18.986727760014443        9.3508386936251782     
 He    6.3112095791321154        8.7485595348348575        2.7182235562137609     
 He    17.977683196974468        4.9297815314885920        2.7182235562137609     
 He    21.591801181023961        4.5218723472831481        5.9340369561708117     
 He    7.8967226517040432        16.179194673287540        5.9340369561708117     
 He    23.979941315787336        13.362021189114968        7.7429319936466516     
 He    23.748596779067643        24.612917468982477        10.154792043614441     
 He    15.705793138087603        26.826384436223986        8.7478736811332301     
 He    6.0785933887360741        19.191423921151443        7.3409553186520204     
 He    6.3120581744811286        7.5400341474213119        4.1251419186949709     
 He    20.346001217147403        24.631085910322390       0.30636350624597347     
 He    13.943709135708840        11.362890780456130        1.9142702062244985     
 He    23.005295679485940        4.3286705061775184        1.7132818687271829     
 He    10.116761980563348        14.779692151871210        1.9142702062244985     
 He    21.158217846136399        16.174374474564704        8.5468853436359158     
 He    22.951425028915512        25.427994268359082        4.1251419186949709     
 He    18.591977631237096       0.30742104879709575        2.5172352187164453     
 He   0.29862945624254417        1.7143392605562462        2.5172352187164453     
 He    18.388488923790241        1.1106327436251853        2.9192118937110765     
 He    9.7154538855669657        14.377344735422882        2.1152585437218141     
 He    3.2782972893954470        14.370299829597201        5.9340369561708117     
 He    9.6916052807838149        21.806125951289857        6.3360136311654429     
 He    6.0610269469438842        26.426632511395649        7.5419436561493365     
 He    6.9315420306259883        1.1098911745909030        3.3211885687057086     
 He    7.1222524042329116        4.9271860398686043        4.1251419186949709     
 He   0.23290765126632521        25.217736339464963        9.1498503561278621     
 He    2.8869884686309208        10.755105633836516        4.5271185936896021     
 He    17.119957319330975        26.230835178670031        4.7281069311869173     
 He    22.138286177881060        25.617859048810445        10.154792043614441     
 He    7.5273453223566307       0.69753257617976705        8.9488620186305461     
 He    4.4955232950343538        13.175122684800737       0.10537516874865782     
 He    20.554971938419619        16.778822560530049        7.7429319936466516     
 He    17.964525293601934        9.9530062925598504        3.5221769062030241     
 He    3.8802932878332417        14.167457591045904        6.9389786436573893     
 He    17.136162651163005        18.590683680357511        6.1350252936681269     
 He    19.139812865855671        21.203531787910222        6.1350252936681269     
 He    3.4624462589612994        18.985615406463019        9.9538037061171245     
 He    4.8966984449521931        11.561283604801734        3.3211885687057086     
 He    23.362632069661259        22.415765020495176        2.7182235562137609     
 He    24.189300000096495        10.953498458182123        5.9340369561708117     
 He    14.939112459539157        13.165111502837927        5.5320602811761805     
 He    3.9124573270432466        1.3060592918336620        5.9340369561708117     
 He    3.2982306046670580        4.3156930480775806        8.7478736811332301     
 He    26.196363861888241        15.183522706388100       0.90932851873792042     
 He    18.939247035294116        23.220089068874689        2.5172352187164453     
 He    8.3338550574635679        2.9184152337640983        3.5221769062030241     
 He    4.7017801898905960        10.359432338696729        1.1103168562352361     
 He    21.758896223408769        17.985864809875025        7.1399669811547053     
 He    23.767714115586294        17.581292686323852        8.5468853436359158     
 He    16.938042278166002        16.779934914081473        7.1399669811547053     
 He    3.7119809527655030        2.9195275873155215        2.9192118937110765     
 He    8.9154838101037317        10.148803625285469        6.3360136311654429     
 He    22.998332961514901        4.3197716777661332        6.5370019686627581     
 He    7.3013448969950767        13.366470603320661        5.3310719436788645     
 He    7.3066129029624314        10.550780257216655        6.3360136311654429     
 He    18.376290816447899        5.7318808727652577        3.7231652437003397     
 He    3.7125720514617733        3.5250880268322877        1.5122935312298673     
 He    17.779028564968947       0.29592672876572235        8.7478736811332301     
 He    24.181868256309045        11.750406816218813        9.7528153686198085     
 He    20.599288117482896        2.1185405995902786        1.3113051937325517     
 He    11.961575747610301       0.71347631041683346       0.30636350624597347     
 He    8.9140658604558158        11.961406314147215        4.3261302561922861     
 He    22.752781269108677        21.398958336118696        9.1498503561278621     
 He    6.2679426523828390        22.603775878360832        9.7528153686198085     
 He    22.396448163758279        5.3291626717997902        4.1251419186949709     
 He    6.7197403674466214        2.1040800034217764        9.1498503561278621     
 He    7.4846996322053352        22.214405920012442        2.9192118937110765     
 He    13.325732685495707        15.577342078942182        5.3310719436788645     
 He    8.1338042202075016        1.3068008608679442        5.5320602811761805     
 He    15.306795076882883        25.822184425430304        8.3458970061385997     
 He    6.3052175293899477        8.9425029449747697        6.5370019686627581     
 He    22.399842545154332       0.49506112214560988        9.7528153686198085     
 He    6.8839100542517873        19.596366829219761        5.7330486186734957     
 He    4.1055563185269586        3.5135937068009144        7.7429319936466516     
 He    18.591598061704495       0.71013924976256371        2.1152585437218141     
 He    6.9077151702402046        9.7483101314228460        5.5320602811761805     
 He    4.8844000091273569        15.980801848941931        4.5271185936896021     
 He    10.111963000412404        16.789575311527141        1.9142702062244985     
 He    24.578889885765633        15.776105687804929        6.5370019686627581     
 He    22.165225699918444        17.991426577632144        4.1251419186949709     
 He    16.920207467522385        25.224410460773502        5.5320602811761805     
 He    19.967193967867040        11.758193291078777        5.5320602811761805     
 He    10.294336195195108        24.829849519185139        1.5122935312298673     
 He    2.4883808491574873        9.9530062925598504        3.5221769062030241     
 He    23.765301274617798        23.223055345011819       0.90932851873792042     
 He    22.785715319582568        8.3369425054580031        7.9439203311439677     
 He    5.6742596096775593        22.615640982909344        3.3211885687057086     
 He    8.7207335954110690        7.5359555177327602        6.3360136311654429     
 He    8.4813637375133162        24.219839665462679        5.3310719436788645     
 He    20.991857719725086        5.9369478184194033        1.5122935312298673     
 He    23.373279282277142        17.590933083769521        3.3211885687057086     
 He    4.8785977441514907        15.973386158599110        8.5468853436359158     
 He    17.545718468699803        15.173140739908149        6.5370019686627581     
 He    19.363045103807831        10.547072412045242        8.3458970061385997     
 He    25.985690035107993        14.364738061840086        8.9488620186305461     
 He    12.324337311923223        13.969064766700299        5.5320602811761805     
 He    6.8850487628495936        18.388212226323354        6.9389786436573893     
 He    10.325675862147806        9.1449743990089267        5.7330486186734957     
 He    18.964982615541594        13.172897977697890        1.3113051937325517     
 He    7.2920938896297409        15.169062110219597        8.7478736811332301     
 He    24.385500781033127        13.568200488320535        4.9290952686842333     
 He    7.7092386191242372        8.9387950998033592        8.5468853436359158     
 He    21.340344416465040        26.633553379635501        4.3261302561922861     
 He    2.0417399393798839        26.830463065912539        6.5370019686627581     
 He    16.560794317116436        9.9570849222484021        1.3113051937325517     
 He    19.985587260610874        2.1048215724560588        8.7478736811332301     
 He    21.375555884134545        11.155228343181998        5.5320602811761805     
 He    3.4580243696486179        25.834420314495961        1.7132818687271829     
 He    7.3113550434256167        10.758442694490785        2.7182235562137609     
 He    16.964512774386975        9.9593096293512478       0.10537516874865782     
 He    19.141911370483665        19.593400553082631        7.3409553186520204     
 He    19.383846280131483        5.7352179334195270        1.9142702062244985     
 He    20.553163547040420        18.389324579874778        6.3360136311654429     
 He    10.120321923633993        13.776233710111809        1.1103168562352361     
 He    22.385009195481143        9.1449743990089267        5.7330486186734957     
 He    8.1125532837704668        13.375740216249188       0.30636350624597347     
 He   0.64008572312501577        24.014772719808533        7.5419436561493365     
 He    17.158303193049449        12.974134368835141       0.10537516874865782     
 He    5.8986957894196292        14.379940227042869       0.70834018124060472     
 He    9.7461782307316884        2.1189113841074199        1.1103168562352361     
 He    3.8550158612034910        22.804022625292141        10.154792043614441     
 He    6.8726257754505582        26.638002793841192        1.9142702062244985     
 He    23.795735506533727        10.964251209179213       0.10537516874865782     
 He    7.3076512830777451        9.1408957693203750        7.9439203311439677     
 He    21.952372305730741        25.032320973219296       0.70834018124060472     
 He    26.229097255397146        1.7180471057276570       0.50735184374328912     
 He    8.3081763169038485        10.748060728010836        8.3458970061385997     
 He    5.5006031632516805        9.9496692319055811        5.3310719436788645     
 He    19.589590660376583        1.3060592918336620        5.9340369561708117     
 He    5.0652900210700409        22.204765522566774        8.1449086686412837     
 He    5.1170053273247147        4.9331185921428613       0.90932851873792042     
 He    14.767687462819817       0.90519501345389952        5.3310719436788645     
 He    7.1140832657776238        7.7391685408011996        5.1300836061815493     
 He    8.7330102868385371        1.9067995326275942        7.1399669811547053     
 He    8.3233190455288604        8.5497959259721092        1.5122935312298673     
 He    9.1038273102312335        16.785496681838588        4.1251419186949709     
 He    22.145595848788652        23.409583064808910        8.7478736811332301     
 He    24.154825927094826        24.416749351739721        7.5419436561493365     
 He    19.593150603447228       0.30260085007426174        5.1300836061815493     
 He    12.517826745138219        16.378699851184564        6.7379903061600741     
 He    17.520742027517532        24.414895429154015        8.5468853436359158     
 He    10.546430025939372       0.50136445893700821        6.3360136311654429     
 He    6.9124355663060228        8.7463348277320119        3.9241535811976553     
 He    12.721014467137596        14.970298501356853        7.5419436561493365     
 He    20.342376040884659        22.005631129186884        7.1399669811547053     
 He    13.905452718274177        24.216502604808408        7.1399669811547053     
 He    8.7866173178490853E-002   1.2986436014908405        9.9538037061171245     
 He    22.156622630937139        18.182032927117785        9.7528153686198085     
 He    7.2922159625096006        16.580429736184442        6.3360136311654429     
 He    5.6843048513984895        16.580429736184442        6.3360136311654429     
 He    17.356401821649090        13.575245394146215        1.1103168562352361     
 He    16.170870829403775        2.7148314261785180        4.9290952686842333     
 He    8.3213124758790133        4.5151982259746095        9.5518270311224924     
 He    10.107990871213106        16.381295342804552        5.3310719436788645     
 He    15.534669126815739        15.171657601839586        7.3409553186520204     
 He    1.1049059177884466        1.7173055366933747       0.90932851873792042     
 He    21.954673946018058        18.584009559048972        9.7528153686198085     
 He    14.763278924400158        3.1171788426268447        4.7281069311869173     
 He    11.149150068151981        2.9202691563498036        2.5172352187164453     
 He    20.194129966167075        2.7192808403842110        2.5172352187164453     
 He    22.150907343550742        23.013168200634837        5.7330486186734957     
 He    22.157490491989179        23.424785230011693       0.50735184374328912     
 He    19.153697291697355        13.560414013460573        9.1498503561278621     
 He    7.9238193419116785        6.5369464901790533        3.1202002312083921     
 He    10.923743220181036        10.953127673664982        6.1350252936681269     
 He    2.0474092592772077        24.821692259808035        5.9340369561708117     
 He    6.9080379000850485        11.563137527387440        2.3162468812191297     
 He    15.141573659069380        14.376603166388600        2.5172352187164453     
 He    13.496946153051379        26.828979927843974        7.3409553186520204     
 He    21.776394953314519        12.363382946078401        4.3261302561922861     
 He    5.9164979834671945        4.1210080689033859        5.3310719436788645     
 He    18.548285167466144        17.387720060701085        4.5271185936896021     
 He    6.9061642755137456        9.5447263238372670        6.9389786436573893     
 He    16.567458528334338        4.1191541463176806        6.3360136311654429     
 He    17.355287336142990        10.751397788665106        6.5370019686627581     
 He    7.1271082240716126       0.69975728328261355        7.7429319936466516     
 He    8.8856515490827572        23.617987071117323        4.7281069311869173     
 He    7.0710713569867494        25.021939006739345        6.3360136311654429     
 He    23.379149259139449        15.985622047664766        1.9142702062244985     
 He    4.6630873632355714        25.833307960944538        2.3162468812191297     
 He    19.541869227718575        20.195623931945125        7.7429319936466516     
 He    21.399249799441787       0.50062288990272608        6.7379903061600741     
 He    8.5226809343005048        4.1124800250091411        9.9538037061171245     
 He    16.133327583545242        17.585371316012406        6.3360136311654429     
 He    4.8815097488381074        16.581912874253007        5.5320602811761805     
 He    18.327631332157068        26.233059885772875        3.5221769062030241     
 He    5.9275465100130482       0.10309567217723312        4.3261302561922861     
 He    12.298745548952972        26.637261224806910        2.3162468812191297     
 He    7.0983904485567368        16.992788334595577       0.70834018124060472     
 He    19.566119146431692        13.573762256077652        1.9142702062244985     
 He    20.800144061293242       0.10235410314295097        4.7281069311869173     
 He    9.2848176506564091        23.211190240463303        7.3409553186520204     
 He    3.9169879383427642       0.50544308862556009        4.1251419186949709     
 He    9.1155020307637482        9.9459613867341687        7.3409553186520204     
 He    5.0863486940464346        15.578825217010747        4.5271185936896021     
 He    16.974514527313172        1.5048229006964084        7.1399669811547053     
 He    8.5419529602950632       0.30667947976281362        2.9192118937110765     
 He    21.595317635299871        1.0991384235938120        9.1498503561278621     
 He    9.3111660739975246        14.979197329768239        2.7182235562137609     
 He    22.986302894541488        7.5300229654585031        9.5518270311224924     
 He    10.285353556681198        25.423174069636250        6.7379903061600741     
 He    4.8812631243840485        19.000817571665802        1.7132818687271829     
 He    24.386761562510792        13.771413511388975        3.7231652437003397     
 He    6.0865509980276933        15.371162779736613        8.1449086686412837     
 He    23.611320646810789        2.3165626394187431        2.9192118937110765     
 He    20.376581745034901        9.7516471920771171        3.7231652437003397     
 He    17.121608542539924        26.636148871255486        2.9192118937110765     
 He    19.753895770954635        15.572892664736489        7.7429319936466516     
 He    22.541803978186614        25.216623985913539        9.7528153686198085     
 He    22.961624960112353        22.618607259046474        1.7132818687271829     
 He    11.344035706617525        2.3076638110073571        7.7429319936466516     
 He    23.752078138053164        24.617366883188168        7.7429319936466516     
 He    19.166551730928070        13.173639546732172       0.90932851873792042     
 He    5.4921656559449668        13.970918689286004        4.5271185936896021     
 He    19.155839285120084        14.369558260562920        6.3360136311654429     
 He    18.328178942058603        24.419344843359706        6.1350252936681269     
 He    5.2998366757251443        11.562766742870298        2.5172352187164453     
 He    22.750482107515698        22.605629800946538        8.7478736811332301     
 He    5.4952130844044671        11.353991952044744        6.7379903061600741     
 He    12.733513559927417        10.954240027216406        5.5320602811761805     
 He    17.169375942687008        4.9242197637314753        5.7330486186734957     
 He    20.790011841982842        1.2990143860079815        9.7528153686198085     
 He    18.557159083993216        10.746206805425130        9.3508386936251782     
 He    22.146064874605063        22.603775878360832        9.7528153686198085     
 He    22.158943536927485        18.184999203254915        8.1449086686412837     
 He    3.4954564148259775        10.157331669179714        1.7132818687271829     
 He    10.708625759690744        15.773510196184942        7.9439203311439677     
 He    18.783303326631994       0.69827414521404918        8.5468853436359158     
 He    18.756873840511414        15.179814861216689        2.9192118937110765     
 He    2.9081934375788814        1.5085307458678192        5.1300836061815493     
 He    17.175102102272092       0.69790336069690817        8.7478736811332301     
 He    21.952250232850879        23.620953347254449        3.1202002312083921     
 He    4.0816508740560495        13.159920519597952        8.3458970061385997     
 He    7.5192765123838354        3.7112449621122376        9.5518270311224924     
 He    7.8784973993291416        24.421569550462554        4.9290952686842333     
 He    17.152725808130274        9.3381762401145583        9.9538037061171245     
 He    24.757312695746400        24.617737667705310        7.5419436561493365     
 He    21.349953248965612        23.218605930806124        3.3211885687057086     
 He    2.2465788845882115        25.827375408670282        5.5320602811761805     
 He    25.820837314628406        1.9116197313504282        4.5271185936896021     
 He    1.8461302571395251        24.821321475290894        6.1350252936681269     
 He    20.999926529697881        2.9232354324869325       0.90932851873792042     
 He    21.553298139135237        19.794388869048223        7.3409553186520204     
 He    6.6810559342959399        23.424414445494552       0.70834018124060472     
 He    21.340859409770527        23.005381725774875        9.9538037061171245     
 He    9.4907602091721515        24.427131318219672        1.9142702062244985     
 He    17.349138118230570        12.961156910735204        7.1399669811547053     
 He    26.024347766472626        2.3180457774873071        2.1152585437218141     
 He    25.587852426898447        13.362021189114968        7.7429319936466516     
 He    21.954974931465536        19.189199214048596        8.5468853436359158     
 He    13.739908570615828        10.956093949802110        4.5271185936896021     
 He    8.9398800247884189       0.90630736700532266        4.7281069311869173     
 He    6.8939310728810108        17.593157790872368        2.1152585437218141     
 He    5.8879482483212522        19.003042278768650       0.50735184374328912     
 He    22.754375652629868        24.021817625634213        3.7231652437003397     
 He    10.937047419525134        3.3092683301810517        9.5518270311224924     
 He    5.2815679345555075        17.385866138115379        5.5320602811761805     
 He    6.2628753033804694        25.822925994464587        7.9439203311439677     
 He    24.390757914801796        10.147691271734045        6.9389786436573893     
 He    24.370580453770469        17.379562801323981        8.9488620186305461     
 He    12.721415781067567        15.777218041356353        5.9340369561708117     
 He    14.969747348420071        1.3097671370050727        3.9241535811976553     
 He    12.561362040738922        1.3142165512107657        1.5122935312298673     
 He    20.964538628155100        13.966098490563171        7.1399669811547053     
 He    7.3072040016587012        11.156340696733421        4.9290952686842333     
 He    21.369897436435906        13.768818019768986        5.1300836061815493     
 He    19.575874274903832        7.5381802248356067        5.1300836061815493     
 He    2.6492940570338259        23.812301265774376        8.3458970061385997     
 He    21.593118802189384        2.5075397734215268        8.3458970061385997     
 He    1.2997806840553083       0.49988132086844389        7.1399669811547053     
 He    11.523741042473327        12.562146554941148        5.5320602811761805     
 He    3.3088753385886025        4.7325010606944096       0.70834018124060472     
 He    21.377141874151398        7.9316288128725478        9.7528153686198085     
 He    25.177626926580260        17.181911546012657        7.1399669811547053     
 He    8.8997257596907442        15.773510196184942        7.9439203311439677     
 He    2.8757961248078407        12.152012663632858        9.9538037061171245     
 He    9.0774788868901179        25.017489592533654        8.7478736811332301     
 He    23.992204656321782        12.369686282869798       0.90932851873792042     
 He    24.974596372751133        16.574497183910186        9.5518270311224924     
 He    5.6872168560851062        17.188956451838337        3.3211885687057086     
 He    2.3090768272316531       0.50544308862556009        4.1251419186949709     
 He    22.179299910526431        10.146949702699764        7.3409553186520204     
 He    16.567179287284230        4.7236022322830244        5.5320602811761805     
 He    8.3063437024329403        16.390564955733080       0.30636350624597347     
 He    16.950161801423221        13.166594640906492        4.7281069311869173     
 He    14.946812572178034        11.158936188353408        3.5221769062030241     
 He    15.921366273501283        25.837015806115947       0.30636350624597347     
 He    1.2930294952479366        1.4992611329392922        10.154792043614441     
 He    22.943033489097871        26.626879258326959        7.9439203311439677     
 He    8.3118909494504045        12.970426523663731        2.1152585437218141     
 He    24.007729433173736        4.5270633305231236        3.1202002312083921     
 He   0.67673440614546398        13.175122684800737       0.10537516874865782     
 He    8.5162850919340265        8.7411438444920364        6.7379903061600741     
 He    5.7064127766888806        9.1494238132146197        3.3211885687057086     
 He    24.621375929052338        1.5166880052449230       0.70834018124060472     
 He    8.6956894423423527        18.390436933426201        5.7330486186734957     
 He    6.8807405529124281        20.801925940496176        5.9340369561708117     
 He    22.803081104409774       0.69827414521404918        8.5468853436359158     
 He    20.139142351396210        26.236396946427146        1.7132818687271829     
 He    19.170681028297619        11.566103803524568       0.70834018124060472     
 He    25.803783387447361        10.760296617076492        1.7132818687271829     
 He    2.4432052025465167        25.216994770430681        9.5518270311224924     
 He    5.6660578546262208        23.613166872394487        7.3409553186520204     
 He    8.7135786139793865        12.970055739146590        2.3162468812191297     
 He    17.146028980316320        13.361650404597826        7.9439203311439677     
 He    7.5205021985711102        7.3416413230757067        2.7182235562137609     
 He    4.8938516734576778        14.581670112042744       0.30636350624597347     
 He    2.6739695127686227        13.965356921528889        7.5419436561493365     
 He    15.370464344720181        1.1065541139366335        5.1300836061815493     
 He    18.328591128187256        25.831083253841690        3.5221769062030241     
 He    3.8882835137209115        12.161653061078527        4.7281069311869173     
 He    23.210760818680924       0.50395995055699572        4.9290952686842333     
 He    11.919637314225131        13.159178950563669        8.7478736811332301     
 He    20.774319024761954        10.552634179802359        5.3310719436788645     
 He    1.4656258171611336        14.365479630874368        8.5468853436359158     
 He    23.780234952773480        14.774871953148375        4.5271185936896021     
 He    16.945284237187153        16.184385656527514        3.1202002312083921     
 He    17.961645905511368        11.158936188353408        3.5221769062030241     
 He    24.411827459976873        4.1265698366605017        2.3162468812191297     
 He    15.168716316766089        1.9119905158675694        4.3261302561922861     
 He    5.3078051572154470        8.3473244719379540        2.3162468812191297     
 He    10.687643192105135        26.633182595118360        4.5271185936896021     
 He    26.169188587595478        25.833678745461679        2.1152585437218141     
 He    21.777490173117588        8.7359528612520609        9.5518270311224924     
 He    4.9120877980312629        6.9441141053502147       0.30636350624597347     
 He    2.9106472886477710        3.5276835184522755       0.10537516874865782     
 He    21.175114605147193        9.3415133007688276        8.1449086686412837     
 He    26.764880678644946        24.614771391568183        9.1498503561278621     
 He    16.713985667956532        24.612917468982477        10.154792043614441     
 He    18.337286132146712        19.995747969530957        7.1399669811547053     
 He    16.158236312841073        9.9563433532141197        1.7132818687271829     
 He    17.158202864566956        12.772404483835267       0.50735184374328912     
 He    18.731238588746429        25.428735837393365        3.7231652437003397     
 He    7.3282868977268025       0.49839818279987957        7.9439203311439677     
 He    11.930138230869447        10.954981596250688        5.1300836061815493     
 He    23.608452130918906        4.1273114056947842        1.9142702062244985     
 He    22.165125371435956        17.789696692632269        4.5271185936896021     
 He    8.5161956356502184        9.1442328299746443        6.1350252936681269     
 He    22.364384453030766        18.392290856011908        4.7281069311869173     
 He    6.1134252868729773        4.1158170856634113        8.1449086686412837     
 He    20.944974010217408        23.013168200634837        5.7330486186734957     
 He    8.5041764408754918        12.959302988149499        8.1449086686412837     
 He    2.6515581233364145        26.032813138841568        3.1202002312083921     
 He    3.8933508627232811        8.9425029449747697        6.5370019686627581     
 He    3.3129720193620997        1.3105087060393550        3.5221769062030241     
 He    15.150032910773460        11.564991449973146        1.3113051937325517     
 He    5.4785955664437820        17.582405039875276        7.9439203311439677     
 He    12.523797050483020        14.975118700079687        4.9290952686842333     
 He    5.1060704801543775        4.5159397950088911        9.1498503561278621     
 He    6.1188044935215071        2.1066754950417641        7.7429319936466516     
 He    15.107367954919138        26.630587103498371        5.9340369561708117     
 He    19.966334500319341        12.361899808009836        5.1300836061815493     
 He    13.523139886916583        15.371162779736613        8.1449086686412837     
 He    5.5092739441194301        8.1463361559723602        2.3162468812191297     
 He    9.7442151498765757       0.50358916603985460        5.1300836061815493     
 He    10.081094837970456        26.427003295912790        7.3409553186520204     
 He    19.748896133838706        17.179316054392668        8.5468853436359158     
 He    11.516119513919577        13.560414013460573        9.1498503561278621     
 He    21.161498548156935        15.775364118770646        6.9389786436573893     
 He    23.009693345706914        1.5118678065220890        3.3211885687057086     
 He    11.720131608176258        14.975489484596828        4.7281069311869173     
 He    10.929065587141809        11.161531679973395        2.1152585437218141     
 He    5.6713910937856769        24.426389749185390        2.3162468812191297     
 He    24.591321266669013        13.372773940112060        1.9142702062244985     
 He    8.5373111483143695       0.30074692748855636        6.1350252936681269     
 He    22.787556327557819        8.5408970975607250        6.3360136311654429     
 He    4.4529151788677890        26.023172741395900        8.3458970061385997     
 He    25.594267534967951        15.184635059939524       0.30636350624597347     
 He    16.921289336432434        26.233801454807157        3.1202002312083921     
 He    9.3114670594450004        15.584386984767864        1.5122935312298673     
 He    22.145449552817084        26.030217647221580        4.5271185936896021     
 He    7.3242905454357974        4.1221204224548096        4.7281069311869173     
 He    8.3323610024248680       0.49728582924845632        8.5468853436359158     
 He    18.576018923859124        5.5286678496968191        4.9290952686842333     
 He    20.369027928367590        9.1371879241489644        9.9538037061171245     
 He    20.550731440368896        17.579809548255291        9.3508386936251782     
 He    18.731843038335722        21.397475198050131        9.9538037061171245     
 He    8.1032696598090794        13.363875111700674        6.7379903061600741     
 He    21.569736744528303        14.372153752182907        4.9290952686842333     
 He    18.761919445116416        10.751027004147964        6.7379903061600741     
 He    6.2992230009534405        14.378086304457165        1.7132818687271829     
 He    26.162193253028388        24.010323305602839        9.9538037061171245     
 He    8.3101611421563266        13.573020687043369        2.3162468812191297     
 He    7.8739559158309405        24.617366883188168        7.7429319936466516     
 He    6.4712524472620743        22.606742154497958        8.1449086686412837     
 He    13.299896776765738        25.422803285119109        6.9389786436573893     
 He    25.567951728222887        25.231084582082040        1.9142702062244985     
 He    20.203849999348822       0.11088214703719576       0.10537516874865782     
 He    23.002014977465404        4.7276808619715762        3.3211885687057086     
 He    10.096606263929385        23.221201422426113        1.9142702062244985     
 He    20.587057393544502        4.9253321172828990        5.1300836061815493     
 He    25.385925486376738        14.973635562011122        5.7330486186734957     
 He    21.355568207869517        18.185740772289197        7.7429319936466516     
 He    8.1029795465602863        13.363504327183533        6.9389786436573893     
 He    20.741642470940807        21.800564183532739        9.3508386936251782     
 He    17.368344911033031        5.5264431425939726        6.1350252936681269     
 He    18.330087661920299        23.010572709014848        7.1399669811547053     
 He    20.375432164238411        10.354982924491036        3.5221769062030241     
 He   0.23578703935689130        24.011806443671404        9.1498503561278621     
 He    15.744540325736047        14.376603166388600        2.5172352187164453     
 He    6.6737462633883489        25.632690429496087        2.1152585437218141     
 He    5.3163429930046533        4.5278048995574061        2.7182235562137609     
 He    8.6838600323339286        22.004147991118323        7.9439203311439677     
 He    24.206955898172495        3.3152008824553092        6.3360136311654429     
 He    6.5226232792745371        2.3106300871444856        6.1350252936681269     
 He    25.223260726808956       0.50729701121126547        3.1202002312083921     
 He    10.918239461958306        16.792541587664267       0.30636350624597347     
 He    1.0844600879056905        10.158444022731137        1.1103168562352361     
 He    14.166740716696021       0.30297163459140286        4.9290952686842333     
 He    19.534860542258460        23.009089570946287        7.9439203311439677     
 He    21.598240512185171        2.3124840097301909        5.1300836061815493     
 He    9.1064516803633975        12.152012663632858        9.9538037061171245     
 He    24.600059759423203        9.9567141377312609        1.5122935312298673     
 He    5.0656127509148847        24.019592918531366        4.9290952686842333     
 He    14.706070732121438        26.833058557532524        5.1300836061815493     
 He    7.9141427975246668        11.564620665456005        1.5122935312298673     
 He    20.786037234089207        6.1323743666278805        4.5271185936896021     
 He    16.535004375875541        16.980181661012779        7.5419436561493365     
 He    3.4752463371985964        15.574746587322196        6.7379903061600741     
 He    3.8853472859425877        15.585128553802146        1.1103168562352361     
 He    20.972482886553696        14.782658428008338       0.30636350624597347     
 He    5.6604671188140223        24.614029822533901        9.5518270311224924     
 He    24.564335777142553        23.821570878702904        3.3211885687057086     
 He    18.187331994532418        2.5216295850728878       0.70834018124060472     
 He    6.7299160755517553        3.3266952024866825       0.10537516874865782     
 He   0.83625388746559404        24.815018138499493        9.5518270311224924     
 He    12.354871872321644        1.9119905158675694        4.3261302561922861     
 He    19.938925952465546        20.794139465636210        10.154792043614441     
 He    3.1121052033530705        2.7218763320041983        1.1103168562352361     
 He    2.8496567519360538        26.633924164152642        4.1251419186949709     
 He    18.159221147301174        9.5417600477001390        8.5468853436359158     
 He    7.9243886962105821        5.9328691887308507        3.7231652437003397     
 He    23.574826653266253        16.382036911838835        4.9290952686842333     
 He    6.4917986056273227        14.367333553460073        7.5419436561493365     
 He    15.370765330167659        1.7117437689362587        3.9241535811976553     
 He    21.590404975773414        7.5441127771098637        1.9142702062244985     
 He    21.000696540961769        2.7226179010384803       0.70834018124060472     
 He    14.745042799826573        10.754734849319375        4.7281069311869173     
 He    22.605183132775117       0.50062288990272608        6.7379903061600741     
 He    17.582925633820473        3.1245945329696663       0.70834018124060472     
 He    5.2723386715875389        20.398095385979286        6.9389786436573893     
 He    7.1104664830192208        10.960172579490662        2.3162468812191297     
 He    22.573978889595303        12.960044557183782        7.7429319936466516     
 He    3.8546362916708889        23.206740826257612        9.7528153686198085     
 He    17.348053770626183        17.193405866044031       0.90932851873792042     
 He    16.769228300685800        4.5233554853517131        5.1300836061815493     
 He    17.556040472776505        13.775121356560385        1.7132818687271829     
 He    11.146159479380238        3.3196502966610018        3.9241535811976553     
 He    7.5180023800131464        8.1448530179037970        3.1202002312083921     
 He    18.586465479510025       0.30037614297141529        6.3360136311654429     
 He    19.951658318816403        18.995997372942970        4.3261302561922861     
 He   0.70715776586270918       0.31149967848564764       0.30636350624597347     
 He    2.8541982354342550        26.438126831427020        1.3113051937325517     
 He    8.4817867958406516        26.236396946427146        1.7132818687271829     
 He    20.364540805862806        12.357079609287002        7.7429319936466516     
 He    20.974079748769228        12.163877768181372        3.5221769062030241     
 He    3.5129225281356748        2.7203931939356338        1.9142702062244985     
 He    6.9211305702654791        2.9109995434212768        7.5419436561493365     
 He    6.4913730686056468        17.592416221838086        2.5172352187164453     
 He    20.156174534179886        16.178082319736117        6.5370019686627581     
 He    4.7025284567571166        8.9491770662833083        2.9192118937110765     
 He    4.4569767643508955        26.028363724635874        5.5320602811761805     
 He    17.583204874870582        2.5201464470043233        1.5122935312298673     
 He    23.781417150166021        15.985992832181907        1.7132818687271829     
 He    22.977662251575453        16.389452602181656       0.90932851873792042     
 He    14.910687275967415        24.216873389325549        6.9389786436573893     
 He    18.931112992129222        22.604888231912255        9.1498503561278621     
 He    4.0591742514317399        21.598463514015727        9.9538037061171245     
 He    24.587227064589854        11.553126345424630        7.7429319936466516     
 He    19.558107176146656        14.369929045080060        6.1350252936681269     
 He    22.599489589786089        6.5413959043847463       0.70834018124060472     
 He    15.954736733195537        10.154736177559727        3.1202002312083921     
 He    22.544705110674546        25.220331831084948        7.7429319936466516     
 He    2.8687874393477264        14.965478302634018        10.154792043614441     
 He    24.814062734407393        2.3124840097301909        5.1300836061815493     
 He    18.359060455393578        10.145095780114058        8.3458970061385997     
 He    3.6895043301411934        11.358070581733296        4.5271185936896021     
 He    24.399260655300612        9.7553550372485276        1.7132818687271829     
 He    5.8908058920144510        16.587474642010122        2.5172352187164453     
 He    26.986594638466698        15.569184819565079        9.7528153686198085     
 He    4.0810246800693886        15.981543417976214        4.1251419186949709     
 He    15.968108644426076       0.89815010762821901        9.1498503561278621     
 He    11.715679580961865        14.768197831839837        8.1449086686412837     
 He    7.5218524363325843        7.1417653606615374        2.1152585437218141     
 He    20.155371906319949        14.564243239737113        9.7528153686198085     
 He    25.389832382383933        11.753002307838802        8.3458970061385997     
 He    20.569770192802419        11.556092621561760        6.1350252936681269     
 He    7.6842379548502562        22.212551997426736        3.9241535811976553     
 He    23.147460248177545        24.212053190602717        9.5518270311224924     
 He    21.146152683872597        22.811809100152107        5.9340369561708117     
 He    18.581230090138721        4.9305231005228736        2.3162468812191297     
 He    23.194097333231166        9.5547375058000767        1.5122935312298673     
 He    24.362799278352124        25.635285921116076       0.70834018124060472     
 He    3.3001719411248027        4.7213775251801779        6.7379903061600741     
 He    26.604178999932273        11.763755058835892        2.5172352187164453     
 He    3.6843934923440895        12.157945215907114        6.7379903061600741     
 He    3.4719765073767448        16.578575813598736        7.3409553186520204     
 He    24.386048390934661        11.754485445907365        7.5419436561493365     
 He    25.972049755026028        24.830591088219421        1.1103168562352361     
 He    1.4755573795065484        12.765359578009587        4.3261302561922861     
 He    19.344841595830296        19.999085030185228        5.3310719436788645     
 He    7.3304615077455821        3.1219990413496785        2.1152585437218141     
 He    9.9104072359189530        12.152012663632858        9.9538037061171245     
 He    17.725334348271797        25.830712469324549        3.7231652437003397     
 He    6.8665902369136571        24.412670722051168        9.7528153686198085     
 He    20.777220157249889        10.556342024973770        3.3211885687057086     
 He    8.7150968921097949        11.359182935284718        3.9241535811976553     
 He    16.556643275349522        10.354982924491036        3.5221769062030241     
 He    26.030407528101236       0.51137564089981724       0.90932851873792042     
 He    20.967708129494458        12.760539379286753        6.9389786436573893     
 He    17.151451675759585        13.771784295906116        3.5221769062030241     
 He    26.405901458765015        11.968822004490036       0.30636350624597347     
 He    5.2581097715036424        25.016748023499371        9.1498503561278621     
 He    20.732144839121410        26.022060387844476        8.9488620186305461     
 He    3.6582541194723026        26.639856716426898       0.90932851873792042     
 He    22.806505623707537        2.9202691563498036        2.5172352187164453     
 He    18.318258251911875        26.624283766706974        9.3508386936251782     
 He    11.723848719417154        11.956215330907240        7.1399669811547053     
 He    5.6649300182270981        25.426140345773376        5.1300836061815493     
 He    22.375376139888864        16.591924056215817       0.10537516874865782     
 He    9.7458989896815780        2.7233594700727628       0.30636350624597347     
 He    4.0827895826538558        11.951765916701547        9.5518270311224924     
 He    9.7051995933767063        14.162637392323070        9.5518270311224924     
 He    10.286112695746402        24.617737667705310        7.5419436561493365     
 He    5.9210503391640792        4.5300296066602526        1.5122935312298673     
 He    25.798905823211292        13.778087632697513       0.10537516874865782     
 He    4.3089204743996108        6.5406543353504638        1.1103168562352361     
 He    5.8940322330415684        13.164369933803645        5.9340369561708117     
 He    22.774073215646105        16.990934412009871        1.7132818687271829     
 He    18.580918232492561        3.7205145750407644        4.5271185936896021     
 He    16.772834211245520       0.69753257617976705        8.9488620186305461     
 He    8.5430348292051121        1.3160704737964710       0.50735184374328912     
 He    17.146910192261384        13.967581628631734        6.3360136311654429     
 He    8.0796978173816996        25.429848190944789        3.1202002312083921     
 He    9.3354753110927415       0.89815010762821901        9.1498503561278621     
 He    10.123727177228728        9.5469510309401127        5.7330486186734957     
 He    17.530684462061629        23.419594246771720        3.3211885687057086     
 He    10.727328431386399        12.571786952386816       0.30636350624597347     
 He    18.936871768310354        20.193028440325136        9.1498503561278621     
 He    5.4990522685252214        9.7460854243200004        6.7379903061600741     
 He    15.765869846258207        1.2997559550422637        9.3508386936251782     
 He    22.986235182655047        9.1427496919060793        6.9389786436573893     
 He    12.916803061945572        16.173262121013281        9.1498503561278621     
 He    16.333915158504162        16.778451776012908        7.9439203311439677     
 He    3.2538333628243188        25.225522814324925        4.9290952686842333     
 He    4.3138874949194888        3.1197743342468325        3.3211885687057086     
 He    4.4945308824081138        11.762642705284469        3.1202002312083921     
 He    3.6785017710844143        12.553618511046903        10.154792043614441     
 He    14.528206404240887        16.782530405701458        5.7330486186734957     
 He    19.541153577448103        23.420335815806002        2.9192118937110765     
 He    17.334182695677523        20.199702561633678        5.5320602811761805     
 He    19.180972894472610        3.1119878593868697        7.5419436561493365     
 He    11.323855766891855        14.781175289939775        1.1103168562352361     
 He    11.286927842821298        26.225273410912912        7.7429319936466516     
 He    5.2653082417300574        22.001923284015476        9.1498503561278621     
 He    11.496140231158892        26.437385262392741        1.7132818687271829     
 He    9.6784147608152313        25.014894100913665        10.154792043614441     
 He    2.8902909150488236        11.565733019007427       0.90932851873792042     
 He    3.4719765073767448        16.578575813598736        7.3409553186520204     
 He    22.996578931129115        8.9543680495232838       0.10537516874865782     
 He    6.3226836426996460        1.5055644697306907        6.7379903061600741     
 He    6.8694345297138319        26.633924164152642        4.1251419186949709     
 He    3.2890883192885583        12.166473259801359        2.1152585437218141     
 He    9.5001926077994447        16.576721891013030        8.3458970061385997     
 He    20.146831591836403        23.625402761460144       0.70834018124060472     
 He    8.9177152598102705        10.554858886905206        4.1251419186949709     
 He    6.6798193759099815        19.189199214048596        8.5468853436359158     
 He    9.3374383919478543        2.5134723256957838        5.1300836061815493     
 He    13.731048004981778        12.960786126218064        7.3409553186520204     
 He    20.986936666694284        6.5354633521104892        3.9241535811976553     
 He    27.018647476995529        1.9012377648704781        10.154792043614441     
 He    8.1256676983482645        5.9332399732479919        3.5221769062030241     
 He    8.6914706886889963        20.401061662116412        5.3310719436788645     
 He    21.144813318309808        23.616503933048758        5.5320602811761805     
 He    26.588488661405727        15.775734903287788        6.7379903061600741     
 He    20.550473943716156        19.393895375185600        6.5370019686627581     
 He    5.6684682169003757        23.213044163049009        6.3360136311654429     
 He    4.6596845883351765        24.820950690773753        6.3360136311654429     
 He    10.090413557222233        23.011685062566272        6.5370019686627581     
 He    24.598519736895426        10.357949200628166        1.9142702062244985     
 He    24.565317317570109        24.629231987736684        1.3113051937325517     
 He    27.009426607531903        10.759925832559350        1.9142702062244985     
 He    8.7180439920868036        8.5405263130435838        6.5370019686627581     
 He    2.8742318791883581        16.585249934907274        3.7231652437003397     
 He    20.532037162177584        26.627991611878382        7.3409553186520204     
 He    18.950284689641286        18.597357801666050        2.5172352187164453     
 He    7.9294560452129517        2.7137190726270948        5.5320602811761805     
 He    16.363278393708725        4.1150755166291288        8.5468853436359158     
 He    3.6971258586949451        10.359803123213871       0.90932851873792042     
 He    5.8829837064957147        17.182282330529798        6.9389786436573893     
 He    5.2993350333126825        10.554117317870924        4.5271185936896021     
 He    22.368269604640595        13.962019860874618        9.3508386936251782     
 He    6.5198007308717294        1.2990143860079815        9.7528153686198085     
 He    17.549221572082690        16.387227895078809        2.1152585437218141     
 He    9.2949849652571999        18.587346619703240        7.9439203311439677     
 He    7.7249507020481509        6.1364529963164323        2.3162468812191297     
 He    5.0927311855198871        15.586982476387851       0.10537516874865782     
 He    3.7149715415372451        2.5201464470043233        1.5122935312298673     
 He    23.572985645290998        16.178082319736117        6.5370019686627581     
 He    5.1126318841954479        3.7179190834207771        5.9340369561708117     
 He    7.7281879152739528        3.3181671585924377        4.7281069311869173     
 He    8.3011785036424186        14.166345237494481        7.5419436561493365     
 He    21.171118252856189        12.965235540423757        4.9290952686842333     
 He    4.0519080693188831        26.226014979947195        7.3409553186520204     
 He    7.6680677183086150        26.425520157844225        8.1449086686412837     
 He    16.341157117525313        16.182902518458949        3.9241535811976553     
 He    21.352398706530160        19.391299883565615        7.9439203311439677     
 He    2.4435956442778024        25.419095439947696        8.9488620186305461     
 He    5.6808234924129701        16.575980321978747        8.7478736811332301     
 He    5.5025444997094253        10.355353709008178        3.3211885687057086     
 He    10.743457657827646       0.69790336069690817        8.7478736811332301     
 He    9.2951613991304765        23.022808598080506       0.50735184374328912     
 He    19.155427098991431        12.957819850080934        8.9488620186305461     
 He    25.153699737711982        25.618600617844727        9.7528153686198085     
 He    1.7027291300619585       0.70272355941974218        6.1350252936681269     
 He    20.129937311519949        25.216623985913539        9.7528153686198085     
 He    8.5088182528561855        12.965235540423757        4.9290952686842333     
 He    24.213248933362138        3.7264471273150219        1.3113051937325517     
 He    21.548377086104434        20.392904402739308        9.7528153686198085     
 He    20.541233808549503        21.801305752567021        8.9488620186305461     
 He    21.394393979603088        4.7280516464887166        3.1202002312083921     
 He    18.933756627964410        24.422681904013977        4.3261302561922861     
 He    4.4824004869522120        14.771164107976965        6.5370019686627581     
 He    7.6992259939993577        16.788462957975717        2.5172352187164453     
 He   0.50356872993336377       0.91298148831386206        1.1103168562352361     
 He    17.978051894308386        3.9222444600406394        4.1251419186949709     
 He    6.2883884822655949        14.162637392323070        9.5518270311224924     
 He    6.8700607237004929        23.812301265774376        8.3458970061385997     
 He    23.808448607181553        2.7148314261785180        4.9290952686842333     
 He    17.321092504191430        23.610200596257361        8.9488620186305461     
 He    20.590471040643578        6.5425082579361700       0.10537516874865782     
 He    12.495271538428785        25.825150701567434        6.7379903061600741     
 He    22.578151675759585        13.771784295906116        3.5221769062030241     
 He    18.573473137812083        9.1542440119374540       0.70834018124060472     
 He    5.3144451453416428        6.5413959043847463       0.70834018124060472     
 He    16.142678919393070        15.984509694113344        2.5172352187164453     
 He    2.0520619434565845        25.432443682564777        1.7132818687271829     
 He    17.769183980213000        6.7345977454903760        4.9290952686842333     
 He    2.8758613579999421        15.780925886527763        3.9241535811976553     
 He    20.160460999719685        12.554730864598326        9.5518270311224924     
 He    6.9014438794479265        10.546701627528103        8.5468853436359158     
 He    20.779551935438921        11.164127171593384       0.70834018124060472     
 He    2.4825434888912299        13.372773940112060        1.9142702062244985     
 He    3.4945969472782807        10.761038186110774        1.3113051937325517     
 He    21.783303310292141        9.3481874220773680        4.5271185936896021     
 He    6.9278491424768003        9.7163119902975881E-002   7.5419436561493365     
 He    21.755591298296526        22.416877374046599        2.1152585437218141     
 He    14.340185633958230        11.960664745112933        4.7281069311869173     
 He    10.945639616307759        2.5138431102129251        4.9290952686842333     
 He    17.125257941894379        25.229601444013475        2.7182235562137609     
 He    9.9140215399830147        14.172648574285878        4.1251419186949709     
 He    15.939347380116466        14.771905677011247        6.1350252936681269     
 He    7.7309669748820262        1.9105073777990049        5.1300836061815493     
 He    2.0729006937649661        11.951765916701547        9.5518270311224924     
 He    10.552254035312606        1.7184178902447980       0.30636350624597347     
 He    20.352443027002955        17.180057623426951        8.1449086686412837     
 He    22.600416769220224        4.3249626610061078        3.7231652437003397     
 He    25.163674788852131        26.437756046909879        1.5122935312298673     
 He    23.010875543099456        2.7229886855556216       0.50735184374328912     
 He    3.8823023361774278        12.960415341700923        7.5419436561493365     
 He    8.5257501071573714        2.7051910287328500        10.154792043614441     
 He    4.2773608847788998        15.370791995219472        8.3458970061385997     
 He    23.211964760470831        2.9247185705554966       0.10537516874865782     
 He    24.993589157695581        13.373144724629201        1.7132818687271829     
 He    17.345610791755977        15.779071963942057        4.9290952686842333     
 He    17.330801665174494        20.396983032427862        7.5419436561493365     
 He    23.768573583133989        16.977586169392794        8.9488620186305461     
 He    2.9120543660970033        1.1102619591080443        3.1202002312083921     
 He    2.2441793945127397        26.832316988498246        5.5320602811761805     
 He    7.4927140811847117        16.176599181667552        7.3409553186520204     
 He    14.966835343733454       0.70124042135117781        6.9389786436573893     
 He    18.981814141360289        2.7111235810071070        6.9389786436573893     
 He    16.527301784542324        24.227996924839783       0.90932851873792042     
 He    2.2458197455230073        26.632811810601218        4.7281069311869173     
 He    23.948558160039905        26.627620827361241        7.5419436561493365     
 He    10.551082710118749        1.1121158816937495        2.1152585437218141     
 He    21.964762676533724        14.968073794254005        8.7478736811332301     
 He    5.7034330601158221        10.153623824008303        3.7231652437003397     
 He    19.161663294493319        15.586611691870710       0.30636350624597347     
 He    9.7070949623453782        17.390686336838215        2.9192118937110765     
 He    10.311121753524725        17.190439589906902        2.5172352187164453     
 He    3.2824157145663118        12.157945215907114        6.7379903061600741     
 He    5.1224305014623193       0.10161253410866881        5.1300836061815493     
 He    16.536566142800684        17.788584339080845        5.1300836061815493     
 He    5.7220161376259586       0.29889300490285098        7.1399669811547053     
 He    19.946222272480114        23.222684560494677        1.1103168562352361     
 He    5.5188175434278985        1.1024754842480815        7.3409553186520204     
 He    22.599971966495524        1.0987676390766707        9.3508386936251782     
 He    6.6665720162536406        24.615512960602466        8.7478736811332301     
 He    8.2889344288110003        21.609957834047098        3.7231652437003397     
 He    25.799084735778912        12.971909661732296        1.3113051937325517     
 He    10.513317062897862        14.369558260562920        6.3360136311654429     
 He    8.0853780094777061        24.025896255322763        1.5122935312298673     
 He    7.3054524499672580        10.549297119148090        7.1399669811547053     
 He    22.390610803492024        8.7489303193519987        2.5172352187164453     
 He   0.45521270978435019        16.777710206978625        8.3458970061385997     
 He    3.8588985341189801        23.615391579497334        6.1350252936681269     
 He    11.339315310551706        3.3096391146981929        9.3508386936251782     
 He    17.755098897406331        13.974255749940275        2.7182235562137609     
 He    21.545888139745152        21.800934968049880        9.1498503561278621     
 He    21.379205283489000        9.7486809159399872        5.3310719436788645     
 He    9.1267729586719533        7.5411465009727356        3.5221769062030241     
 He    6.9126362232710070        9.1497945977317610        3.1202002312083921     
 He    24.162648112613564        23.821941663220045        3.1202002312083921     
 He    17.356792263380374        13.777346063663231       0.50735184374328912     
 He    18.724777513187853        26.428486433981355        6.5370019686627581     
 He    8.5303919191380650        2.7111235810071070        6.9389786436573893     
 He    19.547134754991589        22.621573535183604       0.10537516874865782     
 He    9.6814948058707824        24.212423975119858        9.3508386936251782     
 He    25.391573061876691        11.755227014941648        7.1399669811547053     
 He    16.344963685050015        12.760539379286753        6.9389786436573893     
 He    23.976281044234199        14.163749745874492        8.9488620186305461     
 He    3.9215402940396484       0.91446462638242643       0.30636350624597347     
 He    22.973066407083831        13.561155582494855        8.7478736811332301     
 He   0.44233156876758778        26.438126831427020        1.3113051937325517     
 He    5.3044349989111028        9.1494238132146197        3.3211885687057086     
 He    6.5056019686895432        12.973763584318002       0.30636350624597347     
 He    2.2796350079419638        14.176727203974430        1.9142702062244985     
 He    22.774130055333863        14.773388815079812        5.3310719436788645     
 He    19.148472774524738        18.795379841494515        4.1251419186949709     
 He    22.384106239138710        7.3294054340100514        9.3508386936251782     
 He    16.975485195542046        1.7076651392477067        6.1350252936681269     
 He    8.8827612887935068        24.219098096428397        5.7330486186734957     
 He    5.4923445685125847        13.164740718320786        5.7330486186734957     
 He    23.184054570204577        10.348308803182498        7.1399669811547053     
 He    5.7161110654732603        5.3313873789026367        2.9192118937110765     
 He    16.921959019213830        25.831454038358832        3.3211885687057086     
 He    17.754374853631518        11.352508813976179        7.5419436561493365     
 He    4.2835535914860516        15.580308355079312        3.7231652437003397     
 He    9.7141145200041752        15.182039568319535        1.7132818687271829     
 He    1.0810004733175378        11.363632349490411        1.5122935312298673     
 He    6.4916849262518070        18.802424747320195       0.30636350624597347     
 He    9.0923448531593589        18.182032927117785        9.7528153686198085     
 He    19.784899357169465        2.7100112274556838        7.5419436561493365     
 He    14.542625089091084        11.962518667698639        3.7231652437003397     
 He    6.3144576645566000        6.5350925675933480        4.1251419186949709     
 He    23.567582215550761        22.219226118735278       0.30636350624597347     
 He    18.529067502465001        24.217614958359832        6.5370019686627581     
 He    1.8697129717655898        13.360167266529263        8.7478736811332301     
 He    20.156733016280107        14.969186147805429        8.1449086686412837     
 He    23.772022325523459        15.167578972151034        9.5518270311224924     
 He    23.986380646948550        11.152632851562011        6.9389786436573893     
 He    16.940040454311504        14.968073794254005        8.7478736811332301     
 He    25.153230711895571        26.424407804292802        8.7478736811332301     
 He    23.346930858936027        25.822925994464587        7.9439203311439677     
 He    6.6619519486703140        25.819218149293174        9.9538037061171245     
 He    21.354217970108042        18.385616734703369        8.3458970061385997     
 He    22.762856648731319        22.419843650183726       0.50735184374328912     
 He    21.754555396875553        18.585121912600396        9.1498503561278621     
 He    18.982003926126588        2.5097644805243733        7.1399669811547053     
 He    19.947854229986039        17.176720562772683        9.9538037061171245     
 He    6.8773812668067675        22.208844152255327        5.9340369561708117     
 He    6.0683692344475260        26.032813138841568        3.1202002312083921     
 He    21.152871256083920        19.997972676633804        5.9340369561708117     
 He    9.9186524797650257        13.573762256077652        1.9142702062244985     
 He    11.694875925943874        24.821692259808035        5.9340369561708117     
 He    12.559030262549893       0.70643140459115294        4.1251419186949709     
 He    21.187066088035476        7.1391698690415497        3.5221769062030241     
 He    19.968264964578402        12.162765414629948        4.1251419186949709     
 He    6.0935137159987338        15.380061608147999        3.3211885687057086     
 He    3.6781197228574722        18.197976661354854        1.1103168562352361     
 He    17.944068591520494        17.789325908115128        4.7281069311869173     
 He    3.2598145403678029        24.426760533702531        2.1152585437218141     
 He    6.0735720072227792        19.588209569842657        10.154792043614441     
 He    25.377834932006575        16.777710206978625        8.3458970061385997     
 He    22.157870061521781        23.022067029046223       0.90932851873792042     
 He    9.4863976382415682        23.816750679980071        5.9340369561708117     
 He    24.182234474948626        15.984509694113344        2.5172352187164453     
 He    2.8756824454323247        16.587103857492981        2.7182235562137609     
 He    24.418635488472002       0.90964442765959241        2.9192118937110765     
 He    25.019281249148325       0.90667815152246378        4.5271185936896021     
 He    24.218985965145905       0.10494959476293851        3.3211885687057086     
 He    21.973869866621833        10.544476920425256        9.7528153686198085     
 He    8.7164362576725871        10.554488102388065        4.3261302561922861     
 He    25.367833179080378        25.232196935633464        1.3113051937325517     
 He    11.553158638671309        2.9228646479697913        1.1103168562352361     
 He    26.606779146972730        11.162273249007677        1.7132818687271829     
 He    2.8822463281677355        10.547443196562384        8.1449086686412837     
 He    21.766417423480029        16.785867466355729        3.9241535811976553     
 He    3.2930278318918056        10.760296617076492        1.7132818687271829     
 He    8.5117979694292440        11.961035529630074        4.5271185936896021     
 He    6.0745075801612600        23.218235146288983        3.5221769062030241     
 He    8.0836482021836300        24.628490418702402        1.7132818687271829     
 He    25.021011056442401       0.30408398814282606        4.3261302561922861     
 He    2.6495841702826195        23.812672050291518        8.1449086686412837     
 He    15.515104508878046        24.218727311911255        5.9340369561708117     
 He    4.8860512323363086        16.386115541527388        2.7182235562137609     
 He    18.591698390186988       0.91186913476243892        1.7132818687271829     
 He    3.8586627818636048        26.639115147392616        1.3113051937325517     
 He    10.522435125184654        10.550780257216655        6.3360136311654429     
 He    2.0855327316333296        9.9518939390084267        4.1251419186949709     
 He    10.515315239043364        12.557697140735455        7.9439203311439677     
 He    8.4980707117578085        17.588337592149536        4.7281069311869173     
 He    15.543608276534915        12.159057569458538        6.1350252936681269     
 He    21.573632768336818        10.546701627528103        8.5468853436359158     
 He    7.8985745318779790        16.987968135872741        3.3211885687057086     
 He    10.313532115798880        16.790316880561420        1.5122935312298673     
 He    10.122341844176862        13.174010331249313       0.70834018124060472     
 He    20.761429490240850        14.366591984425790        7.9439203311439677     
 He    5.4621001213629565        25.222185753670654        6.7379903061600741     
 He    19.733192444419135        25.828116977704560        5.1300836061815493     
 He    20.367710307202167        11.151520498010587        7.5419436561493365     
 He    15.513062843937810        23.611312949808784        8.3458970061385997     
 He    21.167669510466720        14.775242737665517        4.3261302561922861     
 He    21.195045441724464        4.5285464685916876        2.3162468812191297     
 He    25.197847876406325        12.369315498352657        1.1103168562352361     
 He    2.6654208047807328        17.180057623426951        8.1449086686412837     
 He    3.2791893735391944        15.581049924113595        3.3211885687057086     
 He    8.8900709597010987        22.010822112426862        4.3261302561922861     
 He    6.8939770403700855        14.770793323459824        6.7379903061600741     
 He    2.7086333705365919       0.30074692748855636        6.1350252936681269     
 He    22.973389136928677        15.375982978459447        5.5320602811761805     
 He    4.3004829670928970        10.561903792730886       0.30636350624597347     
 He    10.544231192828885        1.9097658087647229        5.5320602811761805     
 He    8.8735102814281710        26.021689603327335        9.1498503561278621     
 He    7.0487037458261861E-002   13.574133040594793        1.7132818687271829     
 He    9.0824216843182892        25.628611799807537        4.3261302561922861     
 He    22.168105088009010        16.785496681838588        4.1251419186949709     
 He    6.4995773023513248        11.353250383010462        7.1399669811547053     
 He    23.168673610629849        20.811937122458982       0.50735184374328912     
 He    10.310755534885146        12.956336712012371        9.7528153686198085     
 He    6.6749853004686468        24.626265711599554        2.9192118937110765     
 He    22.956804235564043        23.418852677737437        3.7231652437003397     
 He    5.9065639424274394        10.962768071110650       0.90932851873792042     
 He    21.971313208376113        13.565234212183407        6.5370019686627581     
 He    20.774742083089293        12.569191460766829        1.7132818687271829     
 He    3.1151635040112540       0.70976846524542259        2.3162468812191297     
 He    25.186533459703384        12.354854902184156        8.9488620186305461     
 He    17.977159810164636        2.7114943655242483        6.7379903061600741     
 He   0.47523300264542984        11.561654389318875        3.1202002312083921     
 He    8.5066980038308238        13.365729034286378        5.7330486186734957     
 He    7.4951135712601840        15.171657601839586        7.3409553186520204     
 He    24.795848354231175        11.159677757387691        3.1202002312083921     
 He    7.3029961202040283        13.771784295906116        3.5221769062030241     
 He    20.939516219483750        26.030217647221580        4.5271185936896021     
 He    8.5302347509678143        4.7269392929372938        3.7231652437003397     
 He    9.0914853856116640        18.785739444048847        9.3508386936251782     
 He    23.998164089467899        10.361286261282435       0.10537516874865782     
 He    24.782779907142451        15.779813532976339        4.5271185936896021     
 He    7.7060908621822453        11.353991952044744        6.7379903061600741     
 He    2.7059220228149594        9.5679981834411565E-002   8.3458970061385997     
 He    18.770780010750467        8.7463348277320119        3.9241535811976553     
 He    18.756708278836822        11.349171753321910        9.3508386936251782     
 He    5.2962767326544986        12.566225184629699        3.3211885687057086     
 He    2.8467556194481207        26.630216318981230        6.1350252936681269     
 He    18.177912946798148        5.7352179334195270        1.9142702062244985     
 He    11.923197257295776        12.155720508804269        7.9439203311439677     
 He   0.69801795917854925        2.9206399408669448        2.3162468812191297     
 He    15.945228229177458        13.771413511388975        3.7231652437003397     
 He    21.545774460369636        26.236026161910004        1.9142702062244985     
 He    2.3125690584158565        1.1147113733137370       0.70834018124060472     
 He    8.6845840761087416        24.625894927082413        3.1202002312083921     
 He    20.537004182697462        23.207111610774753        9.5518270311224924     
 He    20.956068504252336        16.172891336496139        9.3508386936251782     
 He    12.121908728989052        14.572029714597075        5.5320602811761805     
 He    22.750715381076731        24.823546182393738        4.9290952686842333     
 He    2.0795273309981384        14.782658428008338       0.30636350624597347     
 He    16.169856672380170        9.2713705697282947E-002   9.9538037061171245     
 He    18.549735733710111        17.389573983286791        3.5221769062030241     
 He    23.587604987106182        11.761530351733047        3.7231652437003397     
 He    22.584769919488412        10.756217987387940        3.9241535811976553     
 He    19.181263007721402        3.1123586439040105        7.3409553186520204     
 He    3.1111019185281474       0.70457748200544756        5.1300836061815493     
 He    16.553083332278877        11.358441366250437        4.3261302561922861     
 He    16.382940861434570       0.51137564089981724       0.90932851873792042     
 He    1.6470718325096971        24.622187081911004        5.1300836061815493     
 He    5.8885067304214722        17.794146106837964        2.1152585437218141     
 He    23.954585305072463        23.006494079326298        9.3508386936251782     
 He    3.8781379435174888        17.995134422803552        2.1152585437218141     
 He    10.119842025618897        13.977222026077403        1.1103168562352361     
 He    18.332753042152856        26.038004122081542       0.30636350624597347     
 He    14.333155204100748        13.564492643149125        6.9389786436573893     
 He    18.592747642500985       0.10680351734864391        2.3162468812191297     
 He    4.9162630628898851        2.5142138947300658        4.7281069311869173     
 He    16.570516828992524        2.1070462795589053        7.5419436561493365     
 He    16.944771722576007        14.570917361045653        6.1350252936681269     
 He    5.9010517907003663        10.955723165284969        4.7281069311869173     
 He    23.176720676205278        16.588586995561545        1.9142702062244985     
 He    9.5107938529262555        14.574254421699923        4.3261302561922861     
 He    15.744374764061453        10.545960058493820        8.9488620186305461     
 He    4.8773695792698755        17.584629746978123        6.7379903061600741     
 He    10.480941494524188        26.222677919292927        9.1498503561278621     
 He    17.954816132618870        13.166223856389351        4.9290952686842333     
 He    25.415936659965329       0.69827414521404918        8.5468853436359158     
 He    5.5138070341132872        2.1040800034217764        9.1498503561278621     
 He    3.4674458960772276        17.379192016806840        9.1498503561278621     
 He    14.131127935096545        14.974377131045404        5.3310719436788645     
 He    15.341212310196793        14.576479128802768        3.1202002312083921     
 He    3.3003617258911038        4.5200184246974429        6.9389786436573893     
 He    17.729574846322521        25.029725481599307        2.1152585437218141     
 He    20.753181767700436        18.186482341323480        7.3409553186520204     
 He    4.2569936389812693        22.804022625292141        10.154792043614441     
 He    17.131897930020575        23.423672876460270        1.1103168562352361     
 He    23.545888955083363        25.820330502844598        9.3508386936251782     
 He    19.392942598020909       0.70680218910829407        3.9241535811976553     
 He    7.0833589206129020        19.997601892116663        6.1350252936681269     
 He    24.763204417006076        24.222064372565523        4.1251419186949709     
 He    8.5259156688319653        6.5358341366276305        3.7231652437003397     
 He    12.332305793413527        10.753622495767951        5.3310719436788645     
 He    11.127633241557859        10.956835518836392        4.1251419186949709     
 He    21.167146123656888        12.556955571701174        8.3458970061385997     
 He    19.935531571069497        25.628241015290396        4.5271185936896021     
 He    6.4845106791170988        17.785247278426578        6.9389786436573893     
 He    5.3059967658362455        9.9578264912826846       0.90932851873792042     
 He    2.0416069943013411        24.814276569465211        9.9538037061171245     
 He    4.7045701216973539        9.5565914283857811       0.50735184374328912     
 He    7.4885847838151642        17.784134924875154        7.5419436561493365     
 He    13.558785285112108        2.5142138947300658        4.7281069311869173     
 He    22.148898295206553        24.220210449979820        5.1300836061815493     
 He    18.543185201867722        18.792413565357386        5.7330486186734957     
 He    5.3127395611392734        3.1119878593868697        7.5419436561493365     
 He    11.953943346857864        1.1069248984537745        4.9290952686842333     
 He    8.4898689567064700        18.585863481634675        8.7478736811332301     
 He    16.766115639034201        3.5113689996980679        8.9488620186305461     
 He    23.551257289533211        23.206370041740470        9.9538037061171245     
 He    12.355530682904355       0.90482422893675840        5.5320602811761805     
 He    19.153941437457075        16.383149265390259        4.3261302561922861     
 He    7.4959161991201224        16.785496681838588        4.1251419186949709     
 He    19.592402336580708        1.7128561224876817        3.3211885687057086     
 He    21.562549146500572        17.991797362149285        3.9241535811976553     
 He    15.715825028915511        25.427994268359082        4.1251419186949709     
 He    18.178929582516094        3.1156957045582803        5.5320602811761805     
 He    13.535671596302455        13.169560917043620        3.1202002312083921     
 He    18.346726924278350        17.991797362149285        3.9241535811976553     
 He    20.366916072846571        15.384140237836551        1.1103168562352361     
 He    3.2823371304811864        13.165853071872210        5.1300836061815493     
 He    7.2969472307741023        16.183273302976090        3.7231652437003397     
 He    7.8991765027729333        18.198347445871995       0.90932851873792042     
 He    5.4661725790447466        25.832195607393114        2.9192118937110765     
 He    5.0966840490161580        9.5439847548029846        7.3409553186520204     
 He    21.792811814310220        5.7315100882481165        3.9241535811976553     
 He    6.9037865298356405        11.759305644630199        4.9290952686842333     
 He    21.176052656780016        7.7298989278726733        10.154792043614441     
 He    18.172623196433427        7.3412705385585664        2.9192118937110765     
 He    8.2925185949733518        16.574497183910186        9.5518270311224924     
 He    22.811193403177302       0.10383724121151527        3.9241535811976553     
 He    2.3090091153452112        2.1181698150731374        1.5122935312298673     
 He   0.47190633313582014        14.783029212525479       0.10537516874865782     
 He    16.957794202175656        12.773146052869549       0.10537516874865782     
 He    3.7121924819291712        3.9278062277977557        1.1103168562352361     
 He    9.6963691656443682        23.223426129528960       0.70834018124060472     
 He    22.966548491837496        16.778451776012908        7.9439203311439677     
 He    8.2769043618375910        24.820209121739470        6.7379903061600741     
 He    21.141375448119021        26.031330000773004        3.9241535811976553     
 He    1.0608472353779150        14.563501670702831        10.154792043614441     
 He    23.150361380665480        24.215761035774126        7.5419436561493365     
 He    16.547392267984186        12.157574431389975        6.9389786436573893     
 He    14.907797015678165        24.817984414636623        7.9439203311439677     
 He    14.332987163731815        14.975489484596828        4.7281069311869173     
 He    23.357665049141382        25.836645021598805       0.50735184374328912     
 He    9.0791978219855114        23.810076558671529        9.5518270311224924     
 He    18.932864543820664        23.211931809497585        6.9389786436573893     
 He    9.3369802383301277        3.9240983826263451        3.1202002312083921     
 He    4.0915933086001477        12.164619337215655        3.1202002312083921     
 He    22.786284673881472        7.7328652040098014        8.5468853436359158     
 He    11.287497197120199        25.621196109464716        8.3458970061385997     
 He    7.9242883677280895        5.7311393037309752        4.1251419186949709     
 He    24.553523002852074        24.815759707533775        9.1498503561278621     
 He    10.713112882195526        12.553618511046903        10.154792043614441     
 He    20.380410056956972        7.5389217938698891        4.7281069311869173     
 He    6.5271865071701054        3.3244704953838360        1.3113051937325517     
 He    7.3118458136393949        11.162273249007677        1.7132818687271829     
 He    9.1187827327842843        9.5469510309401127        5.7330486186734957     
 He    12.312006259502336        16.574126399393045        9.7528153686198085     
 He    22.795771433502182        2.9065501292155838        9.9538037061171245     
 He    21.587793956534274        7.5407757164555944        3.7231652437003397     
 He    11.531921053127299        10.354982924491036        3.5221769062030241     
 He    8.1141610181846833        11.361778426904706        2.5172352187164453     
 He    12.096495878586419        26.434048201738470        3.5221769062030241     
 He    13.121652879352583        15.774993334253505        7.1399669811547053     
 He    24.558956570494022        25.830712469324549        3.7231652437003397     
 He    12.731705168548215        12.564742046561136        4.1251419186949709     
 He    3.2823371304811864        13.165853071872210        5.1300836061815493     
 He    2.4717089702033843        13.157325027977965        9.7528153686198085     
 He    4.0798750992728987        16.584879150390133        3.9241535811976553     
 He    6.9019346496617047        10.950532182044995        7.5419436561493365     
 He    24.955310995863549        25.017118808016512        8.9488620186305461     
 He    1.0936918295679992        1.9045748255247477        8.3458970061385997     
 He    9.6812046926219892        24.212053190602717        9.5518270311224924     
 He    18.378221280706960        5.5327464793853709        2.7182235562137609     
 He    11.323354124479394        13.772525864940398        3.1202002312083921     
 He    6.0840403072710458        15.569555604082220        9.5518270311224924     
 He    21.341304212495231        26.231576747704310        4.3261302561922861     
 He    6.9016771530089622        12.764618008975305        4.7281069311869173     
 He    19.369996949580187        9.9511523699741442        4.5271185936896021     
 He    4.6635563890519816        25.027500774496463        3.3211885687057086     
 He    19.138338076519997        25.233680073702029       0.50735184374328912     
 He    23.956315112366539        22.403899915946660        9.1498503561278621     
 He    5.8908167642131346        17.192293512492608        1.5122935312298673     
 He    9.9084876438585745        12.955965927495230        9.9538037061171245     
 He    8.1238835300607697        3.5117397842152092        8.7478736811332301     
 He    3.6970255302124531        10.158073238213996        1.3113051937325517     
 He    9.8826166398382149        26.228610471567183        5.9340369561708117     
 He    16.974536271710541        2.7144606416613768        5.1300836061815493     
 He    4.0961347920983489        11.968822004490036       0.30636350624597347     
 He    20.152972416244477        15.569184819565079        9.7528153686198085     
 He    3.8514994069275805        26.226756548981477        6.9389786436573893     
 He    10.313735251458205        11.952136701218688        9.3508386936251782     
 He    18.178159571252209        3.3163132360067324        5.7330486186734957     
 He    8.1180110745041212        10.358690769662447        1.5122935312298673     
 He    9.4905595522071664        24.023671548219916        2.7182235562137609     
 He    4.6720398638477700        18.183886849703491        8.7478736811332301     
 He    4.1204089339031755        1.3149581202450480        1.1103168562352361     
 He    24.994928523258373        12.568449891732547        2.1152585437218141     
 He    10.711036121964899        15.373387486839460        6.9389786436573893     
 He    4.8927154435542111        10.548184765596666        7.7429319936466516     
 He    19.786417635299873        1.0991384235938120        9.1498503561278621     
 He    4.8663536693200724        23.416998755151731        4.7281069311869173     
 He    18.372988370029997        4.9212534875943463        7.3409553186520204     
 He    6.9154370272764485        8.9517725579032970        1.5122935312298673     
 He    6.2996594101737999        11.757822506561636        5.7330486186734957     
 He    14.706897583073083        24.414895429154015        8.5468853436359158     
 He    16.175412312901976        2.5190340934529001        2.1152585437218141     
 He    10.911824353888802        14.969927716839711        7.7429319936466516     
 He    7.3291681096718655        1.1043294068337870        6.3360136311654429     
 He    25.972250411991013        25.234050858219170       0.30636350624597347     
 He    18.331928669895550        23.214527301117574        5.5320602811761805     
 He    17.121776582908858        25.225152029807784        5.1300836061815493     
 He    21.590985202271000        7.5448543461441462        1.5122935312298673     
 He    10.321790710537977        13.575245394146215        1.1103168562352361     
 He    8.3208300991695783        9.9578264912826846       0.90932851873792042     
 He    22.208327064993128       0.30556712621139037        3.5221769062030241     
 He    17.725735662201767        26.637632009324051        2.1152585437218141     
 He    19.780311906182192        5.7281730275938472        5.7330486186734957     
 He    11.289907559394356        25.221073400119231        7.3409553186520204     
 He    18.336592226273609        24.430097594356798       0.30636350624597347     
 He    21.571298511453445        15.180556430250972        2.5172352187164453     
 He    18.369393331668959        9.3518952672487785        2.5172352187164453     
 He    14.937984623140034        14.978084976216815        3.3211885687057086     
 He    15.150892378321156        10.961284933042085        1.7132818687271829     
 He    22.606533370536592       0.30074692748855636        6.1350252936681269     
 He    18.174822029543915        5.9328691887308507        3.7231652437003397     
 He    18.789094719409178       0.10087096507438666        5.5320602811761805     
 He    19.581587083595888        7.9486849006610374       0.50735184374328912     
 He    10.294214122315248        23.418481893220296        3.9241535811976553     
 He    9.1113485103024932        15.585499338319286       0.90932851873792042     
 He    21.157816532206429        15.367454934565203        10.154792043614441     
 He    24.778317007729378        14.967703009736864        8.9488620186305461     
 He    20.753360680268056        17.380304370358264        8.5468853436359158     
 He    20.345724454791636        19.993894046945254        8.1449086686412837     
 He    25.969360151701760        25.835161883530244        1.3113051937325517     
 He    26.192928470391795        12.356708824769861        7.9439203311439677     
 He    21.170014639548771        10.746206805425130        9.3508386936251782     
 He    22.155193809090537        19.389816745497050        8.7478736811332301     
 He    6.6913369282722455        14.365479630874368        8.5468853436359158     
 He    9.5191419039491603        10.956093949802110        4.5271185936896021     
 He    14.911489903827354        25.830712469324549        3.7231652437003397     
 He    23.784654363391823        13.167706994457914        4.1251419186949709     
 He    5.7156880071459240        3.3148300979381680        6.5370019686627581     
 He    13.101787275967414        24.216873389325549        6.9389786436573893     
 He    21.747009973712586        23.817121464497212        5.7330486186734957     
 He    4.1133676318470105        2.3139671477987553        4.3261302561922861     
 He    7.3126183035976222        5.7200157682167436        10.154792043614441     
 He    19.354171187280759        17.188585667321195        3.5221769062030241     
 He    5.0884798152704800        15.783150593630609        2.7182235562137609     
 He    5.6869835825240713        14.971040070391135        7.1399669811547053     
 He    3.5144625506634504        2.3191581310387304        1.5122935312298673     
 He    11.514612107987851        15.776105687804929        6.5370019686627581     
 He    21.567025396806670        14.167086806528763        7.1399669811547053     
 He    17.956209859175079        15.385623375905116       0.30636350624597347     
 He    13.156048368269126        3.3196502966610018        3.9241535811976553     
 He    14.931981701199184        14.567209515874243        8.1449086686412837     
 He    5.9842303536717434E-002   13.157325027977965        9.7528153686198085     
 He    24.760636886561670        26.638002793841192        1.9142702062244985     
 He    2.6447960623303595        26.427374080429932        7.1399669811547053     
 He    24.615953233609073        1.1065541139366335        5.1300836061815493     
 He    20.549570987373723        17.578326410186726        10.154792043614441     
 He    16.371781134207541        3.7227392821436109        3.3211885687057086     
 He    25.369763643339439        25.033062542253578       0.30636350624597347     
 He    19.737945457081004        26.640598285461181       0.50735184374328912     
 He    5.4736720347186392        23.422560522908846        1.7132818687271829     
 He    4.0694527667137059        17.781168648738024        9.1498503561278621     
 He    18.932428134600304        25.832195607393114        2.9192118937110765     
 He    7.4739194745109074        25.023051360290768        5.7330486186734957     
 He    12.359782053153763       0.70865611169399945        2.9192118937110765     
 He    24.410411989023299       0.69753257617976705        8.9488620186305461     
 He    21.756271853276605        22.619348828080756        1.3113051937325517     
 He    26.964809443021153        24.815018138499493        9.5518270311224924     
 He    5.6741701533937503        23.018729968391952        2.7182235562137609     
 He    20.137881569918544        26.033183923358710        2.9192118937110765     
 He    7.3136784281103031        5.5197690212854331        9.7528153686198085     
 He    19.134311586327282        21.801305752567021        8.9488620186305461     
 He    19.763282202092853        10.544847704942397        9.5518270311224924     
 He    8.3080651162226733        9.9415119725284757        9.7528153686198085     
 He    1.8780367996967877        13.774009003008961        2.3162468812191297     
 He    18.126677538558567        22.805876547877848        9.1498503561278621     
 He    5.4648223412832726        26.032071569807286        3.5221769062030241     
 He    20.390344097996724       0.69716179166262604        9.1498503561278621     
 He    19.933679690895559        24.819467552705188        7.1399669811547053     
 He    7.2786458730084158        20.191916086773716        9.7528153686198085     
 He    17.560348682713670        11.361407642387565        2.7182235562137609     
 He    17.722433215783862        25.827004624153140        5.7330486186734957     
 He    14.133248184121909        14.573883637182782        4.5271185936896021     
 He    19.540318332992115        19.992040124359548        9.1498503561278621     
 He    20.342967139580928        22.611191568703653        5.7330486186734957     
 He    11.697007047167920        25.026017636427898        4.1251419186949709     
 He    23.569791920859934        21.415643639390044       0.10537516874865782     
 He    7.2832768127904250        19.593029768565490        7.5419436561493365     
 He    24.782156191850131        13.359796482012122        8.9488620186305461     
 He    19.173728456757122        8.9491770662833083        2.9192118937110765     
 He    2.0962259117382884        2.3046975348702285        9.3508386936251782     
 He    20.142927174523546        21.604396066289983        6.7379903061600741     
 He    2.8781170307981871        12.154978939769986        8.3458970061385997     
 He    10.340943142347017        3.1164372735925627        5.1300836061815493     
 He    22.173985937070004        15.785004516216315        1.7132818687271829     
 He    5.4961728804346555        10.952015320113558        6.7379903061600741     
 He    10.504188128412386        17.583517393426700        7.3409553186520204     
 He    14.365799141325848       0.50210602797129034        5.9340369561708117     
 He    18.339574421541009        18.184257634220632        8.5468853436359158     
 He    19.950476121423861        17.784876493909437        7.1399669811547053     
 He    24.596030790536147        11.765979765938740        1.3113051937325517     
 He    16.571709898583748        3.9229860290749219        3.7231652437003397     
 He    2.4893515173863596        10.155848531111150        2.5172352187164453     
 He    2.4789726736219011        13.771413511388975        3.7231652437003397     
 He    24.188115324009615        14.984017528491073       0.10537516874865782     
 He    18.578876567552321        3.1131002129382930        6.9389786436573893     
 He    7.5054924150246425        11.556092621561760        6.1350252936681269     
 He    21.790612981199732        7.1399114380758313        3.1202002312083921     
 He    22.965084574700505        21.413418932287197        1.3113051937325517     
 He    7.5013062779673358        15.381173961699423        2.7182235562137609     
 He    4.7113020448016982        2.1059339260074821        8.1449086686412837     
 He    3.5156798433463816       0.10309567217723312        4.3261302561922861     
 He    5.5157024030819573        5.3321289479369183        2.5172352187164453     
 He    16.334395056519256        16.577463460047312        7.9439203311439677     
 He    12.527435577638791        12.963752402355192        5.7330486186734957     
 He    5.2840109134257141        18.800200040217351        1.5122935312298673     
 He    1.2441233865030472        24.419344843359706        6.1350252936681269     
 He    4.6739703281068312        17.984752456323601        7.7429319936466516     
 He    7.7312244715347687        9.6421550868693723E-002   7.9439203311439677     
 He    3.1055897668010743       0.69753257617976705        8.9488620186305461     
 He    17.166908740725095        7.5418880700070172        3.1202002312083921     
 He    8.4795336017367458        24.620703943842440        5.9340369561708117     
 He    7.0834592490953936        20.199331777116537        5.7330486186734957     
 He    19.949437741308550        19.194760981805715        5.5320602811761805     
 He    12.553561599617554        3.1186619806954092        3.9241535811976553     
 He    21.399773186251615        2.7189100558670698        2.7182235562137609     
 He    18.775679319383904        6.9381815530759567        3.5221769062030241     
 He    17.581152337731663        1.3079132144193675        4.9290952686842333     
 He   0.29058486936145611       0.69604943811120279        9.7528153686198085     
 He    9.8928274432337382        24.024042332737057        2.5172352187164453     
 He    7.5087622448464941        10.552263395285218        5.5320602811761805     
 He    16.774997949065618        2.7163145642470821        4.1251419186949709     
 He    18.541444522374963        18.790188858254542        6.9389786436573893     
 He    19.154554280550713        18.198347445871995       0.90932851873792042     
 He    15.544188503032501        12.159799138492820        5.7330486186734957     
 He    4.5113515360281236       0.69604943811120279        9.7528153686198085     
 He    16.169778088295043        1.1006215616623762        8.3458970061385997     
 He    16.918623956199877        23.206370041740470        9.9538037061171245     
 He    21.952955010922668        19.791422592911093        8.9488620186305461     
 He    3.6629552498350937        19.186603722428611        9.9538037061171245     
 He    7.5043863230228869        14.578703835905616        1.9142702062244985     
 He    24.199632876371879        10.160297945316843       0.10537516874865782     
 He    12.701940619413682        24.421198765945412        5.1300836061815493     
 He    3.9183599205016053        1.5152048671763587        1.5122935312298673     
 He    8.4819222196135353        23.010943493531990        6.9389786436573893     
 He    5.9265867139828599       0.50507230410841897        4.3261302561922861     
 He    6.2869922770150461        17.184877822149787        5.5320602811761805     
 He    7.5339502151924354        2.3187873465215891        1.7132818687271829     
 He    11.528540022624272        10.552263395285218        5.5320602811761805     
 He    22.589880757285517        9.9563433532141197        1.7132818687271829     
 He    2.6504436378303158        23.208965533360455        8.5468853436359158     
 He    20.985898286578969        7.9453478400067672        2.3162468812191297     
 He    21.348223441671536        23.821200094185762        3.5221769062030241     
 He    6.7239348980082712        4.1254574831090789        2.9192118937110765     
 He    18.171318926161028        4.7187820335601902        8.1449086686412837     
 He    9.7414252180698195        1.3064300763508030        5.7330486186734957     
 He    12.318635375429849        14.163378961357353        9.1498503561278621     
 He    5.6983899342051600        9.3407717317345451        8.5468853436359158     
 He    22.999571998595197        3.3133469598696035        7.3409553186520204     
 He    16.117824551090656        26.637632009324051        2.1152585437218141     
 He    20.979068513686471        9.9526355080427091        3.7231652437003397     
 He    7.6778203680864126        25.631578075944663        2.7182235562137609     
 He    15.568874830965981        2.9176736647298163        3.9241535811976553     
 He    11.325395789419630        14.379940227042869       0.70834018124060472     
 He    11.528841008071749        11.157453050284843        4.3261302561922861     
 He    21.561814230527077        14.765231555702707        9.7528153686198085     
 He    7.8803384073043938        24.625524142565272        3.3211885687057086     
 He    3.8796888382439478        18.198718230389137       0.70834018124060472     
 He    9.5470086054206824        1.1132282352451728        1.5122935312298673     
 He    3.1120617145583362       0.30260085007426174        5.1300836061815493     
 He    5.7174613032347343        5.1315114164884674        2.3162468812191297     
 He    18.986323008262438       0.70086963683403680        7.1399669811547053     
 He    2.4787502722595494        12.158316000424255        6.5370019686627581     
 He    20.358950070050607        13.357942559426416        9.9538037061171245     
 He    1.6806755657649854        11.157823834801984        4.1251419186949709     
 He    18.976602975080691        3.3092683301810517        9.5518270311224924     
 He    19.540128548225812        20.193399224842278        8.9488620186305461     
 He   0.87309235525234319        13.774009003008961        2.3162468812191297     
 He    13.923488185882777        16.175486828116128        7.9439203311439677     
 He    20.146465373196826        19.391299883565615        7.9439203311439677     
 He    24.364707998213820        24.226513786771218        1.7132818687271829     
 He    7.5162725727190693        8.7474471812834338        3.3211885687057086     
 He    4.1049869642280550        4.1176710082491166        7.1399669811547053     
 He    2.6632896835566875        16.975732246807087        9.9538037061171245     
 He    7.0810380146225551        19.994635615979536        7.7429319936466516     
 He    4.0848421197927758        13.163999149286504        6.1350252936681269     
 He    6.2775163895930186        22.616011767426485        3.1202002312083921     
 He    8.1373967798741962        2.1177990305559966        1.7132818687271829     
 He    3.4609279808308910        20.596488210324889        8.3458970061385997     
 He    5.2752180596781058        19.192165490185726        6.9389786436573893     
 He    24.406605421498593        4.1198957153519631        5.9340369561708117     
 He    19.350220802478827        17.989943439563579        4.9290952686842333     
 He    6.8758980839667503        20.392533618222167        9.9538037061171245     
 He    6.2751737392053046        21.403407750324391        6.7379903061600741     
 He    18.722646391963806        26.224161057361489        8.3458970061385997     
 He    4.0627994276944861        24.223918295151229        3.1202002312083921     
 He    23.004905237754652        4.1265698366605017        2.3162468812191297     
 He    8.2859438400392573        22.009338974358297        5.1300836061815493     
 He    18.779184901461129        2.9106287589041355        7.7429319936466516     
 He    14.710021116923368        26.031700785290145        3.7231652437003397     
 He    3.4846085452451083        14.578703835905616        1.9142702062244985     
 He    6.5139391475137645        8.7507842419377049        1.5122935312298673     
 He    21.740191073018774        26.429228003015634        6.1350252936681269     
 He    4.2775264464534937        19.201435103114253        1.9142702062244985     
 He    4.2862105782142663        12.761280948321035        6.5370019686627581     
 He    9.5124450761352062        14.979568114285380        2.5172352187164453     
 He    5.8776939561309938        18.788334935668836        7.9439203311439677     
 He    13.102278046181191        24.620703943842440        5.9340369561708117     
 He    20.374171382760746        10.151769901422599        4.7281069311869173     
 He    21.577404240571131        10.551521826250935        5.9340369561708117     
 He    8.9211966187957898        10.559308301110899        1.7132818687271829     
 He    8.8806301675694623        24.014772719808533        7.5419436561493365     
 He    4.0918616774515737        10.955352380767827        4.9290952686842333     
 He    6.9219658147214682        6.3392952348677296        1.3113051937325517     
 He    3.6884224612311454        10.348679587699639        6.9389786436573893     
 He    9.3318016886465820        6.3366997432477419        2.7182235562137609     
 He    7.6907232535005425        17.180799192461233        7.7429319936466516     
 He    18.375566772673086        3.1101339368011645        8.5468853436359158     
 He    23.173285284708832        13.761773113943306        8.9488620186305461     
 He    7.3376817223693642        1.3168120428307533       0.10537516874865782     
 He    22.796259725021621        8.5520206330749566       0.30636350624597347     
 He    12.554900965180344        2.3139671477987553        4.3261302561922861     
 He    11.116706787891864        16.386115541527388        2.7182235562137609     
 He    25.399595904360414        11.563879096421722        1.9142702062244985     
 He    6.8625721402252848        26.826755220741127        8.5468853436359158     
 He    7.8708867429740730        26.024655879464465        7.5419436561493365     
 He    24.006346578816210        2.9124826814898412        6.7379903061600741     
 He    17.775902552424320        3.9207613219720754        4.9290952686842333     
 He    22.195559603351882        5.5308925567996656        3.7231652437003397     
 He    6.5177565872371526        5.9332399732479919        3.5221769062030241     
 He    4.7098840951537824        3.9185366148692289        6.1350252936681269     
 He    7.8799479655731082        24.423423473048260        3.9241535811976553     
 He    2.6586562650803378        22.816258514357799        3.5221769062030241     
 He    5.9207384815179189        3.3200210811781430        3.7231652437003397     
 He    18.547314499237270        17.184877822149787        5.5320602811761805     
 He    20.992158705172564        6.5421374734190287       0.30636350624597347     
 He    20.133977152605688        24.012177228188545        8.9488620186305461     
 He    9.3140805573784817        10.346084096079650        8.3458970061385997     
 He    20.794876055325886        2.9180444492469571        3.7231652437003397     
 He    2.4809491053700365        10.749914650596541        7.3409553186520204     
 He    16.540527399801299        17.592045437320945        2.7182235562137609     
 He    13.360464255150118       0.30000535845427423        6.5370019686627581     
 He    10.719205260420186        12.561404985906867        5.9340369561708117     
 He    1.4844288173392821        11.365486272076117       0.50735184374328912     
 He    7.4982722004008595        13.361279620080685        8.1449086686412837     
 He    9.8824836947596708        24.212423975119858        9.3508386936251782     
 He    23.788751044165320        9.7457146398028591        6.9389786436573893     
 He    17.784014851191852        3.3263244179695413       0.30636350624597347     
 He    17.143694723432951        17.995505207320694        1.9142702062244985     
 He    19.959236358575421        15.578454432493606        4.7281069311869173     
 He    20.790402283714130        1.5011150555249977        9.1498503561278621     
 He    7.6668963931147580        25.819218149293174        9.9538037061171245     
 He    2.4843844968664821        13.576728532214780       0.30636350624597347     
 He    19.380131647584928        3.5128521377666324        8.1449086686412837     
 He    5.0715044721745599        23.623919623391579        1.5122935312298673     
 He    7.1168949419817480        8.1459653714552189        2.5172352187164453     
 He    18.782788333326511        4.3264457990746719        2.9192118937110765     
 He    19.787377431330061       0.69716179166262604        9.1498503561278621     
 He    5.8979500012474491        10.548555550113807        7.5419436561493365     
 He    14.530036540017456        16.381666127321694        5.1300836061815493     
 He    4.7079427586960376        3.5128521377666324        8.1449086686412837     
 He    17.920979125802546        24.412670722051168        9.7528153686198085     
 He    11.698088916077968        26.035408630461554        1.7132818687271829     
 He    22.601409181846464        5.7374426405223735       0.70834018124060472     
 He    9.9339983440493604        6.5373172746961945        2.9192118937110765     
 He    2.4766517676315547        13.768447235251847        5.3310719436788645     
 He    16.374627905702056       0.70235277490260106        6.3360136311654429     
 He    7.5002678978520221        16.791058449595702        1.1103168562352361     
 He    1.8490205174287748        24.220210449979820        5.1300836061815493     
 He    19.963097287093543        15.180185645733831        2.7182235562137609     
 He    17.961868306873718        12.772033699318126       0.70834018124060472     
 He    18.735579415279645        24.829478734667997        1.7132818687271829     
 He    3.4469106099106628        26.223419488327206        8.7478736811332301     
 He    16.742991078025863        13.561897151529138        8.3458970061385997     
 He    7.1176649532456358        7.9453478400067672        2.3162468812191297     
 He    15.369894990421280        1.7106314153848354        4.5271185936896021     
 He    3.3151925968699540        1.1117450971766085        2.3162468812191297     
 He    10.123738049427411        10.151769901422599        4.7281069311869173     
 He    3.7137107600595791        2.3169334239358839        2.7182235562137609     
 He    24.386617745233565        11.150408144459163        8.1449086686412837     
 He    2.4991634855462550        1.9027209029390424        9.3508386936251782     
 He    6.6974619230929564        16.187722717181785        1.3113051937325517     
 He    16.714397854085185        26.024655879464465        7.5419436561493365     
 He    3.9096782674351727        2.7137190726270948        5.5320602811761805     
 He    19.551646100588076        15.369679641668050        8.9488620186305461     
 He    19.385464886744384        4.3260750145575315        3.1202002312083921     
 He    22.402239556535463        4.7317594916601280        1.1103168562352361     
 He    17.144109388255941        14.165603668460198        7.9439203311439677     
 He    21.401592449829501        1.7132269070048229        3.1202002312083921     
 He    23.785893400472119        12.161282276561385        4.9290952686842333     
 He    6.4760054599239441        23.419223462254578        3.5221769062030241     
 He    23.975576266162413        17.993280500217846        3.1202002312083921     
 He    22.805467243592222        4.3301536442460833       0.90932851873792042     
 He    23.786999492473875        9.1386710622175276        9.1498503561278621     
 He    5.6737119997760228        24.429356025322516       0.70834018124060472     
 He    11.917739466562120        15.172769955391010        6.7379903061600741     
 He    19.936369294219826        23.814896757394365        6.9389786436573893     
 He    14.164352098819233        1.9127320849018514        3.9241535811976553     
 He    21.187857843696733        8.1481900785580663        1.3113051937325517     
 He    14.904638386537489        26.628362396395524        7.1399669811547053     
 He    16.367597475844576        2.3061806729387926        8.5468853436359158     
 He    7.8788443522656930        22.204394738049633        8.3458970061385997     
 He    16.511098931404632        26.626508473809821        8.1449086686412837     
 He    5.4754043207070557        17.578326410186726        10.154792043614441     
 He    22.149456777306774        23.011314278049131        6.7379903061600741     
 He    6.3072700665288686        10.154736177559727        3.1202002312083921     
 He    7.6959912594678963        14.365108846357227        8.7478736811332301     
 He    24.365299096910089        24.832074226287983       0.30636350624597347     
 He    19.767376404172008        12.364495299629823        3.7231652437003397     
 He    20.189867723718983        2.3106300871444856        6.1350252936681269     
 He    10.135803211691211        3.5143352758351964        7.3409553186520204     
 He    21.544928343714965        22.202911599981068        9.1498503561278621     
 He    19.740859940461959        22.007485051772591        6.1350252936681269     
 He    7.5206376223439930        4.1161878701805517        7.9439203311439677     
 He    17.579612315203885        1.7091482773162709        5.3310719436788645     
 He    20.139947457950488        22.608596077083664        7.1399669811547053     
 He    5.3062760068863550        9.3533784053173417        1.7132818687271829     
 He    12.535436675725144        11.562766742870298        2.5172352187164453     
 He    2.8943223626302195        4.5148274414574683        9.7528153686198085     
 He    6.5312940601422866       0.50729701121126547        3.1202002312083921     
 He    20.361593705885799        15.175736231528138        5.1300836061815493     
 He    17.169465398970818        4.5211307782488666        6.3360136311654429     
 He    25.764231093244639        26.837878756255360        2.5172352187164453     
 He    10.297004054122004        22.615640982909344        3.3211885687057086     
 He    6.9222692788632854        1.7028449405248727        8.7478736811332301     
 He    24.620505589305957        1.5155756516934997        1.3113051937325517     
 He    16.318647878304951        22.806988901429271        8.5468853436359158     
 He    5.8688091674052361        24.825029320462303        4.1251419186949709     
 He    18.350790988455795        12.755348396046777        9.7528153686198085     
 He    7.7134899893736453        8.7426269825606013        5.9340369561708117     
 He    21.366985431749288        13.160291304115093        8.1449086686412837     
 He    16.942841258316946        14.770051754425541        7.1399669811547053     
 He    8.0864272617917035        23.220830637908971        2.1152585437218141     
 He    19.353680417066979        16.784755112804305        4.5271185936896021     
 He    22.155158713800148        22.817000083392081        3.1202002312083921     
 He    14.548294408988408        9.9537478615941328        3.1202002312083921     
 He    24.184913206074206        14.375120028320035        3.3211885687057086     
 He    10.683950303955946        25.620454540430433        8.7478736811332301     
 He    22.400219635992595        5.3339828705226235        1.5122935312298673     
 He    9.0772105180386919        26.226756548981477        6.9389786436573893     
 He    12.333656031175000        10.553746533353783        4.7281069311869173     
 He    12.131918875419592        11.964001805767204        2.9192118937110765     
 He    22.166521576686502        14.767456262805554        8.5468853436359158     
 He    19.334931777882250        22.808842824014977        7.5419436561493365     
 He    15.367273098983455        1.1024754842480815        7.3409553186520204     
 He    26.390658401657511        13.965356921528889        7.5419436561493365     
 He    23.790369650778221        8.3365717209408619        8.1449086686412837     
 He    24.581021006989680        15.980431064424792        4.7281069311869173     
 He    22.974460133640040        15.780555102010622        4.1251419186949709     
 He    18.749921994739058        15.775734903287788        6.7379903061600741     
 He    17.576789766801078       0.69753257617976705        8.9488620186305461     
 He    23.983211145609189        12.358191962838426        7.1399669811547053     
 He    23.356941005366568        23.214898085634715        5.3310719436788645     
 He    20.550907874242174        22.015271526632553        1.9142702062244985     
 He    15.968387885476186       0.29370202166287590        9.9538037061171245     
 He    1.0761797487692271        12.163877768181372        3.5221769062030241     
 He    5.4995430387389996        10.149915978836892        5.7330486186734957     
 He    4.7088892038332029        7.7476965846954444       0.50735184374328912     
 He    14.771057621124161       0.10309567217723312        4.3261302561922861     
 He    24.154636142328528        24.618108452222451        7.3409553186520204     
 He    10.113871720274098        15.380803177182282        2.9192118937110765     
 He   0.49961834513143305        1.7143392605562462        2.5172352187164453     
 He    22.165304284003572        16.983518721667050        5.7330486186734957     
 He    19.736128672197459        22.404641484980942        8.7478736811332301     
 He    20.380442673553024        9.3533784053173417        1.7132818687271829     
 He    8.2960216983562400        17.788584339080845        5.1300836061815493     
 He    18.932306061720446        24.420827981428271        5.3310719436788645     
 He    4.9068331429569323        5.1229833725942227        6.9389786436573893     
 He    4.0784705005180060        13.760660760391882        9.5518270311224924     
 He    2.7086442427352755       0.90556579797104053        5.1300836061815493     
 He    18.942240102760199        17.579067979221008        9.7528153686198085     
 He    22.350879596721683        25.632690429496087        2.1152585437218141     
 He    20.162491792461239        12.557326356218313        8.1449086686412837     
 He    22.587112569876126        11.968822004490036       0.30636350624597347     
 He    11.550325218069819        1.3064300763508030        5.7330486186734957     
 He    16.729819823760305        23.221942991460395        1.5122935312298673     
 He    13.339782673011987        11.764867412387316        1.9142702062244985     
 He    10.312729487938942        15.176477800562420        4.7281069311869173     
 He    21.968677966045263        17.593899359906651        1.7132818687271829     
 He    13.126663388667195        14.773388815079812        5.3310719436788645     
 He    18.583854460270885       0.29703908231714560        8.1449086686412837     
 He    12.155702247010641       0.90630736700532266        4.7281069311869173     
 He    4.0862709416393752        11.956215330907240        7.1399669811547053     
 He    19.735044324593069        26.636890440289768        2.5172352187164453     
 He    18.578250373565663        5.9347231113165568        2.7182235562137609     
 He    12.733803673176210        10.954610811733547        5.3310719436788645     
 He    12.561641281789033       0.70976846524542259        2.3162468812191297     
 He    8.6818836005857936        25.025646851910757        4.3261302561922861     
 He    3.9088756395752342        1.0998799926280940        8.7478736811332301     
 He    5.5039164818682664        11.365115487558976       0.70834018124060472     
 He    10.917461057190074        11.146700299287753        10.154792043614441     
 He    5.8992651437185319        13.775862925594668        1.3113051937325517     
 He    22.397698073037262        4.9275568243857455        3.9241535811976553     
 He    22.594503303563183        3.5109982151809267        9.1498503561278621     
 He    5.6877427215892755        14.165603668460198        7.9439203311439677     
 He    17.330956354650404        23.622807269840155        2.1152585437218141     
 He    26.388359240064535        15.172028386356727        7.1399669811547053     
 He    19.981569163922504        4.5189060711460201        7.5419436561493365     
 He    10.139821308379583        1.1002507771452352        8.5468853436359158     
 He    12.525136416045811        14.170423867183032        5.3310719436788645     
 He    3.2906065974189662        10.555600455939489        3.7231652437003397     
 He    19.790500965180346        2.3139671477987553        4.3261302561922861     
 He    24.994180256391850        13.978705164145968       0.30636350624597347     
 He    23.369697594809129        17.384753784563955        6.1350252936681269     
 He    5.9173248344188405        1.7028449405248727        8.7478736811332301     
 He    5.4714405850121013        23.016505261289108        3.9241535811976553     
 He    3.0776311303514023        16.185127225561796        2.7182235562137609     
 He    10.690210722549541        24.217244173842690        6.7379903061600741     
 He    21.974962607730564        12.158686784941397        6.3360136311654429     
 He    10.719272972306628        10.948678259459289        8.5468853436359158     
 He    24.955790893878643        24.816130492050917        8.9488620186305461     
 He    22.771519036094723        14.770051754425541        7.1399669811547053     
 He    22.776697585778269        12.357450393804143        7.5419436561493365     
 He    10.489634019789305        25.628982584324678        4.1251419186949709     
 He    17.581743436427931        1.9134736539361337        3.5221769062030241     
 He    23.757020935481332        25.228489090462052        3.3211885687057086     
 He    8.4847907355054168        21.200194727255951        7.9439203311439677     
 He    19.542549782698654        20.398095385979286        6.9389786436573893     
 He    16.318189724687223        24.217614958359832        6.5370019686627581     
 He    18.956824349284989        16.589699349112969        1.3113051937325517     
 He    23.807957836967777        2.3110008716616268        5.9340369561708117     
 He    21.995286364733463        2.3061806729387926        8.5468853436359158     
 He    22.202446215932138        1.3060592918336620        5.9340369561708117     
 He    20.556143263613478        17.385124569081096        5.9340369561708117     
 He    4.8596024805127014        24.416378567222580        7.7429319936466516     
 He    19.386671307228632        1.5051936852135495        6.9389786436573893     
 He    11.898554418157030        23.817121464497212        5.7330486186734957     
 He    20.961033046077873        17.993651284734987        2.9192118937110765     
 He    18.983253835405570        2.1081586331103286        6.9389786436573893     
 He    22.987048682713670        11.361407642387565        2.7182235562137609     
 He    23.372265125253534        14.968815363288288        8.3458970061385997     
 He    20.177835178051236        10.762521324179337       0.50735184374328912     
 He    9.6848758363738110        24.015143504325671        7.3409553186520204     
 He    23.990274192062721        12.568820676249688        1.9142702062244985     
 He    5.5178360030003430       0.29481437521429915        9.3508386936251782     
 He    6.6864702362348609        17.988089516977873        5.9340369561708117     
 He    3.7073040454944191        6.3407783729362945       0.50735184374328912     
 He    10.895762839333997        25.231084582082040        1.9142702062244985     
 He    23.381025362405094        12.762393301872459        5.9340369561708117     
 He    5.4977672639558488        13.574874609629076        1.3113051937325517     
 He    11.550214017388642       0.49988132086844389        7.1399669811547053     
 He    17.569008591382737        8.9532556959718619       0.70834018124060472     
 He    10.090579118896827        26.842328170461052       0.10537516874865782     
 He    12.123126021671982        12.355967255735578        8.3458970061385997     
 He    15.542591640816967        14.778579798319786        2.5172352187164453     
 He    8.2881861619444788        23.020213106460517        1.9142702062244985     
 He    2.8561286996933157        26.238992438047134       0.30636350624597347     
 He    4.4703704199788028        17.981415395669334        9.5518270311224924     
 He    15.945485725830201        11.957327684458663        6.5370019686627581     
 He    15.140291133194347        12.963752402355192        5.7330486186734957     
 He    19.758862791474510        12.152012663632858        9.9538037061171245     
 He    19.367440291334468        12.971909661732296        1.3113051937325517     
 He    3.0519523897916829        24.014772719808533        7.5419436561493365     
 He    4.2859530815615239        14.575366775251346        3.7231652437003397     
 He    12.132377029037318        10.553375748836642        4.9290952686842333     
 He    19.382205929121216        5.9347231113165568        2.7182235562137609     
 He    23.365633530631683        22.621202750666463       0.30636350624597347     
 He    4.6825976201798456        13.762143898460447        8.7478736811332301     
 He    19.960518884450455        16.991305196527012        1.5122935312298673     
 He    17.970788190889866        3.3081559766296285        10.154792043614441     
 He    19.557404876769208        12.957819850080934        8.9488620186305461     
 He    4.3245673241314240       0.10939900896863144       0.90932851873792042     
 He    15.564992158050492        2.1063047105246229        7.9439203311439677     
 He    21.960766324242719        18.591796033908935        5.5320602811761805     
 He    4.5176554434164515        1.7121145534533997        3.7231652437003397     
 He    20.343314092517478        20.394016756290732        9.1498503561278621     
 He    7.8691351912826297        25.417612301879132        9.7528153686198085     
 He    10.925605972553655        12.366720006732670        2.5172352187164453     
 He    19.973554714943127        10.556712809490911        3.1202002312083921     
 He    5.6622077983067820        24.616254529636748        8.3458970061385997     
 He    18.775557246504043        5.5268139271111139        5.9340369561708117     
 He    3.1055897668010743       0.69753257617976705        8.9488620186305461     
 He    25.020542030625990        1.1098911745909030        3.3211885687057086     
 He    17.350263475935353        16.389823386698797       0.70834018124060472     
 He    2.1131201920547431       0.71347631041683346       0.30636350624597347     
 He    7.5272316429811150        5.1326237700398902        1.7132818687271829     
 He    5.0664613462638979        22.811067531117825        6.3360136311654429     
 He    22.563052435929308        18.389324579874778        6.3360136311654429     
 He    20.185112232362776        6.7397887287303515        2.1152585437218141     
 He    7.5240403972443879        5.1285451403513385        3.9241535811976553     
 He    23.968033321693788        17.983640102772181        8.3458970061385997     
 He    23.588117501717328        13.374998647214905       0.70834018124060472     
 He    19.938557255131627        21.801676537084163        8.7478736811332301     
 He    18.961726136612768        9.5399061251144328        9.5518270311224924     
 He    10.327248501271633        10.558195947559476        2.3162468812191297     
 He    2.7009441300963988        2.9117411124555588        7.1399669811547053     
 He    16.522692589157682        26.036520984012977        1.1103168562352361     
 He    9.7179670550179544        8.9373119617347943        9.3508386936251782     
 He    18.390609172815605       0.71013924976256371        2.1152585437218141     
 He    7.9054828888556008        13.972772611871710        3.5221769062030241     
 He    7.1089833001792035        9.1438620454575030        6.3360136311654429     
 He    15.911090236913658        24.412670722051168        9.7528153686198085     
 He    8.7038368364002743        14.368816691528638        6.7379903061600741     
 He    20.735436413340629        26.227868902532901        6.3360136311654429     
 He    9.7183792411466072        10.349050372216780        6.7379903061600741     
 He    8.7413341147697352        2.3206412691072948       0.70834018124060472     
 He    17.365799124985990        9.1520193048346066        1.9142702062244985     
 He    18.560618698581369        9.5410184786658565        8.9488620186305461     
 He    8.1323536539635342        1.3049469382822387        6.5370019686627581     
 He    5.2945711484521301        9.1368171396318232        10.154792043614441     
 He    16.526051875263342        24.629602772253826        1.1103168562352361     
 He    13.926009748838108        16.581912874253007        5.5320602811761805     
 He    20.771260724103772        12.564742046561136        4.1251419186949709     
 He    20.977807732208806        9.7494224849742697        4.9290952686842333     
 He    8.9158525074376502        9.1412665538375162        7.7429319936466516     
 He    19.352498219674441        15.573634233770772        7.3409553186520204     
 He    19.766985962440724        12.162394630112807        4.3261302561922861     
 He    18.543643355485450        17.381787508426829        7.7429319936466516     
 He    22.576733726111669        15.584386984767864        1.5122935312298673     
 He    26.964050303955947        25.620454540430433        8.7478736811332301     
 He    20.788515308249803        4.1195249308348219        6.1350252936681269     
 He    6.8661103388985625        24.613659038016760        9.7528153686198085     
 He    7.5296889807888970E-002   12.169068751421348       0.70834018124060472     
 He    23.988701552938895        11.155599127699139        5.3310719436788645     
 He    1.2748586038664529        12.765730362526728        4.1251419186949709     
 He    4.2777513265101854        15.572892664736489        7.7429319936466516     
 He    7.9104933981702130        12.971168092698013        1.7132818687271829     
 He    19.337006059418538        25.230713797564899        2.1152585437218141     
 He    9.0783274822391320        23.808964205120105        10.154792043614441     
 He    7.6789590766842188        24.423423473048260        3.9241535811976553     
 He    20.341291693280269        26.237880084495711       0.90932851873792042     
 He    4.9136520436507451        2.5108768340757965        6.5370019686627581     
 He   0.87281311420223340        14.378457088974304        1.5122935312298673     
 He    17.737678751585708        18.588829757771805        7.1399669811547053     
 He    4.8918777204038824        12.361529023492695        5.3310719436788645     
 He    1.4463513124722345        23.412920125463181        6.9389786436573893     
 He    19.594734114769736        2.3206412691072948       0.70834018124060472     
 He    18.987673246023913       0.50099367441986709        6.5370019686627581     
 He    24.184110578214266        12.761280948321035        6.5370019686627581     
 He    23.153964812530859        25.631578075944663        2.7182235562137609     
 He    5.2991126319503303        8.9410198069062048        7.3409553186520204     
 He    4.2622482940555999        24.625153358048131        3.5221769062030241     
 He    9.7104784715427446        11.951765916701547        9.5518270311224924     
 He    3.2754505179009317        17.390686336838215        2.9192118937110765     
 He    8.9075370730107970        14.573883637182782        4.5271185936896021     
 He    20.545439211309837        24.427502102736810        1.7132818687271829     
 He    8.9055062802692433        14.571288145562795        5.9340369561708117     
 He    20.977918932889981        10.555971240456628        3.5221769062030241     
 He    22.586678639350108        9.3474458530430855        4.9290952686842333     
 He    8.9323019850294010        4.3238503074546850        4.3261302561922861     
 He    21.971568226334515        16.992788334595577       0.70834018124060472     
 He    3.8844769461962074        15.584016200250723        1.7132818687271829     
 He    22.584067620110968        9.3441087923888162        6.7379903061600741     
 He    3.2990006159309457        4.1150755166291288        8.5468853436359158     
 He    2.4793413709558196        12.763876439941022        5.1300836061815493     
 He    22.548698984271212        26.838249540772502        2.3162468812191297     
 He    10.139886541571686        4.7291640000401403        2.5172352187164453     
 He    17.546542840957109        17.996617560872117        1.3113051937325517     
 He    18.176608676525749        3.1127294284211517        7.1399669811547053     
 He    5.0669521164776752        23.214898085634715        5.3310719436788645     
 He    23.555674221457213        26.840845032392490       0.90932851873792042     
 He    3.8741440699208236        16.377216713116002        7.5419436561493365     
 He    23.352822580195703        25.427252699324800        4.5271185936896021     
 He    9.7248620611025522        10.558937516593758        1.9142702062244985     
 He    20.955778391003541        16.172520551978998        9.5518270311224924     
 He    24.597860926312716        11.365115487558976       0.70834018124060472     
 He    7.7354298742951020        2.7226179010384803       0.70834018124060472     
 He    6.0760584748877191        23.421818953874567        2.1152585437218141     
 He    3.3044584066646010        1.0980260700423887        9.7528153686198085     
 He    4.0850101601617101        11.753002307838802        8.3458970061385997     
 He    10.144216495906218        3.5250880268322877        1.5122935312298673     
 He    5.3081086213572641        3.7108741775950964        9.7528153686198085     
 He    3.4841746147190884        11.957327684458663        6.5370019686627581     
 He    8.4739211215271819        24.411929153016885        10.154792043614441     
 He    18.383925695894675        9.6792335385834802E-002   7.7429319936466516     
 He    26.965020972184821        25.823296778981728        7.7429319936466516     
 He    6.4766425261092886        21.202419434358799        6.7379903061600741     
 He    7.4982613282021759        12.756460749598201        9.1498503561278621     
 He    3.1103210350655761       0.30037614297141529        6.3360136311654429     
 He    21.784105938152077        10.962026502076368        1.3113051937325517     
 He    19.573417945140601        10.760667401593633        1.5122935312298673     
 He    21.589914205559634        7.1402822225929725        2.9192118937110765     
 He    2.2435774236177859        25.621937678498995        7.9439203311439677     
 He    6.5086711415464107        11.566474588041709       0.50735184374328912     
 He    1.6375307118955682        26.424407804292802        8.7478736811332301     
 He    9.5188409185016827        10.350904294802485        5.7330486186734957     
 He    22.600641649276916       0.69642022262834380        9.5518270311224924     
 He    20.784933620781789        3.9133456316292539        8.9488620186305461     
 He    18.569501008612786        8.7459640432148706        4.1251419186949709     
 He    5.2834875266158852        16.581912874253007        5.5320602811761805     
 He    7.6731676839070353        25.020826653187921        6.9389786436573893     
 He    7.8817563569523097        22.812921453703527        5.3310719436788645     
 He    7.0952100750186942        17.593528575389509        1.9142702062244985     
 He    3.8912414858966029        9.9478153093198749        6.3360136311654429     
 He    8.7441023021791242       0.30816261783137794        2.1152585437218141     
 He    7.3248030600469427        5.7355887179366682        1.7132818687271829     
 He    21.156309126274703        17.583146608909558        7.5419436561493365     
 He    17.548285999144209        12.757202318632483        8.7478736811332301     
 He    11.095691603710206        25.431331329013354        2.3162468812191297     
 He    21.394516052482945        6.1394192724535603       0.70834018124060472     
 He    5.2454048544001139E-002   16.373508867944590        9.5518270311224924     
 He    3.4655154318181665        17.578326410186726        10.154792043614441     
 He    20.975877267949745        9.9485568783541574        5.9340369561708117     
 He    9.6971307834039120        17.176349778255542        10.154792043614441     
 He    25.957565836983729        26.021689603327335        9.1498503561278621     
 He    22.348659019213830        25.831454038358832        3.3211885687057086     
 He    7.3099939334654591        10.353499786422473        4.3261302561922861     
 He    18.967159704254716        10.554858886905206        4.1251419186949709     
 He    8.5131264627933518        10.551521826250935        5.9340369561708117     
 He    23.180069090112255        14.576849913319910        2.9192118937110765     
 He    17.574412021122974        2.9121118969727000        6.9389786436573893     
 He    26.609769735744472        10.762892108696478       0.30636350624597347     
 He    8.9189325524932013        8.3387964280437092        6.9389786436573893     
 He    19.754286212685919        15.774993334253505        7.1399669811547053     
 He    22.578276227333784        9.9415119725284757        9.7528153686198085     
 He    25.399037422260193        12.772775268352408       0.30636350624597347     
 He    24.154904511179954        23.408841495774627        9.1498503561278621     
 He    3.6903964142849408        12.568820676249688        1.9142702062244985     
 He    23.594914658013774        9.5532543677315118        2.3162468812191297     
 He    3.0842953415693053        10.347196449631074        7.7429319936466516     
 He    19.331003137477687        24.819838337222329        6.9389786436573893     
 He    26.392846362569315        11.952136701218688        9.3508386936251782     
 He    21.779922279789112        9.5454678928715495        6.5370019686627581     
 He    21.783246470604382        11.565733019007427       0.90932851873792042     
 He    10.514444899296985        12.556584787184033        8.5468853436359158     
 He    22.193650883490189        6.9396646911445217        2.7182235562137609     
 He    10.699483474312244        23.624290407908720        1.3113051937325517     
 He    17.524312842786859        24.016255857877095        6.7379903061600741     
 He    20.969126079142374        10.947936690425006        8.9488620186305461     
 He    20.788583020136244        2.5067982043872443        8.7478736811332301     
 He    5.8907406588223497        12.958561419115217        8.5468853436359158     
 He    10.110591018253562        15.779813532976339        4.5271185936896021     
 He    2.4533809106516502        26.439609969495585       0.50735184374328912     
 He    4.7160333130662000        1.7087774927991299        5.5320602811761805     
 He    10.527714003350692        8.3399087815951312        6.3360136311654429     
 He    2.8806820825482529        14.980680467836802        1.9142702062244985     
 He    5.5093525282045546        7.1384283000072672        3.9241535811976553     
 He    19.745078694115318        19.996860323082380        6.5370019686627581     
 He    23.402119130671878        2.7092696584214018        7.9439203311439677     
 He    20.371693308600147        12.164619337215655        3.1202002312083921     
 He    19.140102979104466        21.203902572427364        5.9340369561708117     
 He    17.944415544457044        15.572151095702209        8.1449086686412837     
 He    23.003823368844607        3.1171788426268447        4.7281069311869173     
 He    2.7121364739194789        1.5148340826592175        1.7132818687271829     
 He    23.989650476770400        10.148803625285469        6.3360136311654429     
 He    19.992259865333121        2.1133496163503036        4.1251419186949709     
 He    8.7351196636652144       0.90148716828248865        7.3409553186520204     
 He    21.743628943209558        24.014401935291392        7.7429319936466516     
 He    12.129877210479355        11.356587443664731        5.3310719436788645     
 He    15.507862549856897        24.814276569465211        9.9538037061171245     
 He    3.5057700253983342        2.9128534660069820        6.5370019686627581     
 He    12.534935033312681        10.554117317870924        4.5271185936896021     
 He    7.6886924607589888        17.178203700841244        9.1498503561278621     
 He    24.155495609876223        24.014401935291392        7.7429319936466516     
 He    17.727733838347270        24.825770889496585        3.7231652437003397     
 He    18.583697292100634        2.3128547942473321        4.9290952686842333     
 He    21.538320972184820        25.823296778981728        7.7429319936466516     
 He    19.366258093941926        11.760788782698764        4.1251419186949709     
 He    23.009381488060754       0.30185928103997961        5.5320602811761805     
 He    9.6956668662669223        21.811316934529831        3.5221769062030241     
 He    16.380061473344004        1.7173055366933747       0.90932851873792042     
 He    21.580617230705222        11.765238196904457        1.7132818687271829     
 He    9.9144470770046915        10.947565905907865        9.1498503561278621     
 He    6.7260660192323165        4.3297828597289421        1.1103168562352361     
 He    2.6648405782831461        17.179316054392668        8.5468853436359158     
 He    15.513854599599064        24.620333159325298        6.1350252936681269     
 He    5.0917605172910152        15.384140237836551        1.1103168562352361     
 He    20.365812459539157        13.165111502837927        5.5320602811761805     
 He    20.341004058725815        20.995869350636088        9.7528153686198085     
 He    4.7138562243530799        4.3268165835918131        2.7182235562137609     
 He    9.2725977989166992        26.622800628638409        10.154792043614441     
 He    8.5157157376351247        9.3452211459402381        6.1350252936681269     
 He    20.376112719218490        10.557454378525193        2.7182235562137609     
 He    6.9146803669055839        4.5155690104917499        9.3508386936251782     
 He    18.963556272389336        9.1390418467346688        8.9488620186305461     
 He    19.132871892281997        22.404270700463801        8.9488620186305461     
 He    10.316826168712440        11.754485445907365        7.5419436561493365     
 He    8.7210237086598621        7.5363263022499014        6.1350252936681269     
 He    21.971112551411128        13.161774442183658        7.3409553186520204     
 He    6.5268963939213123        3.3240997108666948        1.5122935312298673     
 He    10.323555613122444        9.5454678928715495        6.5370019686627581     
 He    5.4925126088815182        11.753743876873084        7.9439203311439677     
 He    18.567513704665970        11.162644033524819        1.5122935312298673     
 He    8.1247321254097837        2.3032143968016641        10.154792043614441     
 He    20.374092798675619        11.159677757387691        3.1202002312083921     
 He    5.7192805668126194        4.1258282676262201        2.7182235562137609     
 He    16.750555766891857        14.781175289939775        1.1103168562352361     
 He    17.349395614883313        11.147071083804894        9.9538037061171245     
 He    16.345888385789813        15.785746085250597        1.3113051937325517     
 He    6.7206107071930008        2.1051923569731996        8.5468853436359158     
 He    23.975990930985407        14.163378961357353        9.1498503561278621     
 He    6.3267669725801197        2.7203931939356338        1.9142702062244985     
 He    17.124767171680602        24.825770889496585        3.7231652437003397     
 He    24.580340452009597        15.777959610390635        5.5320602811761805     
 He    21.541401017240371        25.020826653187921        6.9389786436573893     
 He    22.596813337354845        2.9091456208355715        8.5468853436359158     
 He    23.175180653677501        16.989822058458447        2.3162468812191297     
 He    19.358525364706999        11.952507485735829        9.1498503561278621     
 He    23.612169242159801        1.1080372520051978        4.3261302561922861     
 He    21.798706014264233        9.4196843765847249E-002   9.1498503561278621     
 He    3.9073247448487756       0.89629618504251363        10.154792043614441     
 He    14.733313718300639        14.570175792011371        6.5370019686627581     
 He    4.9141754304605740        4.7291640000401403        2.5172352187164453     
 He    5.1199524273017225        2.1144619699017269        3.5221769062030241     
 He    21.141532616289272        24.015514288842812        7.1399669811547053     
 He    9.8951483492240850        24.027008608874187       0.90932851873792042     
 He    25.799285392743894        13.375369431732047       0.50735184374328912     
 He    9.5104819952800952        13.364245896217815        6.5370019686627581     
 He    10.514521004687769        16.790316880561420        1.5122935312298673     
 He    23.209844511445471        3.3252120644181180       0.90932851873792042     
 He    8.2773733876540021        24.014401935291392        7.7429319936466516     
 He    11.147810702589188        3.7249639892464574        2.1152585437218141     
 He    5.4932040360602805        12.561034201389726        6.1350252936681269     
 He    21.354966236974565        16.975361462289946        10.154792043614441     
 He    19.349987528917794        15.772027058116377        8.7478736811332301     
 He    16.765210203997427        6.9374399840416752        3.9241535811976553     
 He    6.6691044514076552        25.626757877221831        5.3310719436788645     
 He    6.8807079363163774        18.987469329048725        8.9488620186305461     
 He    17.122435393491571        24.217985742876973        6.3360136311654429     
 He    16.114589816559192        24.214277897705561        8.3458970061385997     
 He    9.1176222797891100        9.5454678928715495        6.5370019686627581     
 He    11.351746691455086       0.90630736700532266        4.7281069311869173     
 He    9.5100589369527579        11.347688615253345        10.154792043614441     
 He    15.708482741411869        25.821813640913163        8.5468853436359158     
 He    8.8989448762281729        15.369308857150909        9.1498503561278621     
 He    24.384730769769238        13.768818019768986        5.1300836061815493     
 He    21.553653485576131        23.423672876460270        1.1103168562352361     
 He    24.556971745241544        23.005752510292016        9.7528153686198085     
 He    20.159455236200422        15.779071963942057        4.9290952686842333     
 He    1.4624454436230907        14.966219871668301        9.7528153686198085     
 He    24.809242009859084        3.1127294284211517        7.1399669811547053     
 He    5.7225721410318382        4.3316367823146473       0.10537516874865782     
 He    16.518910244724683        25.426881914807659        4.7281069311869173     
 He    18.547146458868337        18.595874663597485        3.3211885687057086     
 He    6.5077464408066126        8.5412678820778645        6.1350252936681269     
 He    26.417700730871729        1.2990143860079815        9.7528153686198085     
 He    21.376168727228183        12.970426523663731        2.1152585437218141     
 He    6.6917140191105080        19.204401379251379       0.30636350624597347     
 He    6.0919084602788569        12.152383448149999        9.7528153686198085     
 He    22.376517327181009        10.142129503976930        9.9538037061171245     
 He    7.6999742608658783        15.378207685562295        4.3261302561922861     
 He    18.376347656135657        3.5143352758351964        7.3409553186520204     
 He    7.3225038984539630        6.9422601827645085        1.3113051937325517     
 He    19.164119624256550        12.364124515112682        3.9241535811976553     
 He    11.933898830905077        10.354982924491036        3.5221769062030241     
 He    21.566198545855027        16.585249934907274        3.7231652437003397     
 He    9.9456270970928013        2.5201464470043233        1.5122935312298673     
 He    7.5148571017654939        5.3184099208026989        9.9538037061171245     
 He    9.4988532422366543        17.381416723909688        7.9439203311439677     
 He    4.6925860222130185        9.9444782486656056        8.1449086686412837     
 He    22.543544657679373        25.218848693016383        8.5468853436359158     
 He    24.148654964785042        25.416870732844849        10.154792043614441     
 He    23.386873594870035        9.9474445248027337        6.5370019686627581     
 He    3.6593033717862999        25.834791099013103        1.5122935312298673     
 He    20.952996852701126        22.821820282114913       0.50735184374328912     
 He    18.383857984008234        1.7095190618334122        5.1300836061815493     
 He    19.158962818970370        15.986363616699048        1.5122935312298673     
 He    24.178162017266835        15.374499840390884        6.3360136311654429     
 He    18.138105634637025        18.385245950186228        8.5468853436359158     
 He    21.768225814859232        15.175365447010996        5.3310719436788645     
 He    4.7188123726742743       0.30111771200569742        5.9340369561708117     
 He    18.348367275288616        17.792292184252258        3.1202002312083921     
 He    10.748332743369374        2.9217522944183680        1.7132818687271829     
 He    21.959204557317577        17.783393355840872        7.9439203311439677     
 He    19.961481159174980        11.347688615253345        10.154792043614441     
 He    11.349225128499754       0.49988132086844389        7.1399669811547053     
 He    18.791838683726862        2.1203945221759839       0.30636350624597347     
 He    1.6488451285985080        26.438868400461303       0.90932851873792042     
 He    22.795012294436980        3.7119865311465197        9.1498503561278621     
 He   0.67554133655423987        11.359182935284718        3.9241535811976553     
 He    3.2877598259244509        13.575986963180497       0.70834018124060472     
 He    18.351973185848337        13.966469275080311        6.9389786436573893     
 He    20.334518760075532        26.027622155601591        5.9340369561708117     
 He    3.9175899092377180        1.7158223986248105        1.7132818687271829     
 He    14.965037824552937        2.9165613111783930        4.5271185936896021     
 He    19.181339113112188        7.3460907372813997       0.30636350624597347     
 He    18.173428302987706        3.7134696692150841        8.3458970061385997     
 He    14.968497439141089        1.7113729844191174        4.1251419186949709     
 He    7.9303481293566982        3.9244691671434859        2.9192118937110765     
 He    17.746281820567013        18.398223408286164        1.5122935312298673     
 He    2.1047503966344707        3.1219990413496785        2.1152585437218141     
 He    20.161228532289233        17.595753282492357       0.70834018124060472     
 He    19.385163901296906        3.7208853595579057        4.3261302561922861     
 He    3.5046881564882861        1.9034624719733246        8.9488620186305461     
 He    9.3076520984159536        13.160291304115093        8.1449086686412837     
 He    17.779842065027569        2.5145846792472071        4.5271185936896021     
 He    9.7410782651332681        3.5236048887637232        2.3162468812191297     
 He    17.930184165678810        25.432443682564777        1.7132818687271829     
 He    1.4400908938786408        24.816130492050917        8.9488620186305461     
 He    6.7315346821646553        1.9175522836246854        1.3113051937325517     
 He    17.945117843834492        16.984260290701332        5.3310719436788645     
 He    3.8849701951043256        10.746206805425130        9.3508386936251782     
 He    4.3122797605052714        5.1337361235913139        1.1103168562352361     
 He    19.752244547745683        15.167578972151034        9.5518270311224924     
 He    4.8599711778466199        23.408841495774627        9.1498503561278621     
 He    20.359473456860439        15.576229725390760        5.9340369561708117     
 He    17.519703647402217        25.824779917050293        6.9389786436573893     
 He    15.913253974733754        26.431452710118482        4.9290952686842333     
 He    6.1105893875771455        7.7410224633869058        4.1251419186949709     
 He    20.582079500825941        7.7413932479040461        3.9241535811976553     
 He    7.8867125052735032        18.787222582117412        8.5468853436359158     
 He    22.582023476476390        13.978334379628826       0.50735184374328912     
 He    17.380787164135093        3.7279302653835860       0.50735184374328912     
 He    7.9226939842068962        3.1082800142154587        9.5518270311224924     
 He    3.2656869959244510        17.579809548255291        9.3508386936251782     
 He    7.3017679553224131        15.383027884285129        1.7132818687271829     
 He    22.385825174234103        6.1219924001479296        10.154792043614441     
 He    11.553014821394084       0.30185928103997961        5.5320602811761805     
 He    7.6721861434794798        24.213165544154137        8.9488620186305461     
 He    2.2721246800693877        15.981543417976214        4.1251419186949709     
 He    20.947563285059179        21.806867520324140        5.9340369561708117     
 He    21.376661976136301        8.1326171288381417        9.7528153686198085     
 He    17.176607029509476        3.7238516356950342        2.7182235562137609     
 He    6.1288363843494142       0.70828532717685833        3.1202002312083921     
 He    14.766358969455709        2.3147087168330374        3.9241535811976553     
 He    15.744597165423805        12.159057569458538        6.1350252936681269     
 He    18.157792325454576        10.749543866079399        7.5419436561493365     
 He    16.744699140922570        11.749665247184533        10.154792043614441     
 He    24.796249668161146        11.966597297387191        1.5122935312298673     
 He    4.6890260791423737        10.947936690425006        8.9488620186305461     
 He    18.382776115098185       0.70012806779975456        7.5419436561493365     
 He    25.786653354875533        15.375241409425165        5.9340369561708117     
 He    3.0792388647656193        14.171165436217315        4.9290952686842333     
 He    7.1348626977039071        1.7176763212105157       0.70834018124060472     
 He    18.577916771522133        3.5150768448694785        6.9389786436573893     
 He    22.797029736285509        8.3514031016265058       0.10537516874865782     
 He    21.790333740149620        7.7443595240411751        2.3162468812191297     
 He    13.924537438196774        15.370421210702332        8.5468853436359158     
 He    15.569411568668833       0.49913975183416170        7.5419436561493365     
 He    4.6707899545687876        18.585492697117537        8.9488620186305461     
 He    25.798214396032531        12.970797308180872        1.9142702062244985     
 He    22.372274350435944        16.184756441044655        2.9192118937110765     
 He    3.6809230055572533        12.758314672183907        8.1449086686412837     
 He    18.924025722583981        26.426261726878508        7.7429319936466516     
 He    13.102958601161271        24.823175397876597        5.1300836061815493     
 He    16.767788606640519        5.1263204332484920        5.1300836061815493     
 He    18.177055957944791        1.0972845010081065        10.154792043614441     
 He    3.0862258058283665        10.148062056251186        6.7379903061600741     
 He    20.991692158050494        2.1063047105246229        7.9439203311439677     
 He    9.3106535593863793        13.365729034286378        5.7330486186734957     
 He    20.991087708461198        6.1375653498678551        1.7132818687271829     
 He    11.109554285154525        16.578575813598736        7.3409553186520204     
 He    20.383332933842272        8.7522673800062680       0.70834018124060472     
 He    7.4734964161835711        23.006494079326298        9.3508386936251782     
 He    25.183317990874951        16.382778480873117        4.5271185936896021     
 He    2.6872821056170650        12.167956397869924        1.3113051937325517     
 He    19.339137180642584        25.435039174184762       0.30636350624597347     
 He    2.4892729333012342        11.163756387076242       0.90932851873792042     
 He    23.181150959022300        15.586240907353568       0.50735184374328912     
 He    8.8732201681793779        26.021318818810194        9.3508386936251782     
 He    21.391324806746219        6.1353406427650086        2.9192118937110765     
 He    4.6931202812215309        12.767584285112434        3.1202002312083921     
 He    7.8804955754746437        22.609708430635088        6.5370019686627581     
 He    3.4662963152807378        17.982527749220758        8.9488620186305461     
 He    21.782164601694333        10.556342024973770        3.3211885687057086     
 He    20.134568251301957        24.617737667705310        7.5419436561493365     
 He    4.8974249674213466        8.9413905914233460        7.1399669811547053     
 He    12.924313389818149        14.368445907011496        6.9389786436573893     
 He    18.941033682275950        20.399949308564988        5.9340369561708117     
 He    22.959783952137101        22.414652666943752        3.3211885687057086     
 He    23.954159768050786        26.231576747704310        4.3261302561922861     
 He    14.729263005016216        15.169803679253880        8.3458970061385997     
 He    5.6676304937500470        25.026388420945040        3.9241535811976553     
 He    6.8722704290096637        23.008718786429146        8.1449086686412837     
 He    7.8870461073170306        21.206868848564490        4.3261302561922861     
 He    2.8744893758411005        14.771164107976965        6.5370019686627581     
 He    22.796842430213548        3.3111222527667570        8.5468853436359158     
 He    3.7086676341489166        1.5040813316621262        7.5419436561493365     
 He    3.8897123355675109        10.953869242699264        5.7330486186734957     
 He    8.2985323891128875        17.590191514735238        3.7231652437003397     
 He    16.784048299465969       0.51026328734839410        1.5122935312298673     
 He    4.2832091172438407        12.555843218149750        8.9488620186305461     
 He    20.963847200976335        13.158808166046528        8.9488620186305461     
 He    5.4938386235512855        15.585870122836427       0.70834018124060472     
 He   0.50029890011151201        1.9168107145904034        1.7132818687271829     
 He    12.325698421883381        14.374007674768613        3.9241535811976553     
 He    20.559849502655691        13.761031544909024        9.3508386936251782     
 He    19.735513350409480        25.831083253841690        3.5221769062030241     
 He    5.0920748536315159        11.352508813976179        7.5419436561493365     
 He    2.0804545104322765        12.566225184629699        3.3211885687057086     
 He    3.4605266669009218        19.789568670325387        9.9538037061171245     
 He    9.1290612480662503        5.7296561656624112        4.9290952686842333     
 He   0.90150666662540224        2.1174282460388554        1.9142702062244985     
 He    15.143962276946167        12.766842716078152        3.5221769062030241     
 He    7.3294473507219760       0.49988132086844389        7.1399669811547053     
 He    18.781462318656743       0.49431955311132769        10.154792043614441     
 He    24.789821209198617        14.780804505422633        1.3113051937325517     
 He    4.0850210323603937        12.357821178321284        7.3409553186520204     
 He    22.189901155653242        8.1444822333866558        3.3211885687057086     
 He    3.2876837205336660        9.3422548698031100        7.7429319936466516     
 He    3.8616667215283704        21.602912928221418        7.5419436561493365     
 He    19.345077348085674        16.975361462289946        10.154792043614441     
 He    9.3065351342155154        15.578083647976465        4.9290952686842333     
 He    5.1281433101543774       0.51211720993409948       0.50735184374328912     
 He    2.6519836603580913        22.807730470463554        8.1449086686412837     
 He    23.986871417162327        11.556463406078899        5.9340369561708117     
 He    21.606431395037827       0.71013924976256371        2.1152585437218141     
 He    7.7286001014026056        4.7299055690744227        2.1152585437218141     
 He    9.3133322905119602        11.756339368493071        6.5370019686627581     
 He    6.7518193083887026E-002   15.183151921870959        1.1103168562352361     
 He    18.542380095313444        22.420214434700867       0.30636350624597347     
 He    7.7076417569087043        11.557575759630323        5.3310719436788645     
 He    14.769439014511260        1.5122385910392300        3.1202002312083921     
 He    11.553359295636294        3.3263244179695413       0.30636350624597347     
 He    19.330433783178783        25.423915638670533        6.3360136311654429     
 He    18.179621009694859        3.9229860290749219        3.7231652437003397     
 He    24.414083132775119       0.50062288990272608        6.7379903061600741     
 He    10.714842689489602        11.951024347667266        9.9538037061171245     
 He    17.980150398936381        2.3121132252130501        5.3310719436788645     
 He    3.5061169783348856       0.69567865359406167        9.9538037061171245     
 He    7.4891650103127505        17.784876493909437        7.1399669811547053     
 He    8.2873158221980994        23.019100752909093        2.5172352187164453     
 He    22.149858091236744        23.818233818048633        5.1300836061815493     
 He    13.735410575912361        13.571166764457663        3.3211885687057086     
 He    15.171227007522738        1.7135976915219640        2.9192118937110765     
 He    20.971791459374931        13.975368103491697        2.1152585437218141     
 He    5.8703842852234027        20.996610919670371        9.3508386936251782     
 He    14.906178409065264        26.227127333498618        6.7379903061600741     
 He    18.978633767822245        3.3118638218010394        8.1449086686412837     
 He    10.328197425103138        9.5514004451458057        3.3211885687057086     
 He    4.2552964482832429        25.221073400119231        7.3409553186520204     
 He    1.4628250131556928        14.563501670702831        10.154792043614441     
 He    4.2533768562228662        26.025026663981606        7.3409553186520204     
 He    8.9339423360396690        4.1243451295576561        3.5221769062030241     
 He    24.411293200968363        1.3034638002136745        7.3409553186520204     
 He    22.744544418766946        25.823667563498869        7.5419436561493365     
 He    22.182735302022877        12.973763584318002       0.30636350624597347     
 He    4.2632758019722301        22.610449999669370        6.1350252936681269     
 He    2.9019221467866037        2.3069222419730750        8.1449086686412837     
 He    19.366268966140609        12.365607653181247        3.1202002312083921     
 He    3.4972890292968861        4.5148274414574683        9.7528153686198085     
 He    23.391905848582013        10.155477746594009        2.7182235562137609     
 He    16.714777423617786        25.621937678498995        7.9439203311439677     
 He    16.728515553487906        20.599454486462019        6.7379903061600741     
 He    11.116741883182256        12.958932203632358        8.3458970061385997     
 He    16.916156754237964        25.824038348016011        7.3409553186520204     
 He    7.7290473828216486        2.7144606416613768        5.1300836061815493     
 He    25.581882121553647        14.765602340219848        9.5518270311224924     
 He    15.739708728989052        14.572029714597075        5.5320602811761805     
 He    3.0926191695005030        10.761038186110774        1.3113051937325517     
 He    17.352955557953958        10.143612642045493        9.1498503561278621     
 He    17.338759274466113        16.576721891013030        8.3458970061385997     
 He    23.201298282151921        1.2982728169736995        10.154792043614441     
 He    12.561562697703907        1.7176763212105157       0.70834018124060472     
 He    17.786191939904970       0.70828532717685833        3.1202002312083921     
 He    22.365835019274733        18.394144778597614        3.7231652437003397     
 He    23.194208533912342        10.361286261282435       0.10537516874865782     
 He    7.4729596784807182        25.425027992221953        5.7330486186734957     
 He    10.335430990619944        3.1093923677668820        8.9488620186305461     
 He    23.190738047125507        10.961655717559227        1.5122935312298673     
 He    8.2867355957005131        23.018359183874814        2.9192118937110765     
 He    22.004469660212358        2.1163158924874321        2.5172352187164453     
 He    10.517524944352536        11.754114661390224        7.7429319936466516     
 He    21.181776337670755        8.7452224741805882        4.5271185936896021     
 He    5.1185236054551231        3.3222457882809895        2.5172352187164453     
 He    19.160871538832065        14.577591482354192        2.5172352187164453     
 He    18.552571633005943        13.764368605563293        7.5419436561493365     
 He    22.199778357005240        3.5202678281094539        4.1251419186949709     
 He    5.9077026510252457        9.7546134682142451        2.1152585437218141     
 He    25.822309625269739        3.1231113949011018        1.5122935312298673     
 He    11.119976617713716        15.382286315250846        2.1152585437218141     
 He    5.9236069974098013        1.5092723149021015        4.7281069311869173     
 He    25.600015438950400        12.167956397869924        1.3113051937325517     
 He    21.966614556707661        15.776847256839211        6.1350252936681269     
 He    14.736884533569969        14.171536220734456        4.7281069311869173     
 He    20.968933815681734        16.390935740250221       0.10537516874865782     
 He    21.143316784576765        26.437014477875600        1.9142702062244985     
 He    6.1165488207232626        5.7326224417995402        3.3211885687057086     
 He   0.44647173833581949        25.435409958701904       0.10537516874865782     
 He    10.710065453736027        15.170545248288162        7.9439203311439677     
 He    5.4852355545699778        15.776476472322070        6.3360136311654429     
 He    26.021346305502203        2.1126080473160211        4.5271185936896021     
 He    5.6904431971122236        13.765851743631858        6.7379903061600741     
 He    19.348859692518669        17.585000531495265        6.5370019686627581     
 He    11.328231688715462        10.754734849319375        4.7281069311869173     
 He    1.4957590636295857        1.5014858400421387        8.9488620186305461     
 He    9.4952255872795668        19.997601892116663        6.1350252936681269     
 He    21.982093366070540        10.756588771905081        3.7231652437003397     
 He    22.151186584600850        22.408720114669492        6.5370019686627581     
 He    10.315676587915950        12.357821178321284        7.3409553186520204     
 He    19.186251772638649       0.90111638376534764        7.5419436561493365     
 He    17.769631261632043        4.7191528180773314        7.9439203311439677     
 He    24.560965618838207        24.623670219979569        4.3261302561922861     
 He    24.614925725692444        3.1212574723153965        2.5172352187164453     
 He    16.988027777126600       0.11088214703719576       0.10537516874865782     
 He    22.357408384166703        23.020213106460517        1.9142702062244985     
 He    17.337452525499373        19.195873335357135        4.9290952686842333     
 He    23.953679870035693        26.432565063669905        4.3261302561922861     
 He    3.6967462891623430        10.762521324179337       0.50735184374328912     
 He    6.2691031053780124        22.605259016429397        8.9488620186305461     
 He   0.29816043042613344        2.5201464470043233        1.5122935312298673     
 He    23.374764943811499        14.165603668460198        7.9439203311439677     
 He    4.7192463032002943        2.9224938634526501        1.3113051937325517     
 He    2.6785327406641906        14.979197329768239        2.7182235562137609     
 He    7.0772423192965341        24.021817625634213        3.7231652437003397     
 He    8.4909182090204673        17.780797864220883        9.3508386936251782     
 He    10.121718128884542        10.753993280285092        5.1300836061815493     
 He    18.976893088329486        3.3096391146981929        9.3508386936251782     
 He    20.561500725864640        14.166345237494481        7.5419436561493365     
 He    24.798760358917793        11.768204473041585       0.10537516874865782     
 He    20.184073852247462        8.1496732166266312       0.50735184374328912     
 He    4.1030564999689938        4.3168054016290043        8.1449086686412837     
 He    7.7274856158965060        1.9060579635933121        7.5419436561493365     
 He    4.6946059427558886        9.3422548698031100        7.7429319936466516     
 He    8.1118509843930209        11.963631021250063        3.1202002312083921     
 He    20.790936542722640        4.3242210919718254        4.1251419186949709     
 He    19.358726021671984        12.355967255735578        8.3458970061385997     
 He    21.782733955993237        9.9522647235255679        3.9241535811976553     
 He    16.142120437292849        17.193405866044031       0.90932851873792042     
 He    24.161108090085790        24.223176726116947        3.5221769062030241     
 He    23.776363152056675        14.568321869425665        7.5419436561493365     
 He    21.369864819839858        11.954361408321535        8.1449086686412837     
 He    3.0507242249100677        25.626016308187548        5.7330486186734957     
 He    17.790532766438186       0.10902822445149037        1.1103168562352361     
 He    24.789731752914808        15.183893490905241       0.70834018124060472     
 He    10.088705494325524        24.823916966910879        4.7281069311869173     
 He    3.4561833616733657        25.630465722393240        3.3211885687057086     
 He    18.769283477017428        11.566845372558850       0.30636350624597347     
 He    17.551531605874356        15.785375300733456        1.5122935312298673     
 He    3.8612654075984012        20.795993388221916        9.1498503561278621     
 He    22.583029239995653        10.753993280285092        5.1300836061815493     
 He    6.1096295915469572        8.1429990953180909        4.1251419186949709     
 He    4.7034121473965200        4.3134683409747341        9.9538037061171245     
 He    11.696415948471650        24.420457196911130        5.5320602811761805     
 He    8.0851121193206197        19.993523262428113        8.3458970061385997     
 He    17.338580361898497        17.382899861978252        7.1399669811547053     
 He    23.616911382622988        1.3156996892793300       0.70834018124060472     
 He    20.940532855201699        23.410695418360334        8.1449086686412837     
 He    8.5377233344430223        1.7124853379705407        3.5221769062030241     
 He    18.382475129650707        9.4938412800129407E-002   8.7478736811332301     
 He    21.798415901015439        9.3826059248706170E-002   9.3508386936251782     
 He    4.3209287969756538        2.1207653066931251       0.10537516874865782     
 He    10.511988569533754        15.779071963942057        4.9290952686842333     
 He    19.158696928813285        11.953990623804394        8.3458970061385997     
 He    20.187435617047463        1.5011150555249977        9.1498503561278621     
 He    4.7078182071218384        7.3431244611442716        1.9142702062244985     
 He    18.373199899193665        5.9295321280765814        5.5320602811761805     
 He    22.573474768488499        17.193035081526890        1.1103168562352361     
 He    5.6929538878688719        13.567458919286253        5.3310719436788645     
 He    9.4952038428821997        18.787964151151694        8.1449086686412837     
 He    7.5108256541840976        12.369315498352657        1.1103168562352361     
 He    8.0844182134475169        24.427872887253951        1.5122935312298673     
 He    6.4695226399679981        23.209336317877597        8.3458970061385997     
 He    25.399406119594111        11.765238196904457        1.7132818687271829     
 He    16.148359111489075        14.580557758491320       0.90932851873792042     
 He    5.9261394325638159        2.5205172315214646        1.3113051937325517     
 He   0.64419079740285679        26.439239184978444       0.70834018124060472     
 He    4.6971818667046374        12.772775268352408       0.30636350624597347     
 He    19.738704596146206        25.835161883530244        1.3113051937325517     
 He    4.4877445983103517        16.189205855250346       0.50735184374328912     
 He    19.128306185692090        26.632070241566936        5.1300836061815493     
 He    16.577848244297481        1.1084080365223388        4.1251419186949709     
 He    3.6760563135198678        16.380924558287411        5.5320602811761805     
 He    21.595773310223258        4.9301523160057323        2.5172352187164453     
 He    4.6542050532041541        26.628362396395524        7.1399669811547053     
 He    12.096005108372641        26.030217647221580        4.5271185936896021     
 He    20.788748581810836        6.3374413122820243        2.3162468812191297     
 He    5.8785400727856665        22.821449497597772       0.70834018124060472     
 He    18.726106006551959        25.018972730602218        7.9439203311439677     
 He    3.9075229231194202        6.5413959043847463       0.70834018124060472     
 He    14.532726143341721        15.377095332010871        4.9290952686842333     
 He    13.729518854652685        13.966840059597452        6.7379903061600741     
 He    13.941678342967288        11.360295288836141        3.3211885687057086     
 He    21.992005662712927        2.7051910287328500        10.154792043614441     
 He    20.335456811708351        24.416007782705439        7.9439203311439677     
 He    23.577917570520487        16.184385656527514        3.1202002312083921     
 He    12.527145464389998        12.963381617838051        5.9340369561708117     
 He    15.136652606038577        14.975118700079687        4.9290952686842333     
 He    5.6947622792480734        11.956956899941522        6.7379903061600741     
 He    17.966244228697327        8.7455932586977294        4.3261302561922861     
 He    20.771583453948615        14.379569442525728       0.90932851873792042     
 He    10.144563448842769        1.3079132144193675        4.9290952686842333     
 He    22.964740100458293        18.388953795357637        6.5370019686627581     
 He    14.766326352859657       0.50025210538558496        6.9389786436573893     
 He    24.355893400068844        23.408841495774627        9.1498503561278621     
 He    6.4758156751576426        23.620582562737308        3.3211885687057086     
 He    21.735259147789286        26.422924666224237        9.5518270311224924     
 He    3.1159335152751417       0.50915093379697085        2.1152585437218141     
 He    5.0557815170519627        25.821442856396022        8.7478736811332301     
 He    5.6722614335320563        24.427502102736810        1.7132818687271829     
 He   0.46152996806570185        13.156954243460824        9.9538037061171245     
 He    23.213282381636258       0.91038599669387454        2.5172352187164453     
 He    6.3112095791321154        8.7485595348348575        2.7182235562137609     
 He    6.8802932714933842        22.817370867909222        2.9192118937110765     
 He    15.165402998149503       0.49654426021417419        8.9488620186305461     
 He    5.2580420596172006        26.629474749946947        6.5370019686627581     
 He    6.5210506401507118       0.89740853859393688        9.5518270311224924     
 He    23.584524942050631        12.564000477526854        4.5271185936896021     
 He    13.730768763931668        13.565234212183407        6.5370019686627581     
 He    19.585060049077065        2.1066754950417641        7.7429319936466516     
 He    17.766315464321117        8.5453465117664180        3.9241535811976553     
 He    16.144465566374905        13.164369933803645        5.9340369561708117     
 He    19.155606011559051        12.151641879115717        10.154792043614441     
 He    1.7011891075341832        1.1039586223166460        6.5370019686627581     
 He    17.155993159257786        13.575986963180497       0.70834018124060472     
 He    12.117546158058468        13.961649076357478        9.5518270311224924     
 He    8.7290490298379222        2.1033384343874943        9.5518270311224924     
 He    4.0829225277323982        13.967952413148875        6.1350252936681269     
 He    17.723371267416685        24.215390251256984        7.7429319936466516     
 He    1.3060737192449530       0.91112756572815667        2.1152585437218141     
 He    20.937016400925788        26.833429342049666        4.9290952686842333     
 He    9.1088269473471613        15.179073292182407        3.3211885687057086     
 He    26.186689796195566        14.969556932322570        7.9439203311439677     
 He    11.091741218908275        26.232689101255733        3.7231652437003397     
 He    2.0522299838255180        24.021446841117072        3.9241535811976553     
 He    24.174311960947396        16.377587497633144        7.3409553186520204     
 He    6.7242358834557479        4.7306471381087043        1.7132818687271829     
 He    7.3260880646163153        1.9067995326275942        7.1399669811547053     
 He    17.144331789618295        15.778701179424917        5.1300836061815493     
 He    2.9161945356652348       0.10754508638292605        1.9142702062244985     
 He    2.7086333705365919       0.30074692748855636        6.1350252936681269     
 He    21.541200360275386        24.617366883188168        7.7429319936466516     
 He    18.190100181941808       0.50915093379697085        2.1152585437218141     
 He    8.4758624579849258        24.817613630119482        8.1449086686412837     
 He    3.9060288680807189        4.1202664998691034        5.7330486186734957     
 He    20.601107381060782        1.1128574507280318        1.7132818687271829     
 He    20.587011426055426        7.7476965846954444       0.50735184374328912     
 He    24.784544809726921        11.750036031701672        9.9538037061171245     
 He    18.733873831077275        21.400070689670120        8.5468853436359158     
 He    4.4628818365035938        20.995869350636088        9.7528153686198085     
 He    19.988599593779984        2.9150781731098285        5.3310719436788645     
 He    23.612302187238345        3.1242237484525250       0.90932851873792042     
 He    16.552402777298798        11.155969912216280        5.1300836061815493     
 He    21.941079633425169        26.227498118015760        6.5370019686627581     
 He    8.9226363128410728        9.9563433532141197        1.7132818687271829     
 He    26.810747752434679        10.158073238213996        1.3113051937325517     
 He    22.963769432229423        18.186111556806338        7.5419436561493365     
 He    5.8720463806310370        22.006743482738308        6.5370019686627581     
 He    20.594903802154946       0.29852222038570991        7.3409553186520204     
 He   0.89000246515616144        2.3043267503530873        9.5518270311224924     
 He    17.151283635390651        15.182781137353818        1.3113051937325517     
 He    5.8884632416267380        15.374870624908025        6.1350252936681269     
 He    21.399415361116382        4.3312659977975061       0.30636350624597347     
 He    5.6867695746660631        19.204401379251379       0.30636350624597347     
 He    15.746839487329026        13.169931701560762        2.9192118937110765     
 He    8.7153543887625382        9.5450971083544083        6.7379903061600741     
 He    2.9017541064176702        3.7179190834207771        5.9340369561708117     
 He    8.2791140671467609        24.016626642394236        6.5370019686627581     
 He    11.717778085589860        13.158066597012247        9.3508386936251782     
 He    6.1012247008362941        13.978705164145968       0.30636350624597347     
 He    18.984403416202060        1.5048229006964084        7.1399669811547053     
 He    4.3024159100462986        5.1211294500085165        7.9439203311439677     
 He    1.7088215082866183       0.71051003427970483        1.9142702062244985     
 He    3.1049092118209951       0.49506112214560988        9.7528153686198085     
 He    7.0832017524426512        22.013417604046850        2.9192118937110765     
 He    1.4489054920236164        25.633802783047511        1.5122935312298673     
 He    23.208572857769123        2.5171801708671948        3.1202002312083921     
 He    17.368155126266728        5.7278022430767059        5.9340369561708117     
 He    6.2662672060821807        26.230464394152889        4.9290952686842333     
 He    15.571653890574055        1.5100138839363835        4.3261302561922861     
 He    22.364774894762053        18.594391525528920        4.1251419186949709     
 He    12.499501164280826        24.419344843359706        6.1350252936681269     
 He    8.5035502468888318        15.780925886527763        3.9241535811976553     
 He    13.943218365495063        10.959060225939240        2.9192118937110765     
 He    9.1336659965327208E-002  0.69827414521404918        8.5468853436359158     
 He    8.6992385132143148        16.782159621184316        5.9340369561708117     
 He    12.098315142164303        25.428365052876224        3.9241535811976553     
 He    22.361182335095357        17.783393355840872        7.9439203311439677     
 He    9.1413379394937184       0.10050018055724558        5.7330486186734957     
 He    17.547315330915339        12.554360080081185        9.7528153686198085     
 He    5.5130345441550590        7.5463374842127102       0.70834018124060472     
 He    16.147111680904434        9.7405236565628837        9.7528153686198085     
 He    14.103741131640117        24.616254529636748        8.3458970061385997     
 He    4.8980378105149835        10.756588771905081        3.7231652437003397     
 He    13.125681848239639        13.965727706046030        7.3409553186520204     
 He    8.6990378562493298        16.378699851184564        6.7379903061600741     
 He    2.6495841702826195        23.812672050291518        8.1449086686412837     
 He    3.9101581654502673        2.5127307566615018        5.5320602811761805     
 He    6.9330034690686384        1.7165639676590927        1.3113051937325517     
 He    8.9209524730360705        7.7365730491812128        6.5370019686627581     
 He    6.8869466105126040        16.374621221496014        8.9488620186305461     
 He    8.1181222751852982        11.165239525144807       0.10537516874865782     
 He    11.121250750084407        10.948678259459289        8.5468853436359158     
 He    21.583206505546997        10.558937516593758        1.9142702062244985     
 He    5.9127808722262989        7.1402822225929725        2.9192118937110765     
 He    25.184703323926815        12.755719180563919        9.5518270311224924     
 He    17.766226008037307        8.9484354972490276        3.3211885687057086     
 He    19.322912583107524        26.623912982189832        9.5518270311224924     
 He    12.118348785918407        15.575488156356478        6.3360136311654429     
 He    19.548275942283734        16.171778982944719        9.9538037061171245     
 He    10.539790037813177        2.3072930264902158        7.9439203311439677     
 He    18.318827606210775        26.020206465258770        9.9538037061171245     
 He    3.0804210621581598        15.382286315250846        2.1152585437218141     
 He    16.929168361638929        23.421448169357426        2.3162468812191297     
 He    5.8860286562608746        19.806995542631018       0.50735184374328912     
 He    7.7183458092123463        4.5151982259746095        9.5518270311224924     
 He    5.1393924031320128E-002   16.573755614875903        9.9538037061171245     
 He    18.348847173303714        17.591303868286662        3.1202002312083921     
 He    24.194142469042173        11.362890780456130        1.9142702062244985     
 He    16.356245485156904        10.960543364007803        2.1152585437218141     
 He    3.4745089425307598        17.589820730218097        3.9241535811976553     
 He    3.7154514395523393        2.3191581310387304        1.5122935312298673     
 He    13.331792447124316        13.770671942354692        4.1251419186949709     
 He    2.2765767072837799        16.188835070733209       0.70834018124060472     
 He    10.348431725822225       0.10198331862580989        4.9290952686842333     
 He    17.383723391913417       0.30445477265996712        4.1251419186949709     
 He    26.828202993545695        2.1163158924874321        2.5172352187164453     
 He    15.934448071483031        16.580058951667301        6.5370019686627581     
 He    15.366915273848221        2.7148314261785180        4.9290952686842333     
 He    8.4737313367608795        24.613288253499618        9.9538037061171245     
 He    21.361684809185885        14.161525038771646        10.154792043614441     
 He    21.352409578728842        19.996118754048098        6.9389786436573893     
 He    17.964658238680478        11.969192789007177       0.10537516874865782     
 He    1.8407401782923114        26.225644195430053        7.5419436561493365     
 He    3.6791931982631767        13.360908835563544        8.3458970061385997     
 He    25.985600578824187        14.767827047322696        8.3458970061385997     
 He    16.373299412337950        2.1118664782817391        4.9290952686842333     
 He    9.9298013347933711        9.7575797443513732       0.50735184374328912     
 He    5.2820260881732350        15.975240081184817        7.5419436561493365     
 He    6.4837297956545275        17.381045939392546        8.1449086686412837     
 He    17.368602407685771        3.7123573156636609        8.9488620186305461     
 He    23.356694380912508        25.633802783047511        1.5122935312298673     
 He    21.344115888699356        26.638373578358333        1.7132818687271829     
 He   0.67429142727525782        11.760788782698764        4.1251419186949709     
 He    10.524699191487242        12.771292130283845        1.1103168562352361     
 He    19.986837169889856        1.7032157250420137        8.5468853436359158     
 He    23.368515397416591        16.173632905530422        8.9488620186305461     
 He    19.592502665063201        1.9145860074875569        2.9192118937110765     
 He    9.7249623895850448        10.760667401593633        1.5122935312298673     
 He    6.5168185356043313        7.5448543461441462        1.5122935312298673     
 He    6.7139464959750983        7.9431231329039207        3.5221769062030241     
 He    17.554600778731221        14.378086304457165        1.7132818687271829     
 He    16.932248406694480        22.618978043563615        1.5122935312298673     
 He    16.925329177518172        25.029354697082166        2.3162468812191297     
 He    8.5309721456356513        2.7118651500413891        6.5370019686627581     
 He    23.786517115764440        14.581299327525603       0.50735184374328912     
 He    21.144734734224681        24.624411789013852        3.9241535811976553     
 He    6.9003377874461718        13.569312841871959        4.3261302561922861     
 He    22.951693397766938        24.218727311911255        5.9340369561708117     
 He    18.941524452489730        20.803779863081878        4.9290952686842333     
 He    5.6786029149051158        16.774743930841495        9.9538037061171245     
 He    18.788357324741341        2.1159451079702909        2.7182235562137609     
 He    19.997102334278800        2.5227419386243111       0.10537516874865782     
 He    16.722388079972855        24.018851349497083        5.3310719436788645     
 He    22.760570838031363        18.989694036151569        7.7429319936466516     
 He    9.9189776883042100        10.146949702699764        7.3409553186520204     
 He    9.9099248592095179        17.594640928940933        1.3113051937325517     
 He    14.907249405776628        26.631699457049795        5.3310719436788645     
 He    18.719655803192062        26.623542197672691        9.7528153686198085     
 He    20.129278500937236        26.223790272844347        8.5468853436359158     
 He    7.4793530421528551        26.038004122081542       0.30636350624597347     
 He    5.5128121427927077        5.9332399732479919        3.5221769062030241     
 He    21.356706916467324        16.977586169392794        8.9488620186305461     
 He    7.0980242299171588        12.758685456701048        7.9439203311439677     
 He    12.757150635546900        2.5171801708671948        3.1202002312083921     
 He    24.155718011238577        25.627499446256113        4.9290952686842333     
 He    24.375200521353793        16.175857612633269        7.7429319936466516     
 He    22.597548253328345        6.1357114272821498        2.7182235562137609     
 He    19.933389577646768        24.819096768188047        7.3409553186520204     
 He    20.184878958801740        4.5218723472831481        5.9340369561708117     
 He    17.143718946524658        13.963502998943182        8.5468853436359158     
 He    2.2822025383863691        11.760788782698764        4.1251419186949709     
 He    19.764318103513826        14.376603166388600        2.5172352187164453     
 He    3.4733944570246607        14.765973124736989        9.3508386936251782     
 He    8.0797437848707734        22.607483723532241        7.7429319936466516     
 He    8.3358967224038043        3.5258295958665697        1.1103168562352361     
 He    23.372576982899695        16.178823888770399        6.1350252936681269     
 He    23.002909540303492       0.69679100714548492        9.3508386936251782     
 He    6.8743555827446352        26.035408630461554        1.7132818687271829     
 He    17.525451551384666        22.808101254980695        7.9439203311439677     
 He    17.554513801141752        9.5395353405972916        9.7528153686198085     
 He    1.4340311322500316        26.622800628638409        10.154792043614441     
 He    16.173281191677930        2.3147087168330374        3.9241535811976553     
 He    9.3801383232900493E-002   3.3222457882809895        2.5172352187164453     
 He    3.7115687666368502        1.5077891768335370        5.5320602811761805     
 He    1.2742892495675497        13.369807663974930        3.5221769062030241     
 He    21.360790246347797        18.192414893597736        4.1251419186949709     
 He    21.136221121527182        24.411929153016885        10.154792043614441     
 He    19.342876036280845        23.625402761460144       0.70834018124060472     
 He    10.308388661405726        15.775734903287788        6.7379903061600741     
 He    21.752245363083890        19.186974506945752        9.7528153686198085     
 He    23.565095747885820        18.385616734703369        8.3458970061385997     
 He    21.362297652279523        15.976723219253380        6.7379903061600741     
 He    16.582010158263081        1.3153289047621890       0.90932851873792042     
 He    17.582434863606693        2.7207639784527751        1.7132818687271829     
 He    7.7099191741043160        9.1412665538375162        7.7429319936466516     
 He    8.0950110650699845        16.578946598115877        7.1399669811547053     
 He    9.1199866745741911        11.967709650938614       0.90932851873792042     
 He    15.341212310196793        14.576479128802768        3.1202002312083921     
 He    22.180124282783737        12.970426523663731        2.1152585437218141     
 He    12.158402722533589       0.50655544217698323        3.5221769062030241     
 He    6.7236774013555287        5.9395433100393902       0.10537516874865782     
 He    13.499624884176960        25.219590262050666        8.1449086686412837     
 He    20.179432040266768        8.1437406643523733        3.7231652437003397     
 He    8.4868650170417048        23.622065700805873        2.5172352187164453     
 He    1.8800675924383410        13.776604494628950       0.90932851873792042     
 He    25.583801713614026        13.961649076357478        9.5518270311224924     
 He    8.1087274505427356        10.346825665113933        7.9439203311439677     
 He    11.697329777012763        26.840845032392490       0.90932851873792042     
 He    21.991501541606127        6.9381815530759567        3.5221769062030241     
 He    22.568363930691397        17.992909715700709        3.3211885687057086     
 He    1.8787959387619917        12.968572601078026        3.1202002312083921     
 He    22.574090090276478        13.766593312666140        6.3360136311654429     
 He    5.8945121310566631        12.963381617838051        5.9340369561708117     
 He    3.4745440378211505        14.162637392323070        9.5518270311224924     
 He    23.782590954054218        11.350654891390473        8.5468853436359158     
 He    10.324515409152633        9.1434912609403618        6.5370019686627581     
 He    23.573397831419651        17.589820730218097        3.9241535811976553     
 He    9.3196930375880473        10.554858886905206        4.1251419186949709     
 He    6.6635922996805821        25.619712971396151        9.1498503561278621     
 He    8.6863030112041351        23.418481893220296        3.9241535811976553     
 He    21.998567066753996        1.9071703171447354        6.9389786436573893     
 He    22.009480169526967        1.1147113733137370       0.70834018124060472     
 He    19.186775159448477        3.1194035497296912        3.5221769062030241     
 He    13.737698865306657        11.759676429147341        4.7281069311869173     
 He    17.126339810804428        26.238992438047134       0.30636350624597347     
 He    10.550591939904971       0.70828532717685833        3.1202002312083921     
 He    7.4745214454058608        26.233430670290016        3.3211885687057086     
 He    22.547617115361163        25.828858546738843        4.7281069311869173     
 He    10.954399853459316       0.30742104879709575        2.5172352187164453     
 He    24.014057563653772        1.5111262374878067        3.7231652437003397     
 He    6.9082168126526655        10.756959556422222        3.5221769062030241     
 He    8.9127591114890770        14.580557758491320       0.90932851873792042     
 He    4.8733297381841361        18.789076504703118        7.5419436561493365     
 He    6.1151659663657369        4.1180417927662569        6.9389786436573893     
 He    18.571331144389355        8.3450997648351066        3.5221769062030241     
 He    7.5276003403150336        4.1250866985919377        3.1202002312083921     
 He    1.2823689317390286        10.960914148524944        1.9142702062244985     
 He    24.584637789748079        12.759427025735329        7.5419436561493365     
 He    1.3068437305088405       0.71051003427970483        1.9142702062244985     
 He   0.89481231750578849       0.89926246117964226        8.5468853436359158     
 He    18.989793495049273       0.10050018055724558        5.7330486186734957     
 He    18.750022323221550        15.977464788287662        6.3360136311654429     
 He    22.149578850186632        24.422681904013977        4.3261302561922861     
 He    20.568441699438313        12.965606324940897        4.7281069311869173     
 He    19.931391401501266        26.630957888015512        5.7330486186734957     
 He    5.6887568786128817        16.787721388941435        2.9192118937110765     
 He    4.9112416813765902        2.9109995434212768        7.5419436561493365     
 He    23.985063025783123        13.166965425423633        4.5271185936896021     
 He    8.1028574736804266        11.952136701218688        9.3508386936251782     
 He    24.379497859092275        13.157325027977965        9.7528153686198085     
 He    8.5208265754322277        8.5453465117664180        3.9241535811976553     
 He    16.975775308790837        1.7080359237648477        5.9340369561708117     
 He    7.5064630832535144        11.758934860113058        5.1300836061815493     
 He    11.708660023303068        16.976844600358511        9.3508386936251782     
 He    7.4837966758629042        20.398836955013564        6.5370019686627581     
 He    13.728068288408720        13.964986137011747        7.7429319936466516     
 He    24.359027806117812        25.630465722393240        3.3211885687057086     
 He    27.004996324714877        11.762271920767329        3.3211885687057086     
 He    15.740389283969131        14.774501168631234        4.7281069311869173     
 He    8.7054989318079077        15.378949254596577        3.9241535811976553     
 He    18.181931043486522        3.3211334347295662        3.1202002312083921     
 He    22.787233597712977        6.7260697015961313        9.5518270311224924     
 He   0.10112192633917524        1.7187886747619390       0.10537516874865782     
 He    7.9320561922534081        2.1122372627988804        4.7281069311869173     
 He    11.291859768050784        26.231576747704310        4.3261302561922861     
 He    17.186606303741332       0.51100485638267623        1.1103168562352361     
 He    22.191931948394796        8.1470777250066426        1.9142702062244985     
 He    19.997170046165241       0.91001521217673353        2.7182235562137609     
 He    18.350487524313980        17.391798690389635        2.3162468812191297     
 He    5.6911454964896704        15.177960938630983        3.9241535811976553     
 He    22.945422106974661        25.017118808016512        8.9488620186305461     
 He    21.365044095291545        12.754606827012497        10.154792043614441     
 He    15.741850722411781        15.381173961699423        2.7182235562137609     
 He    23.362084459759721        24.229480062908348       0.10537516874865782     
 He    8.2850517558955108        20.798588879841905        7.7429319936466516     
 He    10.547099708720767        9.9017042488681262E-002   6.5370019686627581     
 He    6.3050277446236471        9.1438620454575030        6.3360136311654429     
 He    6.7328849199261294        1.7176763212105157       0.70834018124060472     
 He    10.920828736800079        15.586240907353568       0.50735184374328912     
 He    7.4714764956407009        23.608717458188796        9.7528153686198085     
 He    3.5086385412902166        1.1021046997309405        7.5419436561493365     
 He    4.0923524476653519        11.359182935284718        3.9241535811976553     
 He    20.381190940419543        7.9431231329039207        3.5221769062030241     
 He    17.523296207068913        26.635778086738345        3.1202002312083921     
 He    20.151475882511438        18.389695364391919        6.1350252936681269     
 He    21.167146123656888        12.556955571701174        8.3458970061385997     
 He    4.9155498913137556       0.49728582924845632        8.5468853436359158     
 He    4.8844568488151152        13.763256252011871        8.1449086686412837     
 He    10.723703255123652        9.9463321712513100        7.1399669811547053     
 He    16.581139818516700        1.3142165512107657        1.5122935312298673     
 He    3.6507897590888012        25.622308463016136        7.7429319936466516     
 He    19.155459715587483        14.772276461528389        5.9340369561708117     
 He    18.762453704124930        13.574133040594793        1.7132818687271829     
 He    17.132188043269370        23.424043660977411       0.90932851873792042     
 He    20.556132391414796        16.780305698598614        6.9389786436573893     
 He    19.965675689736631        13.369066094940647        3.9241535811976553     
 He    20.743583807398551        22.206248660635339        7.3409553186520204     
 He    9.4910503224209446        24.427502102736810        1.7132818687271829     
 He    5.0864816391249770        17.595011713458074        1.1103168562352361     
 He    5.1165254293096201        5.1341069081084543       0.90932851873792042     
 He    11.951332327618724        1.1035878377995048        6.7379903061600741     
 He    4.8524825943714109        26.423295450741378        9.3508386936251782     
 He    6.7107201549479809        11.366227841110399       0.10537516874865782     
 He    26.598531424432316        14.982163605905367        1.1103168562352361     
 He    19.752578149789208        17.587225238598112        5.3310719436788645     
 He    17.971010592252220        4.9212534875943463        7.3409553186520204     
 He    3.8593566877367076        22.204765522566774        8.1449086686412837     
 He    16.579331427137497        2.9247185705554966       0.10537516874865782     
 He    7.1237815545620027        3.9211321064892162        4.7281069311869173     
 He    15.771661239035389       0.70235277490260106        6.3360136311654429     
 He    16.769195684089748        2.7088988739042605        8.1449086686412837     
 He    5.9101807251858425        7.7417640324211874        3.7231652437003397     
 He    25.598385960138817        12.972280446249437        1.1103168562352361     
 He    4.1053556615619735        3.1101339368011645        8.5468853436359158     
 He    5.0759481058846090        17.984752456323601        7.7429319936466516     
 He    22.951056331581594        26.435531339807035        2.7182235562137609     
 He    2.8837621276038035        14.178210342042995        1.1103168562352361     
 He    19.761549916104435        16.389081817664515        1.1103168562352361     
 He    5.7099969428512329        4.1139631630777052        9.1498503561278621     
 He    4.2667897775538002        24.429356025322516       0.70834018124060472     
 He    19.562214729118836        11.552755560907489        7.9439203311439677     
 He    6.3052175293899477        8.9425029449747697        6.5370019686627581     
 He    10.310652727708314        17.996246776354976        1.5122935312298673     
 He    23.389373413427997        9.1442328299746443        6.1350252936681269     
 He    5.8734183627898791        23.016505261289108        3.9241535811976553     
 He    12.327081276240905        15.988588323801896       0.30636350624597347     
 He    21.377128523258374        12.568449891732547        2.1152585437218141     
 He    15.522557997062865        24.631456694839532       0.10537516874865782     
 He    10.522546325865830        11.357329012699013        4.9290952686842333     
 He    8.4937975971110333        16.574867968427327        9.3508386936251782     
 He    10.326144887964217        8.3391672125608505        6.7379903061600741     
 He    8.4938302137070849        18.389324579874778        6.3360136311654429     
 He    3.5099996512503746        1.5070476077992550        5.9340369561708117     
 He    4.2826046676545468        16.587103857492981        2.7182235562137609     
 He    3.4809808902880217        17.194889004112593       0.10537516874865782     
 He    4.5199654772081148        1.1102619591080443        3.1202002312083921     
 He    23.360712477600881        23.219718284357548        2.7182235562137609     
 He    20.157012257330216        14.364738061840086        8.9488620186305461     
 He    16.309518943819477        26.020948034293053        9.5518270311224924     
 He    22.378369207354947        10.950902966562134        7.3409553186520204     
 He    8.5189746952582919        7.7365730491812128        6.5370019686627581     
 He    21.584366958542169        10.560420654662321        1.1103168562352361     
 He    4.9070664165179672        7.3408997540414251        3.1202002312083921     
 He    23.547428977611141        25.419095439947696        8.9488620186305461     
 He    22.402966079004617        2.1118664782817391        4.9290952686842333     
 He    17.550550065446799        14.977714191699674        3.5221769062030241     
 He    17.184496926914651        1.5163172207277820       0.90932851873792042     
 He    24.177771575535548        15.172399170873868        6.9389786436573893     
 He    17.775099924564383        2.3069222419730750        8.1449086686412837     
 He    7.1091271174564303        11.764867412387316        1.9142702062244985     
 He    8.0928013597608128        17.382529077461111        7.3409553186520204     
 He    18.794707199618742       0.30964575589994225        1.3113051937325517     
 He    23.752457707585766        24.214648682222702        8.1449086686412837     
 He    17.568430843579488        3.7108741775950964        9.7528153686198085     
 He    3.0910574025753608        9.9526355080427091        3.7231652437003397     
 He    19.174409011737200        9.1516485203174653        2.1152585437218141     
 He    18.779138933972057        5.7329932263166814        3.1202002312083921     
 He    9.9091331035482639        16.585620719424416        3.5221769062030241     
 He    20.552171134414181        16.976844600358511        9.3508386936251782     
 He    8.9216410939965199E-002   1.0987676390766707        9.3508386936251782     
 He    2.5061479479146618        3.1212574723153965        2.5172352187164453     
 He    7.8947813152462984        15.773510196184942        7.9439203311439677     
 He    4.4643758915422946        23.416998755151731        4.7281069311869173     
 He    24.789476734956406        11.756339368493071        6.5370019686627581     
 He    10.492971561497598        23.012426631600555        6.1350252936681269     
 He    20.789865546011278        3.9196489684206521        5.5320602811761805     
 He    21.969293287833242        14.167457591045904        6.9389786436573893     
 He    7.0720988649033796        23.007235648360581        8.9488620186305461     
 He    3.7179512581103031        1.5159464362106407        1.1103168562352361     
 He    5.4631819902730046        26.231576747704310        4.3261302561922861     
 He    17.950586506766829        14.572029714597075        5.5320602811761805     
 He    5.6695827024064753        26.036891768530118       0.90932851873792042     
 He    9.0896201545447042        22.613787060323641        4.3261302561922861     
 He    4.2901041233284394        14.177468773008712        1.5122935312298673     
 He    20.360734238338104        15.779442748459198        4.7281069311869173     
 He    18.923936266300174        26.829350712361116        7.1399669811547053     
 He    20.789542816166431        2.1048215724560588        8.7478736811332301     
 He    19.589568915979214        9.6421550868693723E-002   7.9439203311439677     
 He    9.5402465444146269        1.5077891768335370        5.5320602811761805     
 He   0.84334955051517690        26.840103463358208        1.3113051937325517     
 He    16.952797043754067        9.1379294931832469        9.5518270311224924     
 He    17.528642797121393        22.812179884669249        5.7330486186734957     
 He    19.563743879447930        10.546701627528103        8.5468853436359158     
 He    2.2454075593943545        25.221073400119231        7.3409553186520204     
 He    10.694394380912506        25.633802783047511        1.5122935312298673     
 He    16.748180499908091        11.754114661390224        7.7429319936466516     
 He    3.9073464892461427        2.1059339260074821        8.1449086686412837     
 He    23.180928557659950        13.973143396388851        3.3211885687057086     
 He    10.143324411762471        2.3143379323158966        4.1251419186949709     
 He    24.775917517653905        15.972644589564828        8.9488620186305461     
 He    20.996767900557206        4.7336134142458333       0.10537516874865782     
 He    4.4963827625820496        12.571416167869675       0.50735184374328912     
 He    5.0848086715186591        15.980060279907651        4.9290952686842333     
 He    6.3075710519763453        10.759925832559350        1.9142702062244985     
 He    8.6933443132602992        22.419472865666584       0.70834018124060472     
 He    6.4889192175367567        15.573263449253631        7.5419436561493365     
 He    20.753637442623823        22.017496233735400       0.70834018124060472     
 He    8.5239283648851458        8.9525141269375794        1.1103168562352361     
 He    4.0581684879124769        24.822804613359455        5.3310719436788645     
 He    17.173326327488940        4.1228619914890912        4.3261302561922861     
 He    3.0749766223175281        13.762514682977589        8.5468853436359158     
 He    22.968747324947984        15.370050426185191        8.7478736811332301     
 He    26.569056988546578        26.838991109806784        1.9142702062244985     
 He    17.736315162931209        23.425526799045976       0.10537516874865782     
 He    22.968411244210117        18.192044109080594        4.3261302561922861     
 He    12.353142065027567        2.5145846792472071        4.5271185936896021     
 He    23.345401708606936        26.828979927843974        7.3409553186520204     
 He   0.47545540400778163        13.174751900283596       0.30636350624597347     
 He    20.742399131311672        26.236767730944287        1.5122935312298673     
 He    5.9273893418427983        2.1189113841074199        1.1103168562352361     
 He    19.589634149171317        3.7253347737635987        1.9142702062244985     
 He    19.121533252487353        26.421812312672813        10.154792043614441     
 He    21.794039979191833        4.1202664998691034        5.7330486186734957     
 He    10.320285783300593        10.549297119148090        7.1399669811547053     
 He    19.125204396239173        26.224902626395771        7.9439203311439677     
 He    24.556681631992749        23.005381725774875        9.9538037061171245     
 He    5.2867464842390532        14.973264777493981        5.9340369561708117     
 He    17.166507426795125        6.7349685300075173        4.7281069311869173     
 He    16.345956097676254        14.173019358803019        3.9241535811976553     
 He    19.927039702769363        26.625396120258397        8.7478736811332301     
 He    23.002104433749214        4.3245918764889666        3.9241535811976553     
 He    21.193773788048116        3.7205145750407644        4.5271185936896021     
 He    13.502235903416100        25.222927322704937        6.3360136311654429     
 He    5.6682784321340751        23.414403263531742        6.1350252936681269     
 He    8.5123673237281476        11.356958228181872        5.1300836061815493     
 He    24.004885140373560        2.3058098884216518        8.7478736811332301     
 He    6.9234055087667512        5.7363302869709507        1.3113051937325517     
 He    25.014872710728667        3.1186619806954092        3.9241535811976553     
 He    8.0742859941371172        25.624533170118983        6.5370019686627581     
 He    3.9023443734358745        8.9539972650061426       0.30636350624597347     
 He    1.4790496106907520        13.374627862697764       0.90932851873792042     
 He    20.334819745523006        26.632811810601218        4.7281069311869173     
 He    20.171878223599457        7.5292813964242207        9.9538037061171245     
 He    4.2999813246804361        9.5532543677315118        2.3162468812191297     
 He    3.8644324302434208        24.832074226287983       0.30636350624597347     
 He    4.2772037166086498        17.386607707149661        5.1300836061815493     
 He    8.9191875704516033        11.766350550455881        1.1103168562352361     
 He    14.300980292692060        25.821072071878881        8.9488620186305461     
 He    17.575840842969573        1.7043280785934369        7.9439203311439677     
 He    19.739599158984294        21.804272028704151        7.3409553186520204     
 He    25.162804449105753        26.436643693358459        2.1152585437218141     
 He    7.5102128110904607        10.554117317870924        4.5271185936896021     
 He    16.922327716547748        24.823916966910879        4.7281069311869173     
 He    25.219633071851870        3.1234821794182430        1.3113051937325517     
 He    16.716607559394355        25.221073400119231        7.3409553186520204     
 He    7.1333009307787654       0.90927364314245129        3.1202002312083921     
 He    9.3119469574600959        15.383398668802270        1.5122935312298673     
 He    14.131808490076624        15.176848585079561        4.5271185936896021     
 He    8.2794150525942385        24.621816297393863        5.3310719436788645     
 He    3.6879534354147347        11.154486774147715        5.9340369561708117     
 He    22.946213862635915        26.026139017533026        6.7379903061600741     
 He    19.796940296341557       0.10457881024579743        3.5221769062030241     
 He    9.5368304186212089        5.1322529855227490        1.9142702062244985     
 He    21.382485985509536        9.3496705601459311        3.7231652437003397     
 He    18.557191700589268        12.560663416872584        6.3360136311654429     
 He    7.3318903295921816        1.9142152229704157        3.1202002312083921     
 He    22.797154287859708        4.5211307782488666        6.3360136311654429     
 He    23.818290713243162        1.5178003587963462       0.10537516874865782     
 He    18.393700090069839       0.51248799445124049       0.30636350624597347     
 He    23.763761252090021        23.624290407908720        1.3113051937325517     
 He    6.8755837476262496        24.424165042082542        3.5221769062030241     
 He    2.8874466222486483        9.3444795769059557        6.5370019686627581     
 He    21.949874965867117        20.593892718704904        9.7528153686198085     
 He    15.932517607223970        16.779193345047190        7.5419436561493365     
 He    22.772500576522280        15.577712863459324        5.1300836061815493     
 He    22.758705606964401        22.817741652426363        2.7182235562137609     
 He    14.566798902413419        1.1069248984537745        4.9290952686842333     
 He    17.581811148314372       0.30074692748855636        6.1350252936681269     
 He    1.4650347184648636        13.759919191357602        9.9538037061171245     
 He    23.377319123362881        16.386486326044530        2.5172352187164453     
 He    10.955560306454490       0.30890418686566007        1.7132818687271829     
 He    19.780501690948491        5.5268139271111139        5.9340369561708117     
 He    3.7178509296278111        1.3142165512107657        1.5122935312298673     
 He    7.6535926888187417E-002   11.162644033524819        1.5122935312298673     
 He    20.186418981329513        4.1206372843862447        5.5320602811761805     
 He    10.714349440581485        16.788833742492859        2.3162468812191297     
 He    10.315608876029508        13.970547904768862        4.7281069311869173     
 He    3.6516492266364975        25.018601946085077        8.1449086686412837     
 He    8.6843942913424410        24.827254027565150        2.9192118937110765     
 He    4.1022864887051060        4.5174229330774560        8.3458970061385997     
 He    23.190269021309096        11.767462904007303       0.50735184374328912     
 He    5.3062651346876715        8.7485595348348575        2.7182235562137609     
 He    2.4839614385391457        11.560171251250312        3.9241535811976553     
 He    7.1197199690788961        3.9159411232492412        7.5419436561493365     
 He    8.2821941122023119        23.214156516600433        5.7330486186734957     
 He    2.2844908277806653        9.9492984473884398        5.5320602811761805     
 He    9.2850074354227097        23.009831139980570        7.5419436561493365     
 He    21.943891309629294        26.634294948669783        3.9241535811976553     
 He    7.8736658025821473        24.616996098671027        7.9439203311439677     
 He    18.542314862121344        18.791301211805965        6.3360136311654429     
 He    6.0721975463695976        23.820087740634339        4.1251419186949709     
 He    20.942317023489192        25.832195607393114        2.9192118937110765     
 He   0.47188458873845296        13.573391471560511        2.1152585437218141     
 He    5.4846879446684422        17.590191514735238        3.7231652437003397     
 He    20.969101856050667        14.979938898802519        2.3162468812191297     
 He    22.577894179106842        15.585870122836427       0.70834018124060472     
 He    4.8846006660923420        16.384261618941682        3.7231652437003397     
 He    7.2842366088206143        19.191053136634302        7.5419436561493365     
 He    18.177880330202097        3.9207613219720754        4.9290952686842333     
 He    16.951647462957578        9.7412652255971661        9.3508386936251782     
 He    6.0592753952524410        25.819588933810316        9.7528153686198085     
 He    14.704029067181201        26.225644195430053        7.5419436561493365     
 He    10.335520446903752        2.7063033822842733        9.5518270311224924     
 He    8.7061117749015455        17.194147435078310       0.50735184374328912     
 He    8.4815075547905412        26.840845032392490       0.90932851873792042     
 He    2.2504071965102828        23.614650010463052        6.5370019686627581     
 He    8.8955747179238287        16.171408198427578        10.154792043614441     
 He    7.9293097492413844        5.3343536550397648        1.3113051937325517     
 He    7.1089833001792035        9.1438620454575030        6.3360136311654429     
 He    25.815593531752761       0.69530786907692055        10.154792043614441     
 He    16.377049140174897       0.90704893603960490        4.3261302561922861     
 He    3.0712486388779490        16.176969966184693        7.1399669811547053     
 He    20.146755486445617        19.391670668082757        7.7429319936466516     
 He    21.333772140225289        26.826755220741127        8.5468853436359158     
 He    23.371695770954634        15.572892664736489        7.7429319936466516     
 He    6.7307646709007676        2.1181698150731374        1.5122935312298673     
 He    21.339341131640118        24.616254529636748        8.3458970061385997     
 He    22.194556318526960        3.5135937068009144        7.7429319936466516     
 He    12.963429274800509       0.91112756572815667        2.1152585437218141     
 He    18.151732563825966        12.556214002666891        8.7478736811332301     
 He    19.782510739292679        4.3197716777661332        6.5370019686627581     
 He    14.736895405768653        14.776355091216940        3.7231652437003397     
 He    21.795780658684592        4.1224912069719499        4.5271185936896021     
 He    18.545752732312128        16.376475144081720        7.9439203311439677     
 He    8.8784990463454161        23.810447343188670        9.3508386936251782     
 He    22.163173162779525        16.779193345047190        7.5419436561493365     
 He    5.5101551560644930        8.7522673800062680       0.70834018124060472     
 He    3.6977846692776568        9.3526368362830610        2.1152585437218141     
 He    4.2629288490356787        24.827624812082291        2.7182235562137609     
 He   0.88146215067261535        11.365486272076117       0.50735184374328912     
 He    5.9150148006271772        2.3046975348702285        9.3508386936251782     
 He    10.946198098407978        1.3049469382822387        6.5370019686627581     
 He    2.0983461607636502        1.9042040410076067        8.5468853436359158     
 He    12.321447051633973        14.570175792011371        6.5370019686627581     
 He    1.0640276089159579        13.962761429908900        8.9488620186305461     
 He    16.970016532609705        4.1198957153519631        5.9340369561708117     
 He    13.559823665227423        1.1043294068337870        6.3360136311654429     
 He    6.0333073750495375E-002   13.561155582494855        8.7478736811332301     
 He    9.3235430939074853        9.5517712296629469        3.1202002312083921     
 He    8.2750633538623379        24.616254529636748        8.3458970061385997     
 He    15.976844658485927        2.7237302545899036       0.10537516874865782     
 He    23.411191225469597        1.7128561224876817        3.3211885687057086     
 He    1.0815915720138078        11.969192789007177       0.10537516874865782     
 He    4.6520739319801079        26.424037019775660        8.9488620186305461     
 He    5.4616310955465455        26.027992940118732        5.7330486186734957     
 He    6.6910334641304292        19.001929925217226        1.1103168562352361     
 He    10.334335770816871        6.7368224525932225        3.7231652437003397     
 He    6.3226594196079384        5.5375666781082042       0.10537516874865782     
 He    1.8403279921636586        24.813905784948073        10.154792043614441     
 He    22.003889433714768        2.1155743234531501        2.9192118937110765     
 He    11.509222029140638        17.180428407944092        7.9439203311439677     
 He    7.9261402479020253        6.5399127663161822        1.5122935312298673     
 He    11.723591222764410        13.770301157837551        4.3261302561922861     
 He    3.2528626945954464        25.022680575773627        5.9340369561708117     
 He    3.0568843150211693        24.021076056599931        4.1251419186949709     
 He    20.169701134886338        10.147320487216906        7.1399669811547053     
 He    6.3025037029739757        13.979075948663107       0.10537516874865782     
 He    5.7216474402920401        1.3064300763508030        5.7330486186734957     
 He    21.347664959571315        25.030096266116448        1.9142702062244985     
 He    3.0554663653732534        25.833678745461679        2.1152585437218141     
 He    22.381817949744413        9.1408957693203750        7.9439203311439677     
 He    2.6869702479709043        10.957947872387816        3.5221769062030241     
 He    3.4772553855427826        14.367704337977214        7.3409553186520204     
 He    6.6705115288568875        23.209336317877597        8.3458970061385997     
 He    15.555068989209420        9.5528835832143706        2.5172352187164453     
 He    4.0800757562378829        16.988338920389882        3.1202002312083921     
 He    7.4980824156345589        13.562638720563418        7.9439203311439677     
 He   0.23819740163104666        23.611683734325922        8.1449086686412837     
 He    4.9085169827619346        7.3427536766271304        2.1152585437218141     
 He    25.186164762369465        13.362391973632109        7.5419436561493365     
 He    3.6889458480409738        12.566966753663982        2.9192118937110765     
 He    17.744730925840557        18.194639600700583        2.9192118937110765     
 He    9.1100986010235108        15.987105185733331        1.1103168562352361     
 He    7.9175045623246669        4.9160625043543718        10.154792043614441     
 He    5.9062847013773299        11.567216157075991       0.10537516874865782     
 He    2.6818485379751169        11.153003636079150        6.7379903061600741     
 He    22.359818746440858        22.620090397115039       0.90932851873792042     
 He    20.586376838564423        4.7228606632487420        5.9340369561708117     
 He    17.319674554543514        25.422803285119109        6.9389786436573893     
 He    20.370188381362762        9.1386710622175276        9.1498503561278621     
 He   0.43496753686657869        25.622308463016136        7.7429319936466516     
 He    18.761304123328440        14.177468773008712        1.5122935312298673     
 He    21.940309622161280        26.428115649464214        6.7379903061600741     
 He    8.7247057246103665        7.9442354864553444        2.9192118937110765     
 He    17.158202864566956        12.772404483835267       0.50735184374328912     
 He    22.374885369675084        16.188093501698926        1.1103168562352361     
 He    13.765844807828289        1.3123626286250603        2.5172352187164453     
 He    19.138506116888930        23.822683232254327        2.7182235562137609     
 He    7.1310017691857857        2.1159451079702909        2.7182235562137609     
 He    4.9096122025650057        3.7153235918007894        7.3409553186520204     
 He    20.788593892334926        3.1116170748697285        7.7429319936466516     
 He    9.4912183627898781        23.016505261289108        3.9241535811976553     
 He    19.330422910980101        24.819096768188047        7.3409553186520204     
 He    5.3130405465867501        3.7171775143864947        6.3360136311654429     
 He    9.8873261637053496        24.621816297393863        5.3310719436788645     
 He    2.0688717248779103        13.761031544909024        9.3508386936251782     
 He    20.987695805759486        5.7300269501795524        4.7281069311869173     
 He    4.4659836259565120        21.403036965807249        6.9389786436573893     
 He    17.754575510596503        11.755968583975930        6.7379903061600741     
 He    17.982148575081883       0.50025210538558496        6.9389786436573893     
 He    8.3285544349001626        3.9196489684206521        5.5320602811761805     
 He    17.950743674937080        12.556214002666891        8.7478736811332301     
 He    12.528696359116456        13.166965425423633        4.5271185936896021     
 He    16.140458341885214        16.183273302976090        3.7231652437003397     
 He    5.9206272808367428        2.5134723256957838        5.1300836061815493     
 He    17.944214887492063        15.168691325702458        8.9488620186305461     
 He    20.399237280226828       0.50692622669412435        3.3211885687057086     
 He    3.7140226177057398        3.5269419494179930       0.50735184374328912     
 He    24.583957234768000        12.556955571701174        8.3458970061385997     
 He    1.8770552592692318        12.966347893975179        4.3261302561922861     
 He    6.5099887627118340        9.5521420141800881        2.9192118937110765     
 He    7.3012445685125851        13.164740718320786        5.7330486186734957     
 He    6.3117137002389168        4.5155690104917499        9.3508386936251782     
 He    21.348735956282681        25.434668389667621       0.50735184374328912     
 He    10.090478790414334        26.640598285461181       0.50735184374328912     
 He    8.9182737419104896        9.3459627149745206        5.7330486186734957     
 He    21.142492412319459        23.613537656911628        7.1399669811547053     
 He    9.2894594626371028        23.217122792737559        4.1251419186949709     
 He    20.946291631382831        20.998835626773218        8.1449086686412837     
 He    17.753458546396061        14.173760927837302        3.5221769062030241     
 He    22.170940987304842        13.160291304115093        8.1449086686412837     
 He    6.4894317321479020        17.186731744735489        4.5271185936896021     
 He    20.983398468021004        8.7485595348348575        2.7182235562137609     
 He    21.398680445142883        1.1047001913509280        6.1350252936681269     
 He    7.1243049413718316        6.1394192724535603       0.70834018124060472     
 He    15.969580955067411        2.1096417711788926        6.1350252936681269     
 He    21.551511492153402        22.614528629357924        3.9241535811976553     
 He    21.940098092997612        25.419837008981979        8.5468853436359158     
 He    21.748940437971648        23.617987071117323        4.7281069311869173     
 He    23.802353750262554        7.9486849006610374       0.50735184374328912     
 He    10.922761679753480        10.145466564631199        8.1449086686412837     
 He    23.372097084884601        16.379812204735988        6.1350252936681269     
 He    18.748951326510188        15.572892664736489        7.7429319936466516     
 He    5.5118849633585700        8.1496732166266312       0.50735184374328912     
 He    8.5101007787312177        14.378086304457165        1.7132818687271829     
 He    18.989836983844008        2.5197756624871821        1.7132818687271829     
 He    21.360066202572984        15.570667957633644        8.9488620186305461     
 He    21.364607686071185        15.374870624908025        6.1350252936681269     
 He    5.8594578315574086        26.425890942361367        7.9439203311439677     
 He    17.142211540592932        16.179194673287540        5.9340369561708117     
 He    9.0783492266364991        25.018601946085077        8.1449086686412837     
 He    4.0635042057662725        20.394387540807873        8.9488620186305461     
 He    21.957084308292217        18.183886849703491        8.7478736811332301     
 He    8.2827852108985827        23.819716956117198        4.3261302561922861     
 He    5.6588593843998058        26.627991611878382        7.3409553186520204     
 He    17.340009183745096        16.175116043598987        8.1449086686412837     
 He    25.219031100956915        1.9131028694189927        3.7231652437003397     
 He    9.5218206350747412        9.3467042840088030        5.3310719436788645     
 He    6.2927836697922288        16.587474642010122        2.5172352187164453     
 He    4.2583438767427433        22.604146662877973        9.5518270311224924     
 He    15.537101233487261        15.981172633459073        4.3261302561922861     
 He    17.353636112934037        10.346084096079650        8.3458970061385997     
 He    10.096416479163084        23.422560522908846        1.7132818687271829     
 He    5.0938590219190099        13.774009003008961        2.3162468812191297     
 He    14.733145677931706        15.981172633459073        4.3261302561922861     
 He    21.195549562831264       0.29555594424858128        8.9488620186305461     
 He    5.2714574596424759        19.792164161945376        8.5468853436359158     
 He    8.3148054328313599        8.3373132899751443        7.7429319936466516     
 He    6.3317774818947310        1.7187886747619390       0.10537516874865782     
 He    15.546620609704023        12.969314170112309        2.7182235562137609     
 He    6.9203363359098837        7.1436192832472427        1.1103168562352361     
 He    10.081485279701742        26.629103965429806        6.7379903061600741     
 He    19.989402221639924        4.5289172531088289        2.1152585437218141     
 He    22.004591733092216        3.5276835184522755       0.10537516874865782     
 He    15.743078887293397        13.769930373320410        4.5271185936896021     
 He    20.371771892685274        11.156711481250563        4.7281069311869173     
 He    4.8915198952686474        13.973884965423133        2.9192118937110765     
 He    17.331972990368349        21.003285040978909        5.7330486186734957     
 He    22.748695460533863        25.425769561256235        5.3310719436788645     
 He    22.806272350146500       0.70235277490260106        6.3360136311654429     
 He    19.729789669518741        24.815759707533775        9.1498503561278621     
 He    11.894604033355099        24.618479236739592        7.1399669811547053     
 He    18.124131752511531        26.431452710118482        4.9290952686842333     
 He    23.181007141745077        12.965235540423757        4.9290952686842333     
 He    22.349618815244018        25.429477406427647        3.3211885687057086     
 He    12.516387051092936        16.981664799081344        6.7379903061600741     
 He    10.897080460499421        23.216752008220418        4.3261302561922861     
 He    19.748538308703470        18.791671996323107        6.1350252936681269     
 He    18.754406638549501        17.797483167492231       0.30636350624597347     
 He    19.965632200941897        10.949790613010713        7.9439203311439677     
 He    16.921034318474032        22.806247332394989        8.9488620186305461     
 He    25.384464047934088        14.366962768942932        7.7429319936466516     
 He    21.006845758874189       0.51285877896838161       0.10537516874865782     
 He    8.5006708587982658        16.986855782321321        3.9241535811976553     
 He    16.316248388229479        23.811930481257235        8.5468853436359158     
 He    6.3233859420770919        2.9176736647298163        3.9241535811976553     
 He    20.593117155173111        3.1186619806954092        3.9241535811976553     
 He    7.7194602947184450        7.3390458314557199        4.1251419186949709     
 He    6.4757044744764674        22.814033807254951        4.7281069311869173     
 He    5.2559895224782807        25.417241517361990        9.9538037061171245     
 He    7.5324319370620270        3.9296601503834609       0.10537516874865782     
 He    21.569682383534886        11.348059399770486        9.9538037061171245     
 He    23.410442958603074        3.1231113949011018        1.5122935312298673     
 He    18.123028139204116        24.212423975119858        9.3508386936251782     
 He    9.7053216662565660        15.574005018287913        7.1399669811547053     
 He    18.335410028881071        23.218976715323265        3.1202002312083921     
 He    21.951200980536882        24.426018964668248        2.5172352187164453     
 He    23.150930734964383        23.611683734325922        8.1449086686412837     
 He    19.793703083115759        2.9228646479697913        1.1103168562352361     
 He    7.6865806052379702        23.425156014528834       0.30636350624597347     
 He    20.587591652553012        7.7484381537297269       0.10537516874865782     
 He    2.6808996141436117        12.159799138492820        5.7330486186734957     
 He    16.769719070899580        4.9271860398686043        4.1251419186949709     
 He    8.7020067006237056        14.769680969908400        7.3409553186520204     
 He    11.331222277487203        10.355353709008178        3.3211885687057086     
 He    5.3219011122208002        1.7124853379705407        3.5221769062030241     
 He    5.2866001882674869        17.593899359906651        1.7132818687271829     
 He    19.943556892247557        20.195253147427984        7.9439203311439677     
 He    6.2941121631563366        15.177960938630983        3.9241535811976553     
 He    13.157957088130820        1.9108781623161462        4.9290952686842333     
 He    4.8783970871865057        15.569926388599361        9.3508386936251782     
 He    15.549600326277082        11.965114159318626        2.3162468812191297     
 He    20.137347310910030        23.210077886911879        7.9439203311439677     
 He    9.5067105230457809        13.359425697494981        9.1498503561278621     
 He    20.741384974288064        23.614650010463052        6.5370019686627581     
 He    13.320700431783729        15.369308857150909        9.1498503561278621     
 He    13.100949552817085        26.030217647221580        4.5271185936896021     
 He    19.729632501348490        26.831575419463963        5.9340369561708117     
 He    17.378333313066204        1.7087774927991299        5.5320602811761805     
 He    21.963122325523457        15.167578972151034        9.5518270311224924     
 He    3.1004329615148958        4.3197716777661332        6.5370019686627581     
 He    6.7037005972891830        13.574874609629076        1.3113051937325517     
 He    19.562917028496283        12.964864755906616        5.1300836061815493     
 He    8.4826353911896639        25.027871559013604        3.1202002312083921     
 He    3.7008671930275479        3.3085267611467697        9.9538037061171245     
 He    7.1038482392903921        13.975738888008838        1.9142702062244985     
 He    9.2808563936557942        23.407729142223204        9.7528153686198085     
 He    1.2363229453816780        26.223790272844347        8.5468853436359158     
 He    1.4359507243104090        25.818847364776037        10.154792043614441     
 He    7.3255187103174118        2.5108768340757965        6.5370019686627581     
 He    7.1162035148029856        7.3386750469385786        4.3261302561922861     
 He    4.6871959433658050        11.348800968804769        9.5518270311224924     
 He    6.0834600807734596        15.568814035047938        9.9538037061171245     
 He    2.8871673811985383        9.9489276628712986        5.7330486186734957     
 He    6.9256937981610474        3.9248399516606272        2.7182235562137609     
 He    3.6827966301285562        14.776725875734082        3.5221769062030241     
 He    8.0845210206243490        19.387962822911344        9.7528153686198085     
 He    20.978019261372474        10.757701125456503        3.1202002312083921     
 He    22.571511687633389        15.577712863459324        5.1300836061815493     
 He    2.6746609399473851        14.772647246045530        5.7330486186734957     
 He    8.1272645605637983        3.3144593134210267        6.7379903061600741     
 He    5.8937312475940917        12.559180278804019        7.1399669811547053     
 He    18.758180589478155        12.560663416872584        6.3360136311654429     
 He    22.351381239134145        26.641339854495463       0.10537516874865782     
 He    15.537179817572387        14.973264777493981        5.9340369561708117     
 He    15.167143677642263       0.49876896731702064        7.7429319936466516     
 He    6.4901582546170555        14.566838731357102        8.3458970061385997     
 He    24.418445703705704        1.1110035281423263        2.7182235562137609     
 He    19.985308019560765        2.7092696584214018        7.9439203311439677     
 He    1.5030445114454696        3.3252120644181180       0.90932851873792042     
 He    6.2886000114292626        15.170916032805303        7.7429319936466516     
 He    17.931244290191490        25.232196935633464        1.3113051937325517     
 He    9.5008949071768907        17.988831086012155        5.5320602811761805     
 He    23.791440647489583        8.7411438444920364        6.7379903061600741     
 He    7.4969654514341197        15.980431064424792        4.7281069311869173     
 He    8.3308753408905094        3.9226152445577807        3.9241535811976553     
 He    20.361449888608572        12.554730864598326        9.5518270311224924     
 He    24.209577789610318        3.9233568135920627        3.5221769062030241     
 He    24.150696629725282        26.024285094947324        7.7429319936466516     
 He    8.1202316520119755        10.159927160799702       0.30636350624597347     
 He    14.951164270909935        11.164497956110525       0.50735184374328912     
 He    3.8756489971582084        19.403164988114128        1.5122935312298673     
 He    18.533519529679396        24.424906611116825        3.1202002312083921     
 He    8.5034716628037064        16.788833742492859        2.3162468812191297     
 He    11.726191369804866        13.168819348009338        3.5221769062030241     
 He    20.960956940687087        13.759919191357602        9.9538037061171245     
 He    8.7391812491483218       0.90667815152246378        4.5271185936896021     
 He    17.553765534275232        10.949790613010713        7.9439203311439677     
 He    6.7195046151912461        5.1278035713170560        4.3261302561922861     
 He    16.949101676910541        13.366841387837802        5.1300836061815493     
 He    4.7176736640764680        1.5092723149021015        4.7281069311869173     
 He    5.4629813333080204        25.828116977704560        5.1300836061815493     
 He    22.357888282181797        22.819224790494928        1.9142702062244985     
 He    22.948824881875055        26.029476078187297        4.9290952686842333     
 He    7.5098549859552257        12.166473259801359        2.1152585437218141     
 He    16.928018780842439        24.024783901771340        2.1152585437218141     
 He    21.765547083733647        16.784755112804305        4.5271185936896021     
 He    3.5137819956833716        2.1166866770045734        2.3162468812191297     
 He    19.763447763767445        14.375490812837176        3.1202002312083921     
 He    21.345869919085139        22.003777206601182        8.1449086686412837     
 He    22.584222309586877        12.569933029801112        1.3113051937325517     
 He    17.378544842229871        2.7170561332813645        3.7231652437003397     
 He    20.360867183416644        17.795629244906525        1.3113051937325517     
 He    18.575560770241395        6.9392939066273804        2.9192118937110765     
 He    21.793771610340407        5.3295334563169305        3.9241535811976553     
 He    24.978367844985446        16.579317382633018        6.9389786436573893     
 He    12.122936236905682        12.557326356218313        8.1449086686412837     
 He    7.7013813383151106        12.960786126218064        7.3409553186520204     
 He    6.0727234118737661        20.796734957256199        8.7478736811332301     
 He    17.357372489877960        13.778087632697513       0.10537516874865782     
 He    22.804607776044527        4.9338601611771438       0.50735184374328912     
 He    20.769709829377312        12.361158238975554        5.5320602811761805     
 He    24.609090844120526        1.2993851705251227        9.5518270311224924     
 He    8.3098819011062179        14.177468773008712        1.5122935312298673     
 He    17.790532766438186       0.10902822445149037        1.1103168562352361     
 He    21.149088911650921        19.388333607428486        9.5518270311224924     
 He    4.2633192907669644        25.029725481599307        2.1152585437218141     
 He    4.6880662831121844        11.349913322356192        8.9488620186305461     
 He    17.744654820449771        13.960907507323196        9.9538037061171245     
 He    20.774462842039181        13.173639546732172       0.90932851873792042     
 He    21.939048840683615        26.224902626395771        7.9439203311439677     
 He    6.8780509495881628        21.806496735806999        6.1350252936681269     
 He    18.533465168685975        21.400812258704402        8.1449086686412837     
 He    7.3309873732497506        9.8646257971540183E-002   6.7379903061600741     
 He    25.217480206230459        1.7095190618334122        5.1300836061815493     
 He    17.378355057463569        2.9184152337640983        3.5221769062030241     
 He    19.751618353759021        17.989201870529296        5.3310719436788645     
 He    16.362787623494949        3.7112449621122376        9.5518270311224924     
 He    18.341382812920212        16.573755614875903        9.9538037061171245     
 He    7.7189260357099334        4.5159397950088911        9.1498503561278621     
 He    1.2452838394982204        24.420827981428271        5.3310719436788645     
 He    20.747813433250592        20.800442802427611        6.7379903061600741     
 He    24.985276201963067        13.564121858631983        7.1399669811547053     
 He    24.584748990429258        13.565975781217690        6.1350252936681269     
 He    8.4958175176539044        15.972644589564828        8.9488620186305461     
 He    3.2787554430131745        12.959673772666640        7.9439203311439677     
 He    10.918431725418948        11.349542537839051        9.1498503561278621     
 He    21.198640480085498        9.7904688937258039E-002   7.1399669811547053     
 He    18.361313649497482        11.760788782698764        4.1251419186949709     
 He    20.165270852069312        11.149666575424881        8.5468853436359158     
 He    20.790882181729224        1.3001267395594047        9.1498503561278621     
 He    11.554297347269117        1.7147100450733872        2.3162468812191297     
 He    7.9024354603961013        16.589699349112969        1.3113051937325517     
 He    20.590896577665255        3.3174255895581557        5.1300836061815493     
 He    9.7321282432154081        5.9313860506622866        4.5271185936896021     
 He    18.129288557797707        22.809213608532119        7.3409553186520204     
 He    8.7396611471634156       0.70568983555687081        4.5271185936896021     
 He    21.163149771365884        16.180677811356102        5.1300836061815493     
 He    23.751530528151626        26.431081925601340        5.1300836061815493     
 He    4.0543184315930381        25.825892270601717        6.3360136311654429     
 He    9.9417335519786292        1.1039586223166460        6.5370019686627581     
 He    18.925153558983105        24.613288253499618        9.9538037061171245     
 He    15.350162332114653        12.168697966904206       0.90932851873792042     
 He    10.530368511384566        10.762521324179337       0.50735184374328912     
 He    16.143494898146031        12.961527695252345        6.9389786436573893     
 He    9.0898776511974457        20.799701233393328        7.1399669811547053     
 He    23.348950779478898        25.220702615602089        7.5419436561493365     
 He    20.750492164376173        19.191053136634302        7.5419436561493365     
 He    17.517941223512089        24.612917468982477        10.154792043614441     
 He    7.3214329017425985        6.5376880592133357        2.7182235562137609     
 He    16.342439643400343        17.595753282492357       0.70834018124060472     
 He    6.7056310615482442        13.375740216249188       0.30636350624597347     
 He    23.785134261406917        12.966718678492320        4.1251419186949709     
 He    5.4606712995163571        26.429969572049917        5.7330486186734957     
 He    3.5117294585444507       0.90445344441961728        5.7330486186734957     
 He    7.2821272319939361        20.196365500979407        7.3409553186520204     
 He   0.88242194670280405        10.963509640144933       0.50735184374328912     
 He    20.567313863039193        14.778579798319786        2.5172352187164453     
 He    5.2639446530755603        26.838620325289643        2.1152585437218141     
 He    18.748715574254810        18.596616232631767        2.9192118937110765     
 He    2.9085621349127995       0.50099367441986709        6.5370019686627581     
 He    21.202835010647149        2.1192821686245606       0.90932851873792042     
 He    17.748781639124978        17.595011713458074        1.1103168562352361     
 He    21.997672503915911        5.9380601719708261       0.90932851873792042     
 He    17.772274897467234        6.5369464901790533        3.1202002312083921     
 He    10.334850764122358        3.1086507987326000        9.3508386936251782     
 He    6.9061183080246709        12.367090791249812        2.3162468812191297     
 He    12.294204065454771        26.833058557532524        5.1300836061815493     
 He    9.4960390873381897        22.216259842598149        1.9142702062244985     
 He    9.4914649872439369        20.597600563876313        7.7429319936466516     
 He    21.997639887319860        4.1236035605233736        3.9241535811976553     
 He    4.9236053503935269        2.1203945221759839       0.30636350624597347     
 He    7.6811470375960225        22.410203252738057        5.7330486186734957     
 He    4.0829877609245004        17.596865636043781       0.10537516874865782     
 He    10.726246562476351        11.562395958353157        2.7182235562137609     
 He    10.900963133414910        24.028120962425611       0.30636350624597347     
 He    25.185628024666613        15.780925886527763        3.9241535811976553     
 He    22.204208639822266        2.5179217399014768        2.7182235562137609     
 He    19.751808138525323        17.787842770046563        5.5320602811761805     
 He    7.6971299680657026        13.156954243460824        9.9538037061171245     
 He    20.333838205095450        25.825150701567434        6.7379903061600741     
 He    3.3078503093663123        1.5055644697306907        6.7379903061600741     
 He    8.6950765992487167        16.575238752944468        9.1498503561278621     
 He    6.8912983092445037        16.380182989253129        5.9340369561708117     
 He    21.744198297508461        23.410324633843192        8.3458970061385997     
 He    6.0708907974028570        26.439239184978444       0.70834018124060472     
 He    2.2803724026098005        12.161653061078527        4.7281069311869173     
 He    17.573842666824071        3.5161891984209017        6.3360136311654429     
 He    9.9423463950722653        2.9191568027983803        3.1202002312083921     
 He    19.385510854233459        1.5037105471449852        7.7429319936466516     
 He    19.959572439313288        12.756460749598201        9.1498503561278621     
 He    12.922884567971549        15.576229725390760        5.9340369561708117     
 He    19.128753467111135        24.616625314153886        8.1449086686412837     
 He    23.175939792742707        16.184385656527514        3.1202002312083921     
 He    18.157355916234216        13.369807663974930        3.5221769062030241     
 He    25.382422382993848        13.759548406840461        10.154792043614441     
 He    19.774574874398425        9.3496705601459311        3.7231652437003397     
 He    8.9421006022962732       0.70754375814257620        3.5221769062030241     
 He    23.813158131048688        1.1080372520051978        4.3261302561922861     
 He    18.578451030530648        6.3381828813163068        1.9142702062244985     
 He    25.756387163328537        26.223048703810065        8.9488620186305461     
 He    3.4582818663013604        24.020334487565648        4.5271185936896021     
 He    4.2749505225047448        15.770914704564953        9.3508386936251782     
 He    7.1194298558301030        3.9155703387321004        7.7429319936466516     
 He    6.1225191260680631        4.3290412906946596        1.5122935312298673     
 He    16.561854441629116        9.7568381753170907       0.90932851873792042     
 He    9.1032035949389130        14.365479630874368        8.5468853436359158     
 He    9.7152423564032979        13.369066094940647        3.9241535811976553     
 He    5.5422892918375960E-002   14.764489986668426        10.154792043614441     
 He    8.1110918453278167        12.769067423180998        2.3162468812191297     
 He    20.958912797052509        18.394144778597614        3.7231652437003397     
 He    20.352353570719146        17.583146608909558        7.5419436561493365     
 He    5.8978254496732490        14.378827873491446        1.3113051937325517     
 He    8.3110097375053407        12.364495299629823        3.7231652437003397     
 He    15.957426336519802        9.1501653822489022        2.9192118937110765     
 He    8.5124108125228819        13.776233710111809        1.1103168562352361     
 He    19.540988015773511        19.589692707911222        9.3508386936251782     
 He    21.969838419040439        17.595382497975216       0.90932851873792042     
 He    7.7274613928047993        5.9380601719708261       0.90932851873792042     
 He    22.176295970861666        15.183151921870959        1.1103168562352361     
 He    26.171409165103334        25.634915136598934       0.90932851873792042     
 He    3.1099632099303411        1.9127320849018514        3.9241535811976553     
 He    3.6826745572486965        13.365358249769237        5.9340369561708117     
 He    14.708236948635875        23.610200596257361        8.9488620186305461     
 He    19.341349364646092        19.389816745497050        8.7478736811332301     
 He    8.2845150181926588        23.217122792737559        4.1251419186949709     
 He    19.139110566478227        19.791422592911093        8.9488620186305461     
 He    22.560238281030841        23.224167698563242       0.30636350624597347     
 He    9.5114635357076498        14.171907005251597        4.5271185936896021     
 He    11.539723972943008        3.3088975456639105        9.7528153686198085     
 He    26.832153378347623        1.3149581202450480        1.1103168562352361     
 He    22.555718541930009        24.629602772253826        1.1103168562352361     
 He    6.5302556800269729        1.9171814991075444        1.5122935312298673     
 He    21.146711165972818        21.602912928221418        7.5419436561493365     
 He    23.185548625243275        12.769438207698139        2.1152585437218141     
 He    22.381671653772848        11.761530351733047        3.7231652437003397     
 He    16.311660937242205        26.830092281395398        6.7379903061600741     
 He    2.6571488591486130        25.031950188702154       0.90932851873792042     
 He    21.596689617458711        2.1089002021446106        6.5370019686627581     
 He    20.780199873822948        9.5521420141800881        2.9192118937110765     
 He    16.515206484376812        23.809334989637247        9.9538037061171245     
 He    7.5098114971604915        9.7471977778714241        6.1350252936681269     
 He    23.353324222608165        26.435902124324176        2.5172352187164453     
 He    6.8681302594414317        24.011435659154262        9.3508386936251782     
 He    5.6977746124171826        12.767213500595293        3.3211885687057086     
 He    7.8952720854600766        16.177340750701834        6.9389786436573893     
 He    19.386413810575888        3.3192795121438610        4.1251419186949709     
 He    3.2765215146122966        17.795258460389388        1.5122935312298673     
 He    21.132292481122619        26.422924666224237        9.5518270311224924     
 He    5.7046152575083626        11.364744703041834       0.90932851873792042     
 He    5.9162296146157685        5.3302750253512130        3.5221769062030241     
 He    23.989840261536703        9.9474445248027337        6.5370019686627581     
 He    17.545360643564567        16.785496681838588        4.1251419186949709     
 He    8.8803509265193519        24.619220805773875        6.7379903061600741     
 He    10.100076750716221        22.620831966149321       0.50735184374328912     
 He    15.340632083699207        14.575737559768488        3.5221769062030241     
 He    17.924181243737959        25.021568222222204        6.5370019686627581     
 He    19.764776257131555        12.965977109458038        4.5271185936896021     
 He    13.906702627553157        23.814896757394365        6.9389786436573893     
 He    22.383981687564511        11.159677757387691        3.1202002312083921     
 He    14.123126837010192        16.375362790530296        8.5468853436359158     
 He    19.126554634000648        26.025026663981606        7.3409553186520204     
 He    5.9019898423331885        9.3441087923888162        6.7379903061600741     
 He    16.952884021343536        13.976480457043120        1.5122935312298673     
 He    22.575830769769237        13.768818019768986        5.1300836061815493     
 He    18.576778062924326        4.7232314477658832        5.7330486186734957     
 He    21.750068274370769        21.805013597738434        6.9389786436573893     
 He    8.5318533575807152        3.3177963740752965        4.9290952686842333     
 He    19.728461176154632        26.225273410912912        7.7429319936466516     
 He    24.580161539441981        16.584137581355851        4.3261302561922861     
 He    6.1174977445547674        4.7258269393858701        4.3261302561922861     
 He    19.975027025584460        11.768204473041585       0.10537516874865782     
 He    19.980197181763661        3.5091442925952214        10.154792043614441     
 He    13.117412381301859        16.575980321978747        8.7478736811332301     
 He    6.3082081181616898        8.5431218046635706        5.1300836061815493     
 He    2.8927823401024439        4.9160625043543718        10.154792043614441     
 He    1.8837738314805528        10.152511470456879        4.3261302561922861     
 He    13.132823478778295        13.168448563492197        3.7231652437003397     
 He    4.6936896355204336        12.163506983664231        3.7231652437003397     
 He    1.6730975260059682        14.575366775251346        3.7231652437003397     
 He    7.8985419152819283        15.173511524425290        6.3360136311654429     
 He    18.170771316259490        6.5324970759733603        5.5320602811761805     
 He    4.9021997244805826        10.963509640144933       0.50735184374328912     
 He    5.4599907445362783        26.227498118015760        6.5370019686627581     
 He    5.8904480668792161        18.199830583940557       0.10537516874865782     
 He    25.984751983475171        15.976352434736240        6.9389786436573893     
 He    18.581053656265443       0.49506112214560988        9.7528153686198085     
 He    17.357619114332021        11.359182935284718        3.9241535811976553     
 He    2.6485131735712546        23.408099926740345        9.5518270311224924     
 He    5.7205522204889689        4.9338601611771438       0.50735184374328912     
 He    3.7073065241887591        1.0991384235938120        9.1498503561278621     
 He    18.330320935481332        25.228489090462052        3.3211885687057086     
 He    17.178504877172486        1.7102606308676942        4.7281069311869173     
 He    8.5106266442353871        11.354733521079025        6.3360136311654429     
 He    20.769753318172047        14.780433720905492        1.5122935312298673     
 He    2.2862641238694756        11.765979765938740        1.3113051937325517     
 He    20.544267886115978        23.821200094185762        3.5221769062030241     
 He    21.764465214823602        15.775364118770646        6.9389786436573893     
 He    7.9171793537854827        8.3428750577322610        4.7281069311869173     
 He    15.113205315185395        23.210819455946162        7.5419436561493365     
 He    20.532416731710185        26.225273410912912        7.7429319936466516     
 He    5.6634359631883973        23.005010941257733        10.154792043614441     
 He    1.8369795782566816        26.825642867189703        9.1498503561278621     
 He    17.372842905736498        2.9113703279384180        7.3409553186520204     
 He    20.155136154064575        17.587966807632395        4.9290952686842333     
 He    12.298043249575526        25.225152029807784        5.1300836061815493     
 He    19.974894080505916        9.7520179765942583        3.5221769062030241     
 He    24.011869602741967        3.5243464577980057        1.9142702062244985     
 He    3.4576798954064065        22.809955177566401        6.9389786436573893     
 He    23.954729122349690        25.627499446256113        4.9290952686842333     
 He    6.8784087747233977        20.194140793876560        8.5468853436359158     
 He    21.998621427747416        4.9312646695571560        1.9142702062244985     
 He    5.4747455101243432        18.585492697117537        8.9488620186305461     
 He    9.7424285028947413        3.3237289263495540        1.7132818687271829     
 He    17.979581044637477        2.9161905266612518        4.7281069311869173     
 He    17.776471906723224        3.3166840205238732        5.5320602811761805     
 He    17.963454296890568        9.5484341690086776        4.9290952686842333     
 He    13.562055114933960        1.5103846684535247        4.1251419186949709     
 He    21.777297909656948        14.178951911077277       0.70834018124060472     
 He    15.743369000542190        13.770301157837551        4.3261302561922861     
 He    12.358063118058372        1.9160691455561212        2.1152585437218141     
 He    14.750443750872471        9.9552309996626960        2.3162468812191297     
 He    17.369014593814423        5.1240957261456455        6.3360136311654429     
 He    9.1408580414786229       0.30148849652283854        5.7330486186734957     
 He    21.549391243128039        23.015022123220543        4.7281069311869173     
 He    25.756766732861138        25.820330502844598        9.3508386936251782     
 He    6.5089528612908607        5.7203865527338840        9.9538037061171245     
 He    26.374518303017581        25.234421642736311       0.10537516874865782     
 He    21.396603684912257        3.9244691671434859        2.9192118937110765     
 He    21.372833664214230        10.345342527045368        8.7478736811332301     
 He    10.291692559359916        23.012055847083413        6.3360136311654429     
 He    10.724215769734798        11.559800466733170        4.1251419186949709     
 He    8.0833689611335195        25.232938504667747       0.90932851873792042     
 He    6.2959640433302724        15.986734401216189        1.3113051937325517     
 He    10.335430990619944        3.1093923677668820        8.9488620186305461     
 He    4.4884819929781887        14.174131712354443        3.3211885687057086     
 He    12.124207890582031        13.365358249769237        5.9340369561708117     
 He    17.779663152459950        3.3207626502124250        3.3211885687057086     
 He    18.561912096655085        11.558688113181747        4.7281069311869173     
 He    21.546791096087585        23.616503933048758        5.5320602811761805     
 He    9.9410638691972331        1.5063060387649727        6.3360136311654429     
 He    22.176374554946793        14.175244065905867        2.7182235562137609     
 He    23.372688183580873        16.985372644252756        4.7281069311869173     
 He    20.602078049289652        1.3156996892793300       0.70834018124060472     
 He    16.343111804876081        11.951765916701547        9.5518270311224924     
 He    23.001066053633899        5.7344763643852454        2.3162468812191297     
 He    10.720197673046425        13.973884965423133        2.9192118937110765     
 He    12.356824080978072        2.9224938634526501        1.3113051937325517     
 He    8.0763736265664292        23.409583064808910        8.7478736811332301     
 He    5.2967348862722261        11.155599127699139        5.3310719436788645     
 He    12.923142064624292        13.762143898460447        8.7478736811332301     
 He    24.005766352318624        2.9117411124555588        7.1399669811547053     
 He    2.6941929412890269        3.9111209245264074        10.154792043614441     
 He    6.9182294377775460        2.9072916982498658        9.5518270311224924     
 He    24.176299264894215        13.960907507323196        9.9538037061171245     
 He    6.4825802148580385        17.984381671806464        7.9439203311439677     
 He    7.3204731057124093        6.9396646911445217        2.7182235562137609     
 He    7.9046476443996117        10.544476920425256        9.7528153686198085     
 He    10.096261789687173        20.196736285496549        7.1399669811547053     
 He    3.1171834245541237       0.10754508638292605        1.9142702062244985     
 He    7.0653017086069339        26.828979927843974        7.3409553186520204     
 He    15.351100383747474        10.557083594008052        2.9192118937110765     
 He    23.384127151858010        13.169560917043620        3.1202002312083921     
 He    22.979101945620734        15.786487654284880       0.90932851873792042     
 He    18.360776911794630        14.179322695594418       0.50735184374328912     
 He    14.340397163121898        12.968943385595168        2.9192118937110765     
 He    4.4618192332965734        26.437756046909879        1.5122935312298673     
 He    24.782121096559742        16.786979819907152        3.3211885687057086     
 He    8.7106448648954036        11.151891282527728        7.3409553186520204     
 He    16.378521450816230        2.1185405995902786        1.3113051937325517     
 He    25.181956880914793        15.977835572804803        6.1350252936681269     
 He    18.929215144466209        24.618479236739592        7.1399669811547053     
 He    3.3178822001942194       0.10717430186578498        2.1152585437218141     
 He    8.9265432088482690        6.7357100990417997        4.3261302561922861     
 He    19.147803091743341        19.197727257942841        3.9241535811976553     
 He    19.533285424440294        26.837507971738219        2.7182235562137609     
 He    4.2839222888199702        14.572771283631358        5.1300836061815493     
 He    3.3057977722273919       0.29333123714573484        10.154792043614441     
 He    3.9100360925704076        1.1013631306966583        7.9439203311439677     
 He    20.169701134886338        10.147320487216906        7.1399669811547053     
 He    7.1000441504600280        12.156462077838551        7.5419436561493365     
 He    9.3078310109835716        12.354113333149874        9.3508386936251782     
 He    22.786729476606176        10.959060225939240        2.9192118937110765     
 He    11.550994900851213       0.90408265990247627        5.9340369561708117     
 He    5.9054929457160750        10.558195947559476        2.3162468812191297     
 He    9.7206324352505113        11.964743374801484        2.5172352187164453     
 He    5.4839747730923118        15.573263449253631        7.5419436561493365     
 He    15.146093398170214        12.971168092698013        1.7132818687271829     
 He    8.9302277034931130        1.9019793339047601        9.7528153686198085     
 He    12.525995883593508        13.566717350251970        5.7330486186734957     
 He    9.0847885577977099        22.809213608532119        7.3409553186520204     
 He    8.9166768796949558        11.964743374801484        2.5172352187164453     
 He    5.6759350559782176        18.988952467117290        8.1449086686412837     
 He    17.341682151351414        17.790067477149410        4.3261302561922861     
 He    17.724173895276625        25.829229331255984        4.5271185936896021     
 He    5.2730192265676186        20.600566840013443        6.1350252936681269     
 He    17.521634111661278        25.625645523670407        5.9340369561708117     
 He    10.320318399896644        12.363753730595542        4.1251419186949709     
 He    3.5029583491942096        2.5060566353529623        9.1498503561278621     
 He    8.7060114464190530        16.992417550078436       0.90932851873792042     
 He    21.573017446548839        13.973143396388851        3.3211885687057086     
 He    5.1012146603156756        8.7433685515948820        5.5320602811761805     
 He    26.228907470630848        1.9194062062103909       0.30636350624597347     
 He    10.148725362808369        1.5148340826592175        1.7132818687271829     
 He    8.1072526612070615        14.376973950905741        2.3162468812191297     
 He    7.5187966143687408        3.9122332780778306        9.5518270311224924     
 He    11.718469512768623        13.965356921528889        7.5419436561493365     
 He    7.5157818025052920        8.3436166267665417        4.3261302561922861     
 He    11.709419162368272        16.171408198427578        10.154792043614441     
 He    4.8658060594185368        25.230713797564899        2.1152585437218141     
 He    22.950711857339382        23.411066202877475        7.9439203311439677     
 He    8.9223135829962281        8.1415159572495277        4.9290952686842333     
 He    21.373682259563243        9.1368171396318232        10.154792043614441     
 He    5.1090151014370448        6.9389231221102392        3.1202002312083921     
 He    24.617493256136850       0.70531905103972969        4.7281069311869173     
 He    19.543967732346569        18.585492697117537        8.9488620186305461     
 He    1.6863775022583596        10.963509640144933       0.50735184374328912     
 He    6.4800561732083670        22.819595575012070        1.7132818687271829     
 He    5.8689554633768033        22.204394738049633        8.3458970061385997     
 He    17.525874609712002        24.824658535945161        4.3261302561922861     
 He    7.2795028618617721        24.829849519185139        1.5122935312298673     
 He    8.4996107342855840        17.187102529252630        4.3261302561922861     
 He    9.3358766250227117        1.7050696476277192        7.5419436561493365     
 He    10.316411503889446        15.584386984767864        1.5122935312298673     
 He    7.8684655085012345        25.819959718327457        9.5518270311224924     
 He    23.756909734800157        24.421940334979695        4.7281069311869173     
 He    5.7028310892208687        8.9432445140090522        6.1350252936681269     
 He    7.6741600965332752        26.433306632704188        3.9241535811976553     
 He    21.775747014930488        13.975368103491697        2.1152585437218141     
 He    4.6884784692408372        12.761651732838176        6.3360136311654429     
 He    7.9191449133349350        4.7165573264573437        9.3508386936251782     
 He    18.552159446877290        12.352630195081309        10.154792043614441     
 He    17.583953141737101        1.1098911745909030        3.3211885687057086     
 He    21.958423673855005        17.379192016806840        9.1498503561278621     
 He    17.958733900824750        10.550409472699513        6.5370019686627581     
 He    27.023357000862664       0.29444359069715803        9.5518270311224924     
 He    24.750572379137711        26.221936350258645        9.5518270311224924     
 He    16.767644789363292        2.5053150663186803        9.5518270311224924     
 He    7.9284527603880282       0.69642022262834380        9.5518270311224924     
 He    19.581744251766139        5.9328691887308507        3.7231652437003397     
 He    10.540180479544462        2.5093936960072321        7.3409553186520204     
 He    3.2504197157252404        23.608346673671655        9.9538037061171245     
 He    10.093637419555010        24.830220303702280        1.3113051937325517     
 He    15.568194275985903        2.7152022106956588        4.7281069311869173     
 He    8.4881500216110783        19.793276515496800        7.9439203311439677     
 He    23.198820207991325        3.3111222527667570        8.5468853436359158     
 He    19.383523550286640        3.9203905374549342        5.1300836061815493     
 He    23.604903060046947        5.7355887179366682        1.7132818687271829     
 He    5.7052740680910743        10.357578416111025        2.1152585437218141     
 He    10.353664636499190       0.71347631041683346       0.30636350624597347     
 He   0.30307061125825285        1.3168120428307533       0.10537516874865782     
 He    10.132666326947902        6.5343509985590655        4.5271185936896021     
 He    21.557137323255990        18.186482341323480        7.3409553186520204     
 He    26.986036156366477        16.778080991495766        8.1449086686412837     
 He    6.4670663102047685        26.431823494635623        4.7281069311869173     
 He    7.2891467896527340        17.987718732460731        6.1350252936681269     
 He    5.8738656442089221        21.001060333876062        6.9389786436573893     
 He    12.927013865341097        13.968693982183158        5.7330486186734957     
 He    16.144666223339886        13.567829703803394        5.1300836061815493     
 He    6.3082624791551076        11.567216157075991       0.10537516874865782     
 He    6.0963145200041744        15.182039568319535        1.7132818687271829     
 He    23.363225647051870        17.779685510669459        9.9538037061171245     
 He    4.3082750147099231        2.9109995434212768        7.5419436561493365     
 He    19.540451278070659        22.008226620806873        5.7330486186734957     
 He    8.9369220526127275        3.1201451187639733        3.1202002312083921     
 He    1.2733511979347283        14.981422036871084        1.5122935312298673     
 He    20.550441327120105        17.579438763738150        9.5518270311224924     
 He    18.334428488453515        22.411315606289481        5.1300836061815493     
 He    5.2991452485463810        10.755476418353657        4.3261302561922861     
 He    6.0991286749026390        10.347196449631074        7.7429319936466516     
 He    15.572033460106658        1.1072956829709155        4.7281069311869173     
 He    15.734820292554300        16.985001859735615        4.9290952686842333     
 He    7.2848494519142513        21.006251317116039        4.1251419186949709     
 He    20.790980031517375        6.7434965739017620       0.10537516874865782     
 He    23.549248241189023        24.413412291085450        9.3508386936251782     
 He    3.2833972549938677        12.965606324940897        4.7281069311869173     
 He    24.789642296631001        15.586982476387851       0.10537516874865782     
 He    20.390599115955130        4.1247159140747964        3.3211885687057086     
 He    20.138149938769971        24.823916966910879        4.7281069311869173     
 He    7.8837762774951790        22.210698074841034        4.9290952686842333     
 He    12.958486477372340       0.30000535845427423        6.5370019686627581     
 He    3.2781860887142713        13.563751074114842        7.3409553186520204     
 He    4.6645838969686126        23.012797416117696        5.9340369561708117     
 He    4.0859699561918985        11.351025675907614        8.3458970061385997     
 He    5.4797560194389554        17.583888177943841        7.1399669811547053     
 He    16.731460174770575        23.022437813563364       0.70834018124060472     
 He    3.9003269315873448        4.3145806945261578        9.3508386936251782     
 He    19.545830484719186        19.999085030185228        5.3310719436788645     
 He    2.4880338962209358        12.170181104972771       0.10537516874865782     
 He    18.960587428014961        10.748060728010836        8.3458970061385997     
 He    23.352901164280826        24.419344843359706        6.1350252936681269     
 He    2.4790512577070265        12.763505655423881        5.3310719436788645     
 He    16.922194771469204        22.807730470463554        8.1449086686412837     
 He    4.2934634094341000        12.770550561249562        1.5122935312298673     
 He    21.945845996980061        22.403158346912377        9.5518270311224924     
 He    14.909816936221034        24.215761035774126        7.5419436561493365     
 He    20.943490827377389        21.196857666601684        9.7528153686198085     
 He    17.554478705851363        12.966718678492320        4.1251419186949709     
 He    23.806886840256411        1.9064287481104532        7.3409553186520204     
 He    8.9139546597746406        11.154857558664856        5.7330486186734957     
 He    18.173325495810872        8.7533797335576917       0.10537516874865782     
 He    16.948676139888864        16.591924056215817       0.10537516874865782     
 He    20.770802570486044        13.975368103491697        2.1152585437218141     
 He    4.0521655659716256        24.411929153016885        10.154792043614441     
 He    18.325969236749433        25.222927322704937        6.3360136311654429     
 He    9.7077429007294054        15.778701179424917        5.1300836061815493     
 He    23.589982732784286        9.5469510309401127        5.7330486186734957     
 He    19.593261804128403        1.1091496055566210        3.7231652437003397     
 He    2.6557768769897714        24.022188410151355        3.5221769062030241     
 He    6.0964934325717923        14.375861597354318        2.9192118937110765     
 He    3.6915677394787973        13.175122684800737       0.10537516874865782     
 He    20.554760409255952        15.770543920047812        9.5518270311224924     
 He    21.158597415669000        15.771656273599236        8.9488620186305461     
 He    4.0624198581618840        24.626636496116696        2.7182235562137609     
 He    24.960454450256705        26.031700785290145        3.7231652437003397     
 He    14.104454303216247        26.633182595118360        4.5271185936896021     
 He    21.354296554193169        17.377708878738275        9.9538037061171245     
 He    7.4826119997760232        24.429356025322516       0.70834018124060472     
 He    3.8828365951859398        15.783521378147750        2.5172352187164453     
 He    8.0890056644347919        21.409711087115788        3.3211885687057086     
 He    17.971512234664679        5.9299029125937226        5.3310719436788645     
 He    17.151562876440760        14.578333051388475        2.1152585437218141     
 He    22.172581338315112        12.960786126218064        7.3409553186520204     
 He    7.5008372521509257        16.186981148147503        1.7132818687271829     
 He    17.175492544003376       0.90000403021392439        8.1449086686412837     
 He    7.4957264143538209        16.986855782321321        3.9241535811976553     
 He    2.8773687639316670        13.565234212183407        6.5370019686627581     
 He    21.175784287928590        8.9391658843205004        8.3458970061385997     
 He    4.0937135576255095        11.764125843353034        2.3162468812191297     
 He    17.948834955075387        13.964986137011747        7.7429319936466516     
 He    23.811851382081951        3.7271886963493039       0.90932851873792042     
 He    5.5251214508162265        2.1185405995902786        1.3113051937325517     
 He    21.983365019746888        11.564620665456005        1.5122935312298673     
 He    12.292753499210805        26.831204634946822        6.1350252936681269     
 He    11.512982629176268        16.580429736184442        6.3360136311654429     
 He    4.8515227983412226        26.825272082672562        9.3508386936251782     
 He    21.549369498730673        21.805384382255575        6.7379903061600741     
 He    6.8996137436713578        10.947565905907865        9.1498503561278621     
 He    24.813092066178523        2.1096417711788926        6.1350252936681269     
 He    21.566008761088725        16.786609035390011        3.5221769062030241     
 He    5.5224209752932785        2.5182925244186181        2.5172352187164453     
 He    10.951520465368750        1.5133509445906532        2.5172352187164453     
 He    14.341335214754720        11.357329012699013        4.9290952686842333     
 He    12.129229272095326        12.968572601078026        3.1202002312083921     
 He    14.162410762361487        1.5070476077992550        5.9340369561708117     
 He    4.3167886274074219        3.1234821794182430        1.3113051937325517     
 He    18.325868908266941        25.021197437705062        6.7379903061600741     
 He    21.168808219064523        13.567088134769111        5.5320602811761805     
 He    5.8660192355984790        25.627870230773254        4.7281069311869173     
 He    23.169915126404486        14.563872455219972        9.9538037061171245     
 He    22.549382017945632        21.799081045464174        10.154792043614441     
 He    4.9014756807057696        8.3417627041808373        5.3310719436788645     
 He    5.1002548642854872        9.1453451835260680        5.5320602811761805     
 He    20.594868706864553        3.7257055582807395        1.7132818687271829     
 He    8.9010977418495845        16.783271974735740        5.3310719436788645     
 He    21.586544047255291        7.9423815638696391        3.9241535811976553     
 He    6.0888259365289654        18.196493523286289        1.9142702062244985     
 He    4.9049787840886561        9.5558498593514987       0.90932851873792042     
 He    20.592314527313171        1.5048229006964084        7.1399669811547053     
 He    17.123663558373185        22.606742154497958        8.1449086686412837     
 He    14.911446415032620        23.411436987394616        7.7429319936466516     
 He    22.572593556543438        16.587103857492981        2.7182235562137609     
 He    8.4883155832856723        23.623919623391579        1.5122935312298673     
 He    2.7108756924418134        1.3116210595907782        2.9192118937110765     
 He    4.4860172697106151        11.550160069287502        9.3508386936251782     
 He    17.164723258507632        4.3134683409747341        9.9538037061171245     
 He    18.155468940769889        15.988217539284754       0.50735184374328912     
 He    15.133461360301849        14.971040070391135        7.1399669811547053     
 He    18.924115178867790        26.023172741395900        8.3458970061385997     
 He    22.561680453770467        17.379562801323981        8.9488620186305461     
 He    4.9256035265390299       0.30853340234851900        1.9142702062244985     
 He    16.949492118641825        13.568942057354818        4.5271185936896021     
 He    22.198918889457541        4.1239743450405149        3.7231652437003397     
 He    18.940518688970467        24.028120962425611       0.30636350624597347     
 He    6.1012380517293172        9.3418840852859688        7.9439203311439677     
 He    14.965184120524503       0.29592672876572235        8.7478736811332301     
 He    22.001321903270362        4.5315127447288166       0.70834018124060472     
 He    24.424136768000395       0.31187046300278870       0.10537516874865782     
 He    8.7273409669412132        3.9155703387321004        7.7429319936466516     
 He    10.916566494351988        15.177590154113842        4.1251419186949709     
 He    23.787189277240177        8.9373119617347943        9.3508386936251782     
 He    6.9132841616550351        7.5378094403184654        5.3310719436788645     
 He    16.924906119190837        23.012797416117696        5.9340369561708117     
 He    25.581714081184714        16.176599181667552        7.3409553186520204     
 He    23.573598488384636        17.993280500217846        3.1202002312083921     
 He    10.481131279290489        26.021318818810194        9.3508386936251782     
 He    9.7142934325717931        14.375861597354318        2.9192118937110765     
 He    5.6716812070344700        24.426760533702531        2.1152585437218141     
 He    15.139030351716681        12.760539379286753        6.9389786436573893     
 He    23.362287595419048        19.391299883565615        7.9439203311439677     
 He    22.799597266729915        5.9354646803508384        2.3162468812191297     
 He    21.403043016073468        1.7150808295905282        2.1152585437218141     
 He    2.0459478208345572        24.215019466739843        7.9439203311439677     
 He    5.8655067209873337        24.014401935291392        7.7429319936466516     
 He    9.0859381385941997        22.205877876118198        7.5419436561493365     
 He    5.5075550090240366        9.3537491898344829        1.5122935312298673     
 He    10.883019600784458        26.424407804292802        8.7478736811332301     
 He    4.6838015619697533        16.182902518458949        3.9241535811976553     
 He    3.8756272527608409        18.193527247149159        3.5221769062030241     
 He    9.5013748051919844        17.787842770046563        5.5320602811761805     
 He    4.2533551118254991        24.815388923016634        9.3508386936251782     
 He    21.158296430221522        15.166466618599610        10.154792043614441     
 He    10.518785725830201        11.957327684458663        6.5370019686627581     
 He    18.148929281126186        17.995875991837835        1.7132818687271829     
 He    1.8395797252971380        26.224161057361489        8.3458970061385997     
 He    17.584644568915863        1.9171814991075444        1.5122935312298673     
 He    5.6825859163030970        17.787842770046563        5.5320602811761805     
 He    4.0853002734105033        11.753373092355943        8.1449086686412837     
 He    22.776407472529474        12.357079609287002        7.7429319936466516     
 He    26.394296928813283        11.953990623804394        8.3458970061385997     
 He    10.887227482239132        23.808964205120105        10.154792043614441     
 He    9.4915193482373557        23.621694916288732        2.7182235562137609     
 He    18.132891989663090        24.225030648702653        2.5172352187164453     
 He    17.520104961332187        26.631699457049795        5.3310719436788645     
 He    19.162067087117627        11.151891282527728        7.3409553186520204     
 He    16.368267158625969        1.9038332564904656        8.7478736811332301     
 He    12.156282473508227       0.90704893603960490        4.3261302561922861     
 He    9.3119360852614115        14.778579798319786        2.5172352187164453     
 He    22.784197041452160        9.9478153093198749        6.3360136311654429     
 He    9.0998334366345688        15.167578972151034        9.5518270311224924     
 He    20.369806333135820        14.783029212525479       0.10537516874865782     
 He    21.962653299707046        15.973386158599110        8.5468853436359158     
 He    18.951971008140628        15.575488156356478        6.3360136311654429     
 He    11.326312096655085        11.558688113181747        4.7281069311869173     
 He    25.220693196364550        2.9232354324869325       0.90932851873792042     
 He    19.353189646853203        16.380924558287411        5.5320602811761805     
 He    5.7226398529182800        2.7189100558670698        2.7182235562137609     
 He    8.6769516753563067        25.019343515119360        7.7429319936466516     
 He    23.178260698733052        16.187351932664644        1.5122935312298673     
 He    11.126963558776463        11.359182935284718        3.9241535811976553     
 He    24.618073482634436       0.70606062007401182        4.3261302561922861     
 He    9.6942163000229549        21.809463011944125        4.5271185936896021     
 He    5.9199467258566640        2.3110008716616268        5.9340369561708117     
 He    3.0442631493514893        26.625766904775539        8.5468853436359158     
 He    13.564465477208115        1.1102619591080443        3.1202002312083921     
 He    21.368590687469165        16.387969464113091        1.7132818687271829     
 He    21.772566641392448        14.576108344285627        3.3211885687057086     
 He    6.9100686928266013        11.565733019007427       0.90932851873792042     
 He    7.5196669541151211        3.9133456316292539        8.9488620186305461     
 He    21.966156403089933        17.187473313769772        4.1251419186949709     
 He    5.0896971079534108        13.567088134769111        5.5320602811761805     
 He    8.6806228191081267        24.822433828842318        5.5320602811761805     
 He    19.555517901304885        15.576229725390760        5.9340369561708117     
 He    9.2823613208931803        26.433677417221329        3.7231652437003397     
 He    14.706987039356893        24.011806443671404        9.1498503561278621     
 He    6.1067393312577067        8.7441101206291645        5.1300836061815493     
 He    18.581845411926697        1.5040813316621262        7.5419436561493365     
 He    3.1134554411145450        2.5220003695900286       0.50735184374328912     
 He    22.171643286682290        14.572400499114217        5.3310719436788645     
 He    16.364427974505215        3.5117397842152092        8.7478736811332301     
 He    22.368692662967934        15.978577141839086        5.7330486186734957     
 He    8.7303424279116388        4.1210080689033859        5.3310719436788645     
 He    2.9114958839967837        2.3191581310387304        1.5122935312298673     
 He    9.1033365400174553        16.381666127321694        5.1300836061815493     
 He    20.175592856146014        9.7516471920771171        3.7231652437003397     
 He    17.921301855647393        26.227498118015760        6.5370019686627581     
 He    7.5207028555360944        7.7451010930754576        1.9142702062244985     
 He    11.722330441286745        13.567088134769111        5.5320602811761805     
 He    25.385055146630357        14.972523208459698        6.3360136311654429     
 He    8.0806793578092542        26.237509299978569        1.1103168562352361     
 He    6.0705571953593296        24.019592918531366        4.9290952686842333     
 He    18.160558034169625        13.978705164145968       0.30636350624597347     
 He    5.3058855651550694        9.1512777358003241        2.3162468812191297     
 He    5.5110171023065293        2.9069209137327250        9.7528153686198085     
 He    23.154824280078554        25.027871559013604        3.1202002312083921     
 He    27.030452663912246        2.3195289155558716        1.3113051937325517     
 He    11.290509530289309        26.431452710118482        4.9290952686842333     
 He    20.161998543553121        17.395135751043906       0.50735184374328912     
 He    17.729463645641346        24.223176726116947        3.5221769062030241     
 He    16.924336764891933        23.616874717565899        5.3310719436788645     
 He    4.0807671834166461        17.795629244906525        1.3113051937325517     
 He    24.820233696717178        1.3123626286250603        2.5172352187164453     
 He    16.942472560983028        15.777588825873494        5.7330486186734957     
 He    23.607291677923733        4.1258282676262201        2.7182235562137609     
 He    21.346371561497602        23.012426631600555        6.1350252936681269     
 He    9.8940664803140379        23.017617614840532        3.3211885687057086     
 He    26.360112969060410        25.417612301879132        9.7528153686198085     
 He    1.6662242643187370        14.163378961357353        9.1498503561278621     
 He    22.750761348565806        22.001181714981193        9.5518270311224924     
 He    6.7001080376224875        12.763876439941022        5.1300836061815493     
 He    16.181851644063187       0.30964575589994225        1.3113051937325517     
 He    9.3081077733393407        16.991305196527012        1.5122935312298673     
 He    23.801193297267382        7.9472017625924734        1.3113051937325517     
 He    16.312810518038695        26.226756548981477        6.9389786436573893     
 He    4.0960913033036146        9.5495465225601013        4.3261302561922861     
 He    9.9277270532570832        7.3357087708014497        5.9340369561708117     
 He    7.8711877284215506        26.629845534464089        6.3360136311654429     
 He    21.986523648887566        9.7542426836971039        2.3162468812191297     
 He    13.299628407914311        26.632070241566936        5.1300836061815493     
 He   0.45644087466596500        15.166466618599610        10.154792043614441     
 He    2.8838717321885591E-002   26.020206465258770        9.9538037061171245     
 He    19.976523559317499        8.9476939282147452        3.7231652437003397     
 He    6.6772058779765011        24.427502102736810        1.7132818687271829     
 He    8.7364590292280067        9.6792335385834802E-002   7.7429319936466516     
 He    4.6796045527137640        19.403164988114128        1.5122935312298673     
 He    18.130782612836409        25.230343013047758        2.3162468812191297     
 He    21.170136712428633        12.157574431389975        6.9389786436573893     
 He    20.131889520176376        26.227127333498618        6.7379903061600741     
 He    19.591442540550517        2.1148327544188676        3.3211885687057086     
 He    23.408211508896539        2.7170561332813645        3.7231652437003397     
 He    3.6742914109354010        20.410702059562080       0.10537516874865782     
 He    3.8540560651733022        23.205999257223329        10.154792043614441     
 He    22.351662958878595        20.795251819187634        9.5518270311224924     
 He    6.5085381964678675        9.5502880915943837        3.9241535811976553     
 He    21.390633379567458        5.3280503182483665        4.7281069311869173     
 He    7.5074446236810699        12.566595969146841        3.1202002312083921     
 He    18.347553775229997        15.573634233770772        7.3409553186520204     
 He    7.2740692942198244        23.814896757394365        6.9389786436573893     
 He    18.149812971765591        13.360167266529263        8.7478736811332301     
 He    19.145528153242068        16.372396514393166        10.154792043614441     
 He    6.0660374562584956        25.425027992221953        5.7330486186734957     
 He    4.1067167715221311        3.5150768448694785        6.9389786436573893     
 He    6.0893167067427436        18.600324077803180       0.90932851873792042     
 He    15.967048519913396        1.0983968545595297        9.5518270311224924     
 He    23.152514246286891        25.629724153358961        3.7231652437003397     
 He    22.954529297062770        20.593521934187763        9.9538037061171245     
 He    19.381649925715337        1.9019793339047601        9.7528153686198085     
 He    5.6775862791871692        19.394266159702742        6.3360136311654429     
 He    6.2849397398761253        15.972644589564828        8.9488620186305461     
 He    7.5035293341695306        9.9407704034941951        10.154792043614441     
 He    17.530426965408886        25.233680073702029       0.50735184374328912     
 He    9.7122952564262910        16.187722717181785        1.3113051937325517     
 He    7.2809099393110044        22.412427959840905        4.5271185936896021     
 He    17.125949369073140        26.036891768530118       0.90932851873792042     
 He    23.161868060829061        18.787222582117412        8.5468853436359158     
 He    9.3391681992419304        1.9108781623161462        4.9290952686842333     
 He    13.126283819134592        15.176107016045279        4.9290952686842333     
 He    2.6538790293267613        26.035779414978695        1.5122935312298673     
 He    11.121584352127934        13.368324525906367        4.3261302561922861     
 He    21.794877702342163        2.3069222419730750        8.1449086686412837     
 He    23.165037562168418        17.581663470840994        8.3458970061385997     
 He    18.955474111523518        16.789575311527141        1.9142702062244985     
 He    18.544814680679305        17.988089516977873        5.9340369561708117     
 He    15.331660317383982        15.773880980702083        7.7429319936466516     
 He    22.805467243592222        4.3301536442460833       0.90932851873792042     
 He    5.7139013601640896        6.1349698582478673        3.1202002312083921     
 He    21.367809804006594        15.983768125079061        2.9192118937110765     
 He    18.140592102301966        22.218855334218137       0.50735184374328912     
 He    2.2473380236534153        25.021939006739345        6.3360136311654429     
 He    3.4573329424698551        25.027129989979322        3.5221769062030241     
 He    20.596834266414007        9.9387827005822341E-002   6.3360136311654429     
 He    9.7103890152589365        12.354854902184156        8.9488620186305461     
 He    17.327285210898584        23.819716956117198        4.3261302561922861     
 He    2.8518447128478575        24.620703943842440        5.9340369561708117     
 He    23.773673548732411        15.572892664736489        7.7429319936466516     
 He    10.103237858551237        15.568814035047938        9.9538037061171245     
 He    10.479970826295316        26.019835680741629        10.154792043614441     
 He    2.6816804976061830        12.564000477526854        4.5271185936896021     
 He    7.3045035261357532        11.556092621561760        6.1350252936681269     
 He    9.3311562289568926        2.7070449513185553        9.1498503561278621     
 He    5.1201748286640747        3.7275594808664452       0.70834018124060472     
 He    15.513363829385288        24.216502604808408        7.1399669811547053     
 He    25.581624624900904        16.579688167150159        6.7379903061600741     
 He    3.2509104859390185        24.012177228188545        8.9488620186305461     
 He    5.2639446530755603        26.838620325289643        2.1152585437218141     
 He    25.401247127569366        11.969192789007177       0.10537516874865782     
 He    6.5059380494274111        10.151769901422599        4.7281069311869173     
 He    9.0846313896274591        24.825029320462303        4.1251419186949709     
 He    17.928410869590000        23.615762364014476        5.9340369561708117     
 He    2.4839723107378293        12.164990121732796        2.9192118937110765     
 He    9.1230667196297421        11.165239525144807       0.10537516874865782     
 He    15.973509595471974        9.8646257971540183E-002   6.7379903061600741     
 He    6.3132537227666923        4.1143339475948464        8.9488620186305461     
 He    23.951258635562851        26.227868902532901        6.3360136311654429     
 He    20.578920871685263        9.5517712296629469        3.1202002312083921     
 He    20.144030787830960        23.823424801288610        2.3162468812191297     
 He    14.366211327454501        1.9138444384532747        3.3211885687057086     
 He    10.089453761192043        23.413661694497463        6.5370019686627581     
 He    24.384966522024616        10.745094451873706        9.9538037061171245     
 He    20.977281866704637        12.772775268352408       0.30636350624597347     
 He    3.1060128251284107        2.7140898571442356        5.3310719436788645     
 He    20.968120315623111        14.172277789768739        4.3261302561922861     
 He    7.4961386004824737        18.398594192803305        1.3113051937325517     
 He    5.4755155213882309        18.384875165669087        8.7478736811332301     
 He    6.0733906159608217        25.636027490150358       0.30636350624597347     
 He    14.133136983440732        13.767334881700423        5.9340369561708117     
 He    20.782599363898420        8.5472004343521224        2.9192118937110765     
 He    22.550998145864192        25.631578075944663        2.7182235562137609     
 He    24.789755976006514        11.151891282527728        7.3409553186520204     
 He    18.372964146938290        8.9532556959718619       0.70834018124060472     
 He    10.708346518640633        16.377958282150285        7.1399669811547053     
 He    7.0767055815936821        26.440351538529868       0.10537516874865782     
 He    3.1054869596242418        5.7374426405223735       0.70834018124060472     
 He    9.5133505111719767        11.553497129941771        7.5419436561493365     
 He    18.325589667216832        25.625645523670407        5.9340369561708117     
 He    26.809497843155697        10.559679085628041        1.5122935312298673     
 He    21.580240139866962        6.9263164485274427        9.9538037061171245     
 He    3.8975369997805873        5.1174216048371060        9.9538037061171245     
 He    6.8755837476262496        24.424165042082542        3.5221769062030241     
 He    21.602603083115756        2.9228646479697913        1.1103168562352361     
 He    21.767355475112851        15.174253093459573        5.9340369561708117     
 He    4.0529573216328805        25.420949362533403        7.9439203311439677     
 He    21.154590191179313        18.790559642771683        6.7379903061600741     
 He    5.8865762661624110        17.993280500217846        3.1202002312083921     
 He    2.8860069282033654        9.9474445248027337        6.5370019686627581     
 He    22.783584198358522        8.1326171288381417        9.7528153686198085     
 He    21.178316723082602        9.9504108009398617        4.9290952686842333     
 He    8.7367031749877242        2.9195275873155215        2.9192118937110765     
 He    8.5344208880251209       0.90185795279962977        7.1399669811547053     
 He    17.163359669853133        9.1501653822489022        2.9192118937110765     
 He    22.164412199859825        15.772768627150660        8.3458970061385997     
 He    23.773483763966109        15.774251765219224        7.5419436561493365     
 He    6.3219136314357582        1.7061820011791424        6.9389786436573893     
 He    7.9377690009454653        2.5227419386243111       0.10537516874865782     
 He    5.0625544502567017        26.031700785290145        3.7231652437003397     
 He    22.183372368208222        10.756959556422222        3.5221769062030241     
 He    20.137971026202354        25.630094937876102        3.5221769062030241     
 He    17.113585700056205        26.827496789775410        8.1449086686412837     
 He    19.564600868301284        15.184635059939524       0.30636350624597347     
 He    21.589534636027032        7.5430004235584409        2.5172352187164453     
 He    1.4976000716048379        1.7054404321448602        7.3409553186520204     
 He    17.573574297972645        4.7254561548687297        4.5271185936896021     
 He    9.7295740636640264        3.7105033930779552        9.9538037061171245     
 He    7.3284089706066613        1.9097658087647229        5.5320602811761805     
 He    1.8983388123023170        2.7118651500413891        6.5370019686627581     
 He    8.2845476347887086        25.031579404185013        1.1103168562352361     
 He    8.1094841109136002        14.783029212525479       0.10537516874865782     
 He    8.4878707805609679        20.397724601462144        7.1399669811547053     
 He    6.3178169506622606        5.1281743558341972        4.1251419186949709     
 He    8.5063184342982208        13.768447235251847        5.3310719436788645     
 He    15.946689667620108        14.378086304457165        1.7132818687271829     
 He    19.584233198125418        4.5248386234202771        4.3261302561922861     
 He    15.567424264722014        2.9158197421441110        4.9290952686842333     
 He    19.326293613610552        26.426632511395649        7.5419436561493365     
 He    8.3112321388676929        13.977592810594544       0.90932851873792042     
 He    20.382139864251048        6.9363276304902515        4.5271185936896021     
 He    22.200716408638062        1.9086534552132997        6.1350252936681269     
 He    9.7106114166212887        13.967952413148875        6.1350252936681269     
 He    18.761461291498691        12.161653061078527        4.7281069311869173     
 He    22.351571023900448        26.439980754012726       0.30636350624597347     
 He    18.969938763862789        9.1471991061117723        4.5271185936896021     
 He    5.2903607883031167        16.993900688147001       0.10537516874865782     
 He    10.691604449105748        26.436643693358459        2.1152585437218141     
 He    17.722991697884083        24.618108452222451        7.3409553186520204     
 He    17.552982172118320        15.787229223319162       0.50735184374328912     
 He    4.7021622381175385        4.7150741883887788        10.154792043614441     
 He    19.760972168301191        11.146700299287753        10.154792043614441     
 He    7.7279546417129170        1.1002507771452352        8.5468853436359158     
 He    19.738661107351472        23.415886401600307        5.3310719436788645     
 He    3.8820774561207356        16.588957780078687        1.7132818687271829     
 He    22.759689626086299        18.383762812117663        9.3508386936251782     
 He    23.003622711879622        2.7137190726270948        5.5320602811761805     
 He    4.1019855032576293        3.9122332780778306        9.5518270311224924     
 He    20.548608712649195        23.221942991460395        1.5122935312298673     
 He    6.5071988309050770        10.354982924491036        3.5221769062030241     
 He    3.7134097746121024        1.7117437689362587        3.9241535811976553     
 He    5.0913265867649953        12.762764086389600        5.7330486186734957     
 He    22.199656284125378        2.1089002021446106        6.5370019686627581     
 He    17.955943969017994        11.353250383010462        7.1399669811547053     
 He    4.4873892518694571        12.559921847838302        6.7379903061600741     
 He    13.738769862018021        12.164248552698513        3.3211885687057086     
 He    1.6748164611013610        13.367953741389226        4.5271185936896021     
 He    25.020753559789657        2.1181698150731374        1.5122935312298673     
 He    7.1099648406067590        9.9515231544912854        4.3261302561922861     
 He    10.521440233864075        14.379940227042869       0.70834018124060472     
 He    24.593151402445582        12.971909661732296        1.3113051937325517     
 He    19.937931061144969        24.623299435462428        4.5271185936896021     
 He    10.123916961995029        9.3455919304573793        5.9340369561708117     
 He    5.4904141042535235        13.363875111700674        6.7379903061600741     
 He    24.409015783772748        3.7197730060064824        4.9290952686842333     
 He    17.166428842710001        7.7428763859726111        3.1202002312083921     
 He    25.184055385542788        14.367704337977214        7.3409553186520204     
 He    17.919750960920933        26.023914310430182        7.9439203311439677     
 He    9.3050059838864225        16.584137581355851        4.3261302561922861     
 He    7.2692485696715137        24.615142176085325        8.9488620186305461     
 He    14.904906755388915        25.419095439947696        8.9488620186305461     
 He    11.315073785342930        15.777959610390635        5.5320602811761805     
 He    21.766474263167787        14.568321869425665        7.5419436561493365     
 He    8.5110956700517981        10.548926334630949        7.3409553186520204     
 He    15.570661477947816        9.7533904420116960E-002   7.3409553186520204     
 He    8.7242935384817137        6.5324970759733603        5.5320602811761805     
 He    23.786809707707576        9.3400301627002644        8.9488620186305461     
 He    5.9296993756344607        1.5170587897620640       0.50735184374328912     
 He    23.544639045804381        26.221936350258645        9.5518270311224924     
 He    5.0848655112064165        13.762514682977589        8.5468853436359158     
 He    18.951133284990302        17.388832414252509        3.9241535811976553     
 He    23.179925272835028        11.955844546390100        7.3409553186520204     
 He    22.952151551384667        22.808101254980695        7.9439203311439677     
 He    18.964592173810310        12.970797308180872        1.9142702062244985     
 He    20.182547180612708        3.9140872006635359        8.5468853436359158     
 He    11.106284455332672        17.582405039875276        7.9439203311439677     
 He    24.615974978006442        2.3161918549016018        3.1202002312083921     
 He    26.030318071817430       0.91446462638242643       0.30636350624597347     
 He    20.541198713259110        25.228489090462052        3.3211885687057086     
 He    11.519389343741429        12.556584787184033        8.5468853436359158     
 He    24.387152004242079        13.973514180905992        3.1202002312083921     
 He    16.543764613027097        14.773759599596952        5.1300836061815493     
 He    6.3137988539738883        7.5422588545241585        2.9192118937110765     
 He    22.190860951683430        7.7425056014554698        3.3211885687057086     
 He    18.152958250013242        16.186610363630361        1.9142702062244985     
 He    24.556201733977655        23.206370041740470        9.9538037061171245     
 He    19.392595645084356        2.9239770015212145       0.50735184374328912     
 He    6.8681737482361660        26.430711141084199        5.3310719436788645     
 He    9.9415220228149597        9.5679981834411565E-002   8.3458970061385997     
 He    5.3123140241175975        6.3370705277648831        2.5172352187164453     
 He    21.955330277906430        22.818483221460646        2.3162468812191297     
 He    7.8912539887717044        18.591425249391794        5.7330486186734957     
 He    21.766428295678711        17.390686336838215        2.9192118937110765     
 He    26.968949612589384        23.812301265774376        8.3458970061385997     
 He    17.139722594233650        17.587225238598112        5.3310719436788645     
 He    9.5399999199605681        3.9266938742463324        1.7132818687271829     
 He    10.145745646235310        2.5190340934529001        2.1152585437218141     
 He    4.4879912227644105        13.770301157837551        4.3261302561922861     
 He    3.5115831625728844        3.5250880268322877        1.5122935312298673     
 He    4.6546849512192479        26.427374080429932        7.1399669811547053     
 He    16.117870518579728        23.815267541911506        6.7379903061600741     
 He    20.933334384975282        26.425520157844225        8.1449086686412837     
 He    20.769262547958270        14.376603166388600        2.5172352187164453     
 He    19.162546985132725        10.950902966562134        7.3409553186520204     
 He    16.563776512383836        3.7112449621122376        9.5518270311224924     
 He    11.752686089117548        2.3161918549016018        3.1202002312083921     
 He    15.743436712428631        12.157574431389975        6.9389786436573893     
 He    25.187493255733571        11.952878270252970        8.9488620186305461     
 He    23.785356662769267        14.579816189457039        1.3113051937325517     
 He    16.716808216359340        25.624533170118983        6.5370019686627581     
 He    18.550050070050609        13.357942559426416        9.9538037061171245     
 He    7.5294196038929186        3.1194035497296912        3.5221769062030241     
 He    9.6958892676292727        23.424414445494552       0.70834018124060472     
 He    17.947574173597722        13.761773113943306        8.9488620186305461     
 He    11.696405076272967        23.815638326428648        6.5370019686627581     
 He    3.0808115038894455        15.584386984767864        1.5122935312298673     
 He    7.7050065145778568        15.586240907353568       0.50735184374328912     
 He    7.5048904441296882        10.345713311562509        8.5468853436359158     
 He    9.5531190526976867E-002   2.7196516249013518        2.3162468812191297     
 He    6.0869196953616118        14.363625708288662        9.5518270311224924     
 He    22.188583534487819        10.158814807248278       0.90932851873792042     
 He    16.115180915255465        24.819838337222329        6.9389786436573893     
 He    22.783391934897882        13.575616178663356       0.90932851873792042     
 He    22.197636363582511        2.7111235810071070        6.9389786436573893     
 He    23.007895826526397        3.7271886963493039       0.90932851873792042     
 He    20.564179456990221        12.556955571701174        8.3458970061385997     
 He    11.325753614554865        12.767584285112434        3.1202002312083921     
 He    5.8965888912872906        10.143612642045493        9.1498503561278621     
 He    21.353635264916118        23.626515115011568       0.10537516874865782     
 He    19.336916603134728        25.633802783047511        1.5122935312298673     
 He    25.619580056888093        3.1208866877982557        2.7182235562137609     
 He    11.090770550679403        26.029846862704439        4.7281069311869173     
 He    20.573384496866485        13.576728532214780       0.30636350624597347     
 He    8.4992202925542983        16.985001859735615        4.9290952686842333     
 He    22.540575813304997        26.827867574292551        7.9439203311439677     
 He    21.340924642962630        26.634294948669783        3.9241535811976553     
 He    9.5211509522933451        9.7490517004571284        5.1300836061815493     
 He    7.0701684006443184        23.206370041740470        9.9538037061171245     
 He    19.737465559065910        26.841586601426769       0.50735184374328912     
 He    23.811707564804724        1.1061833294194923        5.3310719436788645     
 He    20.756831167054891        16.779934914081473        7.1399669811547053     
 He    7.9009957663508184        17.192664297009749        1.3113051937325517     
 He    10.090936944032061        25.229972228530617        2.5172352187164453     
 He    4.8774699077523680        17.786359631978002        6.3360136311654429     
 He    10.752662697703908        1.7176763212105157       0.70834018124060472     
 He    5.4709280704009560        21.403036965807249        6.9389786436573893     
 He    18.940887386304386        23.020583890977658        1.7132818687271829     
 He    18.940342255097189        19.592658984048349        7.7429319936466516     
 He    4.6600315412717279        22.603775878360832        9.7528153686198085     
 He    15.541677812275854        12.358191962838426        7.1399669811547053     
 He    17.727869262120151        21.600317436601433        8.9488620186305461     
 He    9.7415581631483619        3.3226165727981307        2.3162468812191297     
 He    16.724096142869563        22.206619445152480        7.1399669811547053     
 He    3.7056879175758586        2.5082813424558088        7.9439203311439677     
 He    24.581378832124912        14.368075122494355        7.1399669811547053     
 He    17.583405531835567        2.9236062170040733       0.70834018124060472     
 He    3.6848951347565508        13.166594640906492        4.7281069311869173     
 He    18.141887979070020        18.994885019391546        4.9290952686842333     
 He    9.1232238877999929        9.1494238132146197        3.3211885687057086     
 He    8.7213246941073379        8.1415159572495277        4.9290952686842333     
 He    8.8855186040042131        21.601800574669994        8.1449086686412837     
 He    1.0493380765199940        25.233680073702029       0.50735184374328912     
 He    19.934417085563396        22.804393409809283        9.9538037061171245     
 He    23.814440656923722        2.5208880160386054        1.1103168562352361     
 He    25.012028417928491       0.89740853859393688        9.5518270311224924     
 He    2.2531294164305984        24.424535826599683        3.3211885687057086     
 He    2.3106385941567953        1.3138457666936247        1.7132818687271829     
 He    5.0689937814179125        23.822312447737186        2.9192118937110765     
 He    23.814798482058958       0.90853207410816916        3.5221769062030241     
 He    9.5098691521864573        11.549047715736078        9.9538037061171245     
 He    2.7153059752588384       0.30927497138280113        1.5122935312298673     
 He    22.814306064828905        1.1158237268651603       0.10537516874865782     
 He    23.580731725418950        11.349542537839051        9.1498503561278621     
 He    22.584992320850766        12.369315498352657        1.1103168562352361     
 He    11.112523129528899        14.969556932322570        7.9439203311439677     
 He    16.751192833077202        12.564371262043995        4.3261302561922861     
 He    22.377610068289741        11.756339368493071        6.5370019686627581     
 He    8.6809346767542870        26.032442354324427        3.3211885687057086     
 He    14.750064181339868        10.357949200628166        1.9142702062244985     
 He    9.3063018606544787        13.360167266529263        8.7478736811332301     
 He    19.363780019781331        13.773638218491820        2.5172352187164453     
 He    4.2899603060512126        11.556463406078899        5.9340369561708117     
 He    1.8849560288730933        11.363632349490411        1.5122935312298673     
 He    6.6784908825458738        20.598712917427736        7.1399669811547053     
 He    8.9030959179950884        14.971410854908275        6.9389786436573893     
 He    5.4656709366322849        24.823546182393738        4.9290952686842333     
 He    9.3150729700047208        11.758564075595917        5.3310719436788645     
 He    19.358994390523410        11.146700299287753        10.154792043614441     
 He    22.611286383198461        1.1132282352451728        1.5122935312298673     
 He    18.984023846669459        1.9075411016618764        6.7379903061600741     
 He    5.3018565962680135        10.960543364007803        2.1152585437218141     
 He    20.774620010209432        11.157823834801984        4.1251419186949709     
 He    24.578298787069361        15.170545248288162        7.9439203311439677     
 He    3.2554302250398521        22.606742154497958        8.1449086686412837     
 He    8.8853154683448885        26.439980754012726       0.30636350624597347     
 He    3.0738922747131396        17.994763638286411        2.3162468812191297     
 He    20.183783738998667        8.1493024321094900       0.70834018124060472     
 He    7.9294451730142681        2.1089002021446106        6.5370019686627581     
 He    20.000160634936982       0.51063407186553511        1.3113051937325517     
 He    24.172872266902111        16.980552445529920        7.3409553186520204     
 He    10.751569956595176       0.10346645669437420        4.1251419186949709     
 He    22.590919137400832        8.5464588653178399        3.3211885687057086     
 He    11.522456037903956        16.390935740250221       0.10537516874865782     
 He    2.8980720904671653        3.3100098992153337        9.1498503561278621     
 He    3.0538828540507437        23.815638326428648        6.5370019686627581     
 He    4.6852303838163527        14.975118700079687        4.9290952686842333     
 He    6.1062050722491952        5.9210040841823366        10.154792043614441     
 He    16.765066386720203        4.3164346171118630        8.3458970061385997     
 He    2.8500363214686559        26.231205963187172        4.5271185936896021     
 He    20.539647818532654        25.024905282876475        4.7281069311869173     
 He    24.622034739635051       0.50952171831411186        1.9142702062244985     
 He    19.568006121896019        10.955352380767827        4.9290952686842333     
 He    20.566476139888863        16.591924056215817       0.10537516874865782     
 He    3.0804101899594762        14.777467444768364        3.1202002312083921     
 He    5.2922260193700756        13.165853071872210        5.1300836061815493     
 He    4.3025923439195761        9.5565914283857811       0.50735184374328912     
 He    22.605606191102456        2.5171801708671948        3.1202002312083921     
 He    22.399373519337921        1.3008683085936870        8.7478736811332301     
 He    7.1116051916170271        9.7520179765942583        3.5221769062030241     
 He    5.6833450553683011        16.982406368115626        6.3360136311654429     
 He    19.985240307674324        4.3219963848689797        5.3310719436788645     
 He    23.599724510363401        8.1481900785580663        1.3113051937325517     
 He    6.1089055477721432        5.5212521593539972        8.9488620186305461     
 He    3.8733740586569358        16.577834244564453        7.7429319936466516     
 He    17.747878682782549        15.779442748459198        4.7281069311869173     
 He    8.4902593984377557        18.787964151151694        8.1449086686412837     
 He    11.122099345433419        9.7401528720457424        9.9538037061171245     
 He    16.333646789652736        17.987718732460731        6.1350252936681269     
 He    7.0732133504094783        25.831083253841690        3.5221769062030241     
 He    17.173404911574064        3.1149541355239982        5.9340369561708117     
 He    20.368323150295804        12.966718678492320        4.1251419186949709     
 He    19.534022819108131        24.822433828842318        5.5320602811761805     
 He    18.358580557378481        10.346084096079650        8.3458970061385997     
 He    7.2995716009062663        11.549789284770361        9.5518270311224924     
 He    21.977608722260097        8.7348405077006372        10.154792043614441     
 He    18.727968758924579        26.432565063669905        4.3261302561922861     
 He    26.767480825685404        24.013289581739969        8.3458970061385997     
 He    7.9201590703585412        7.3386750469385786        4.3261302561922861     
 He    21.987315404548820        10.763262893213620       0.10537516874865782     
 He    13.502938202793546        26.635036517704066        3.5221769062030241     
 He    17.757444026488383        9.9452198176998881        7.7429319936466516     
 He    24.967585208596677        24.629602772253826        1.1103168562352361     
 He    5.3160202631598086        2.7129775035928123        5.9340369561708117     
 He    17.526980701713757        21.802047321601304        8.5468853436359158     
 He    16.538821815598929        14.162637392323070        9.5518270311224924     
 He    19.359517777333238        13.364987465252096        6.1350252936681269     
 He    3.0682580501062073        16.576351106495888        8.5468853436359158     
 He    15.131362855673855        16.581171305218724        5.9340369561708117     
 He    4.7148837322697101        2.3121132252130501        5.3310719436788645     
 He    9.9405162592956966        3.3200210811781430        3.7231652437003397     
 He    16.717488771339418        25.827004624153140        5.7330486186734957     
 He    21.362419725159381        17.388090845218226        4.3261302561922861     
 He    20.753751121999340        17.582405039875276        7.9439203311439677     
 He    23.800144044953385        8.7522673800062680       0.70834018124060472     
 He    15.972113390221425        3.1208866877982557        2.7182235562137609     
 He    18.178002403081958        5.3321289479369183        2.5172352187164453     
 He    16.972695263735289        2.5105060495586553        6.7379903061600741     
 He    7.4827800401449576        23.018359183874814        2.9192118937110765     
 He    3.4878675028682764        12.970055739146590        2.3162468812191297     
 He    26.022718287661043        3.1223698258668198        1.9142702062244985     
 He    7.2798957822873982        19.790310239359670        9.5518270311224924     
 He    9.0848997584788851        23.615762364014476        5.9340369561708117     
 He    25.015932835241347        2.9184152337640983        3.5221769062030241     
 He    7.2971829830294785        13.159549735080811        8.5468853436359158     
 He    6.0816625615929416        17.784134924875154        7.5419436561493365     
 He    8.9009539245723577        14.162266607805929        9.7528153686198085     
 He    5.0656587184039594        21.197228451118825        9.5518270311224924     
 He    24.617726529697883        2.9232354324869325       0.90932851873792042     
 He    24.014247348420071        1.3097671370050727        3.9241535811976553     
 He    4.2528752138104045        25.016377238982230        9.3508386936251782     
 He    5.3077942850167634        7.7425056014554698        3.3211885687057086     
 He    14.543774669887574        11.359182935284718        3.9241535811976553     
 He    6.0926784715427447        11.951765916701547        9.5518270311224924     
 He    10.517156247018617        12.761651732838176        6.3360136311654429     
 He    26.604848682713669        11.361407642387565        2.7182235562137609     
 He    17.534770270636443        19.392783021634180        7.1399669811547053     
 He    2.8517878731600996        26.838249540772502        2.3162468812191297     
 He    24.385243284380383        15.382286315250846        2.1152585437218141     
 He    18.930207557092452        26.030959216255862        4.1251419186949709     
 He    5.0974866768760965        11.157823834801984        4.1251419186949709     
 He    21.144254836209587        24.825400104979444        3.9241535811976553     
 He    11.919547857941321        13.562267936046279        8.1449086686412837     
 He    19.765613980281884        11.152632851562011        6.9389786436573893     
 He    8.3374041283355300        1.3101379215222140        3.7231652437003397     
 He    4.7094936534224967        3.7164359453522127        6.7379903061600741     
 He    16.312420076307408        26.024655879464465        7.5419436561493365     
 He    22.752589005648034        26.841957385943910       0.30636350624597347     
 He    22.368079819874296        14.163378961357353        9.1498503561278621     
 He    20.363960579365219        12.356338040252719        8.1449086686412837     
 He    4.2830845656696415        16.386115541527388        2.7182235562137609     
 He    10.681539941681791        26.020577249775911        9.7528153686198085     
 He    26.584616860688921        15.569184819565079        9.7528153686198085     
 He    11.754437640808993        2.9232354324869325       0.90932851873792042     
 He    25.578823820895465        16.777710206978625        8.3458970061385997     
 He    4.4676674657615143        23.622807269840155        2.1152585437218141     
 He    7.3338316660499263        2.3198997000730124        1.1103168562352361     
 He    23.179534831103741        11.753743876873084        7.9439203311439677     
 He    11.110424624900904        16.579688167150159        6.7379903061600741     
 He    8.1171975744455001        8.1400328191809628        5.7330486186734957     
 He    4.5146188871556356        4.9338601611771438       0.50735184374328912     
 He    20.162022766644828        13.363133542666391        7.1399669811547053     
 He    2.1121495238258707       0.51063407186553511        1.3113051937325517     
 He    16.359894884511359        9.5539959367657943        1.9142702062244985     
 He    4.0575773892162061        24.217244173842690        6.7379903061600741     
 He    25.766730911802604        26.034667061427271        2.1152585437218141     
 He    20.766618912123079        12.558809494286878        7.3409553186520204     
 He    5.6905652699920832        15.177219369596703        4.3261302561922861     
 He    20.188428029673702        2.9135950350412645        6.1350252936681269     
 He    24.178240601351959        14.366591984425790        7.9439203311439677     
 He    21.988063671415340        9.3530076208002004        1.9142702062244985     
 He    7.3264676341489174        1.5040813316621262        7.5419436561493365     
 He    15.724506681981943        24.229480062908348       0.10537516874865782     
 He    15.949278942461881        13.171785624146466        1.9142702062244985     
 He    22.185012719218491        10.557454378525193        2.7182235562137609     
 He    18.544201837585671        16.172891336496139        9.3508386936251782     
 He    23.781631158024030        11.752631523321661        8.5468853436359158     
 He    8.3079623090458394        14.981422036871084        1.5122935312298673     
 He    3.5070199346773161        2.5112476185929373        6.3360136311654429     
 He    17.339418085048827        15.569555604082220        9.5518270311224924     
 He    20.752501212720357        17.984010887289323        8.1449086686412837     
 He    9.1160580341696278        13.978705164145968       0.30636350624597347     
 He    18.769841959117645        10.357949200628166        1.9142702062244985     
 He    14.737163774620079        13.567088134769111        5.5320602811761805     
 He    3.3090542511562200        3.9263230897291912        1.9142702062244985     
 He    17.364928785239609        9.1509069512831847        2.5172352187164453     
 He    26.228115714969594       0.91038599669387454        2.5172352187164453     
 He    19.585550819290845        2.5105060495586553        6.7379903061600741     
 He    18.355991282536710        11.552384776390348        8.1449086686412837     
 He    23.198519222543847        2.7059325977671320        9.7528153686198085     
 He    17.345442751387044        17.190068805389760        2.7182235562137609     
 He    9.7459775737667034        1.7154516141076694        1.9142702062244985     
 He    20.182859038258869        5.1240957261456455        6.3360136311654429     
 He    7.1220843638639773        6.3381828813163068        1.9142702062244985     
 He    7.9008519490735916        14.571658930079936        5.7330486186734957     
 He    21.550004086221676        24.830220303702280        1.3113051937325517     
 He    8.9188648406067603        9.9515231544912854        4.3261302561922861     
 He    20.583530067069908        7.7432471704897514        2.9192118937110765     
 He    22.980251526417224        15.183151921870959        1.1103168562352361     
 He    5.2609891595942084        23.810818127705812        9.1498503561278621     
 He    23.143710520340598        25.416870732844849        10.154792043614441     
 He    4.4848108492263679        14.371041398631483        5.5320602811761805     
 He    9.1035831644715142        13.962761429908900        8.9488620186305461     
 He    5.8692890654203307        24.624041004496711        4.1251419186949709     
 He    4.4869310982517296        13.970547904768862        4.7281069311869173     
 He    19.795411146012466        1.1106327436251853        2.9192118937110765     
 He    19.549268354909973        17.584258962460982        6.9389786436573893     
 He    20.563151949073593        14.571658930079936        5.7330486186734957     
 He    16.308648604073095        26.019835680741629        10.154792043614441     
 He    21.340200599187813        24.012548012705686        8.7478736811332301     
 He    17.326862152571248        21.803159675152727        7.9439203311439677     
 He    20.151866324242722        18.591796033908935        5.5320602811761805     
 He    4.3108860339490631        2.9143366040755465        5.7330486186734957     
 He    18.982082510211715        1.5018566245592799        8.7478736811332301     
 He    16.545315507753557        14.977343407182532        3.7231652437003397     
 He    6.4784617896871737        20.196736285496549        7.1399669811547053     
 He    26.788205896618269        14.967703009736864        8.9488620186305461     
 He    16.347908306332684        15.183522706388100       0.90932851873792042     
 He    22.803135465403191        3.7223684976264697        3.5221769062030241     
 He    2.6696830472288240        17.588708376666677        4.5271185936896021     
 He    3.6517604273176736        25.825150701567434        6.7379903061600741     
 He    4.4554367418231200        26.429598787532775        5.9340369561708117     
 He    16.750233037047010        12.966347893975179        4.3261302561922861     
 He    10.715043346454587        12.354484117667015        9.1498503561278621     
 He    10.714997378965512        15.176848585079561        4.5271185936896021     
 He    19.749519849131026        19.599333105356891        4.1251419186949709     
 He    13.962983640397740        2.3154502858673198        3.5221769062030241     
 He    11.526229988832609        11.154115989630574        6.1350252936681269     
 He    23.183349792132788        14.177839557525854        1.3113051937325517     
 He    15.739128502491466        14.571288145562795        5.9340369561708117     
 He    19.562594298651440        11.150037359942022        8.3458970061385997     
 He    25.021903140586147        1.5148340826592175        1.7132818687271829     
 He    11.697386616700522        24.623299435462428        4.5271185936896021     
 He    7.0804904047210195        21.808350658392701        5.1300836061815493     
 He    18.956669659809080        13.363875111700674        6.7379903061600741     
 He    20.751563161087539        19.595625260185479        6.1350252936681269     
 He    10.750263207628436        2.7226179010384803       0.70834018124060472     
 He    3.2734632139541127        19.807366327148159       0.30636350624597347     
 He    21.573218103513824        14.376603166388600        2.5172352187164453     
 He    18.549290930985407        14.163378961357353        9.1498503561278621     
 He    19.361949884004758        14.174502496871584        3.1202002312083921     
 He    19.585705508766754        5.7363302869709507        1.3113051937325517     
 He    16.548541848780676        11.554238698976054        7.1399669811547053     
 He    7.5329009628784380        3.1238529639353843        1.1103168562352361     
 He    2.4483160403436206        24.417120136256862        7.3409553186520204     
 He    7.2802402565296092        22.814775376289234        4.3261302561922861     
 He    10.298600916337538        19.996860323082380        6.5370019686627581     
 He    18.990886236158005        1.7147100450733872        2.3162468812191297     
 He    7.7236899205704859        5.9332399732479919        3.5221769062030241     
 He    23.371205000740854        15.169062110219597        8.7478736811332301     
 He    3.8933617349219647        9.5473218154572539        5.5320602811761805     
 He    5.8844342727396821        17.184136253115504        5.9340369561708117     
 He    22.795378513076557        7.9460894090410497        1.9142702062244985     
 He    20.347185893234286        20.600566840013443        6.1350252936681269     
 He    23.357946768885832        19.990556986290983        9.9538037061171245     
 He    18.178192187848257        5.1307698474541850        2.7182235562137609     
 He    2.0794838422034041        12.363382946078401        4.3261302561922861     
 He    23.150719205800712        22.603405093843691        9.9538037061171245     
 He    2.0480898142572865        25.024163713842192        5.1300836061815493     
 He    17.566364955547545        7.1354620238701383        5.5320602811761805     
 He    19.964661532713023        10.746948374459413        8.9488620186305461     
 He    9.2749078327083616        26.020948034293053        9.5518270311224924     
 He    23.002717276842851        6.1397900569707016       0.50735184374328912     
 He    16.342607683769277        16.184756441044655        2.9192118937110765     
 He    7.1169735260668734        7.1380575154901260        4.1251419186949709     
 He    6.8794471548387115        18.784256305980282        10.154792043614441     
 He    8.5088617416509198        15.384511022353692       0.90932851873792042     
 He    3.6871725519521634        10.750285435113682        7.1399669811547053     
 He    13.936087607155089        12.361158238975554        5.5320602811761805     
 He    5.8561771295368725        26.824901298155421        9.5518270311224924     
 He    5.5355181031934424E-002   16.377216713116002        7.5419436561493365     
 He    6.9215995960818892        2.1051923569731996        8.5468853436359158     
 He    21.563576654417204        15.977094003770521        6.5370019686627581     
 He    5.9095570098935220        5.3217469814569682        8.1449086686412837     
 He    17.980597680355423       0.29666829780000453        8.3458970061385997     
 He    20.997906609155013        3.5254588113494290        1.3113051937325517     
 He    22.161999358891329        21.414531285838621       0.70834018124060472     
 He    8.8803835431154035        26.433677417221329        3.7231652437003397     
 He    23.949496211672724        25.016006454465089        9.5518270311224924     
 He    13.359225218069820        1.3064300763508030        5.7330486186734957     
 He    6.0716390642693776        25.028983912565025        2.5172352187164453     
 He    19.167389454078400        11.360295288836141        3.3211885687057086     
 He    11.127554657472734        11.964743374801484        2.5172352187164453     
 He    5.0993059404539816        10.152140685939738        4.5271185936896021     
 He    22.548912992129221        22.604888231912255        9.1498503561278621     
 He    7.9008193324775409        12.757202318632483        8.7478736811332301     
 He    3.3087750101061104        4.5307711756945341        1.1103168562352361     
 He    16.751729570780054        10.145837349148341        7.9439203311439677     
 He    10.552723061129017       0.91261070379672105        1.3113051937325517     
 He    17.141541857811536        16.581542089735866        5.7330486186734957     
 He    20.973231153420215        13.372403155594919        2.1152585437218141     
 He    10.514030234473992        16.386486326044530        2.5172352187164453     
 He    11.714809241215486        14.767085478288413        8.7478736811332301     
 He    15.544901674608631        14.176727203974430        1.9142702062244985     
 He    23.149824642962628        26.634294948669783        3.9241535811976553     
 He    6.9075471298712703        11.159306972870549        3.3211885687057086     
 He    13.318970624489651        15.971903020530547        9.3508386936251782     
 He    18.176619548724432        3.7175482989036359        6.1350252936681269     
 He    3.8915859601388143        12.972280446249437        1.1103168562352361     
 He    16.933834396711330        19.395378513254165        5.7330486186734957     
 He    22.777052932219163        15.986734401216189        1.3113051937325517     
 He    17.526254179244603        24.421940334979695        4.7281069311869173     
 He    7.7390792736495557        1.3160704737964710       0.50735184374328912     
 He    4.0624875700483258        23.013909769669119        5.3310719436788645     
 He    9.4966544091261671        18.789818073737401        7.1399669811547053     
 He    5.4953786460790610        15.184635059939524       0.30636350624597347     
 He    11.715568380280690        13.961649076357478        9.5518270311224924     
 He    10.114083249437765        16.389081817664515        1.1103168562352361     
 He    2.6494052577150020        24.618850021256733        6.9389786436573893     
 He    19.349998401116476        16.376845928598861        7.7429319936466516     
 He    7.2830628049324169        23.826391077425736       0.70834018124060472     
 He    19.393644897398353        2.1189113841074199        1.1103168562352361     
 He    4.2598488039801277        25.630094937876102        3.5221769062030241     
 He    10.110892003701039        16.385003187975965        3.3211885687057086     
 He    19.331594236173956        25.425398776739094        5.5320602811761805     
 He    18.378858346892304        3.3159424514895912        5.9340369561708117     
 He    7.8817454847536261        22.208102583221045        6.3360136311654429     
 He    19.361280201223366        14.576849913319910        2.9192118937110765     
 He    15.715982197085761        23.412178556428898        7.3409553186520204     
 He    10.490973385352095        24.824287751428020        4.5271185936896021     
 He    6.5304454647932735        1.7158223986248105        1.7132818687271829     
 He    26.590006939536135        14.164862099425916        8.3458970061385997     
 He    19.560650483499355        15.985992832181907        1.7132818687271829     
 He    5.5267291852304439       0.10457881024579743        3.5221769062030241     
 He    9.8870686670526062        26.435902124324176        2.5172352187164453     
 He    3.6735130061671697        14.764860771185568        9.9538037061171245     
 He    21.983164362781903        11.161160895456256        2.3162468812191297     
 He    5.0895290675844773        14.978084976216815        3.3211885687057086     
 He    13.527179728002324        14.166716022011622        7.3409553186520204     
 He    6.9088756232353772        9.7497932694914109        4.7281069311869173     
 He    5.8813324832867639        16.776968637944343        8.7478736811332301     
 He    3.8505396108973917        26.628733180912665        6.9389786436573893     
 He    7.7052640112305992        13.772155080423257        3.3211885687057086     
 He    24.591456690441895        10.147320487216906        7.1399669811547053     
 He    25.390691849931631        11.149295790907740        8.7478736811332301     
 He    9.5371447549617105        1.1006215616623762        8.3458970061385997     
 He    6.4980698964196009        13.568942057354818        4.5271185936896021     
 He    9.4952908204716682        23.626515115011568       0.10537516874865782     
 He    9.5043001607716260        13.759548406840461        10.154792043614441     
 He    17.149453499614083        15.583645415733582        1.9142702062244985     
 He    21.373199882853811        14.579445404939898        1.5122935312298673     
 He    17.946310913425716        18.800200040217351        1.5122935312298673     
 He    22.582405524703333        8.3339762293208750        9.5518270311224924     
 He    3.0642182090204675        17.780797864220883        9.3508386936251782     
 He    4.7137885124666390        5.9395433100393902       0.10537516874865782     
 He    25.378895056519255        16.577463460047312        7.9439203311439677     
 He    21.747937153146726        21.600688221118574        8.7478736811332301     
 He    4.7124516255981881        1.5025981935935619        8.3458970061385997     
 He    5.7151512694430711        5.7333640108338217        2.9192118937110765     
 He    6.6961250362245055        11.750777600735955        9.5518270311224924     
 He    21.786217793673096        4.7150741883887788        10.154792043614441     
 He    21.754731830748831        23.020583890977658        1.7132818687271829     
 He    6.0769312933284390        18.181291358083506        10.154792043614441     
 He    8.3379952270317990        1.9156983610389802        2.3162468812191297     
 He    7.0677689105688470        24.211311621568434        9.9538037061171245     
 He    9.5140748795691232E-002   2.5175509553843356        2.9192118937110765     
 He    14.934793377403308        14.974006346528263        5.5320602811761805     
 He    4.8935506880102002        13.976480457043120        1.5122935312298673     
 He    7.8829627774365569        19.992040124359548        9.1498503561278621     
 He    7.6922741482270007        17.384383000046814        6.3360136311654429     
 He    10.514265986729367        13.362762758149250        7.3409553186520204     
 He    12.524266076299430        14.169311513631609        5.9340369561708117     
 He    20.562929547711242        12.958561419115217        8.5468853436359158     
 He    21.184308772824771        9.7564673907999513        1.1103168562352361     
 He    20.552103422527740        18.589571326806087        6.7379903061600741     
 He    4.2600277165477456        24.823916966910879        4.7281069311869173     
 He    20.535385576084561        24.616254529636748        8.3458970061385997     
 He    10.485884291952358        26.833800126566807        4.7281069311869173     
 He    22.782879420286736        11.962147883181498        3.9241535811976553     
 He    19.165570190500517        12.365978437698388        2.9192118937110765     
 He    19.954068681090558        18.595874663597485        3.3211885687057086     
 He    3.5143730943796418        2.7222471165213395       0.90932851873792042     
 He    18.563910272800587        9.7468269933542828        6.3360136311654429     
 He    7.3360196269617299       0.30667947976281362        2.9192118937110765     
 He    2.6722179610771790        13.358313343943557        9.7528153686198085     
 He    14.367059922803513       0.70531905103972969        4.7281069311869173     
 He    18.956512491638829        15.379690823630858        3.5221769062030241     
 He    13.520070714059717        16.778451776012908        7.9439203311439677     
 He    23.176465658246876        13.161032873149376        7.7429319936466516     
 He    12.963529603283002        1.1128574507280318        1.7132818687271829     
 He    9.6928660622614800        22.009338974358297        5.1300836061815493     
 He    21.600038031365688        9.7163119902975881E-002   7.5419436561493365     
 He    6.9303707054321313       0.50358916603985460        5.1300836061815493     
 He    21.367530562956485        16.588216211044404        2.1152585437218141     
 He    19.770635361795179        10.755847202870799        4.1251419186949709     
 He    6.5031263732232869        9.7449730707685767        7.3409553186520204     
 He    19.782611067775168        4.5215015627660078        6.1350252936681269     
 He    19.177255783231715        6.1312620130764568        5.1300836061815493     
 He    22.174210817126696        12.156462077838551        7.5419436561493365     
 He    24.614434955478664        2.7174269177985053        3.5221769062030241     
 He    5.8902825052046230        14.369187476045779        6.5370019686627581     
 He    20.564702843800053        14.775242737665517        4.3261302561922861     
 He    6.5228807759272804       0.49654426021417419        8.9488620186305461     
 He    2.6846493419805579        10.954981596250688        5.1300836061815493     
 He    19.954963243928646        14.564984808771396        9.3508386936251782     
 He    4.8845354329002406        12.755348396046777        9.7528153686198085     
 He    4.6992586269352650        9.9530062925598504        3.5221769062030241     
 He    19.160212728249352        15.584757769285005        1.3113051937325517     
 He    5.2973151127698124        11.156340696733421        4.9290952686842333     
 He    21.391894161045123        5.5312633413168060        3.5221769062030241     
 He    19.984871610340406        5.3295334563169305        3.9241535811976553     
 He    5.0863837893368249        12.151641879115717        10.154792043614441     
 He    8.7355995616803099       0.70049885231689568        7.3409553186520204     
 He    8.3143013117245594        12.570303814318251        1.1103168562352361     
 He    11.117612222928637        12.960044557183782        7.7429319936466516     
 He    7.5151447363199475        10.560420654662321        1.1103168562352361     
 He    9.7113028438000502        14.775242737665517        4.3261302561922861     
 He    6.4795001698024874        18.786851797600271        8.7478736811332301     
 He    1.8816861990512415        12.367461575766953        2.1152585437218141     
 He    18.531521353533893        26.236767730944287        1.5122935312298673     
 He    4.2908983576840338        9.9448490331827468        7.9439203311439677     
 He    7.7202654012727239        3.7112449621122376        9.5518270311224924     
 He    10.323498773434686        11.763013489801610        2.9192118937110765     
 He    25.984160884778902        15.370791995219472        8.3458970061385997     
 He    3.2655975396406420        17.982898533737899        8.7478736811332301     
 He    7.5161154045488194        10.763262893213620       0.10537516874865782     
 He    21.347678310464339        20.393275187256449        9.5518270311224924     
 He    22.151934851467370        20.998464842256077        8.3458970061385997     
 He    21.741630767064056        25.826263055118858        6.1350252936681269     
 He    22.558866298872001        22.214405920012442        2.9192118937110765     
 He    2.0673425745488188        14.767085478288413        8.7478736811332301     
 He    19.783381079039057        4.3208840313175561        5.9340369561708117     
 He    3.0743721727282343        17.793775322320823        2.3162468812191297     
 He    3.8862962097740925        14.578333051388475        2.1152585437218141     
 He    5.1202751571465663        3.9292893658663202       0.30636350624597347     
 He    22.200738153035427        3.1182911961782680        4.1251419186949709     
 He    9.2833997010084932        25.023792929325051        5.3310719436788645     
 He    25.429561110459932       0.11088214703719576       0.10537516874865782     
 He    7.0944400637548064        17.794146106837964        2.1152585437218141     
 He    5.5136498659430364        4.1198957153519631        5.9340369561708117     
 He    7.4985032161728457E-002   10.959060225939240        2.9192118937110765     
 He    20.954539353923241        17.178945269875527        8.7478736811332301     
 He    24.549973931980112        26.424037019775660        8.9488620186305461     
 He    20.162044511042197        14.572771283631358        5.1300836061815493     
 He    2.2767012588579796        12.358562747355567        6.9389786436573893     
 He    14.536174885731191        13.567088134769111        5.5320602811761805     
 He    19.550206406542795        15.972644589564828        8.9488620186305461     
 He    5.3108960744696816        8.1496732166266312       0.50735184374328912     
 He    21.577751193507680        8.3343470138380162        9.3508386936251782     
 He    17.153593669182314        14.580928543008461       0.70834018124060472     
 He    6.2572845675682709        26.823788944604001        10.154792043614441     
 He    21.358046282030116        16.172891336496139        9.3508386936251782     
 He    8.3041013805277188        15.379690823630858        3.5221769062030241     
 He    9.6855455191552053        23.612796087877346        7.5419436561493365     
 He    6.7006314244323155        14.982163605905367        1.1103168562352361     
 He    12.355273186251614        2.7189100558670698        2.7182235562137609
[truncated: 288,924 more chars]
