# Supplementary material for: Design Principles for PFAS Adsorption in Three-Dimensional Covalent Organic Frameworks
Source: J Phys Chem C Nanomater Interfaces. 2026 Apr 8;130(15):5721–32. doi: 10.1021/acs.jpcc.6c01608 (PMC13093484; doi:10.1021/acs.jpcc.6c01608)
Supplement: Supplementary file 2 [file jp6c01608_si_002.zip › COF300/4_PoreSizeDistributions/Pristine/results.txt]

 !-------------------------------------------------------!
 ! Welcome to PB4.0                                      !
 ! Developed by: Lev Sarkisov, 2012/20                   !
 ! Cite: Sarkisov, Harrison, Molecular Simulation, 2011  !
 !-------------------------------------------------------!

 !-------------------------------------------------------!
 ! The program first goes through several preliminary    !
 ! initializations, associated with reading parameters.  !
 !-------------------------------------------------------!

 Step 1/10
 !-------------------------------------------------------!
 ! Proceed with initialization and data input            !
 !-------------------------------------------------------!

 !-------------------------------------------------------!
 ! Initialization complete                               !
 !-------------------------------------------------------!

 System volume in A^3:        7644.915
 System mass, g/mol:          2304.112
 System density, g/cm^3:         0.500

 -------------------------------------------------------
 If calculated density is  different from the  reported 
 crystallographic one,  make sure you remove unresolved 
 atoms from the adsorbent structure file
 ------------------------------------------------------

 Step 2/10
 !-------------------------------------------------------!
 ! Starting preliminary lattice calculations             !
 !-------------------------------------------------------!

 !-------------------------------------------------------!
 ! Preliminary lattice complete                          !
 !-------------------------------------------------------!

 !-------------------------------------------------------!
 ! Starting limiting pore diameter and maximum pore size !
 ! analysis                                              !
 !-------------------------------------------------------!

 Pore limiting diameter in A:         8.78
 Maximum pore diameter in A:          9.35
 The system is percolated in            1  dimension (channels)

 !-------------------------------------------------------!
 ! Limiting pore diameter and maximum pore size          !
 ! analysis complete                                     !
 !-------------------------------------------------------!


 !=======================================================!

 !--------------------------------------------------------!
 ! Phase 1: Total properties                              !
 !--------------------------------------------------------!

 Step 3/10
 !-------------------------------------------------------!
 ! Starting surface area calculations                    !
 !-------------------------------------------------------!

 Total surface area in A^2:                      1172.26
 Total surface area per volume in m^2/cm^3:      1533.38
 Total surface area per mass in m^2/g:           3063.87

 !-------------------------------------------------------!
 ! Surface area calculations complete                    !
 !-------------------------------------------------------!

 Step 4/10
 !-------------------------------------------------------!
 ! Starting pore size distribution calculations          !
 !-------------------------------------------------------!

 Total cumulative PSD and differential
 PSD have been stored in files Total_psd_cumulative.txt
 and Total_ psd.txt

 !-------------------------------------------------------!
 ! Pore size distribution calculations complete          !
 !-------------------------------------------------------!

 Step 5/10
 !-------------------------------------------------------!
 ! Starting pore volume calculations                     !
 !-------------------------------------------------------!

 Total helium volume in A^3:                        5160.144
 Total helium volume in cm^3/g:                        1.349

 Total geometric volume in A^3:                     5421.866
 Total geometric volume in cm^3/g:                     1.417

 Total probe-occupiable volume in A^3:               4737.627
 Total probe-occupiable volume in cm^3/g:               1.238
 Total fraction of free volume:                      0.61971

 !-------------------------------------------------------!
 ! Pore volume calculations complete                     !
 !-------------------------------------------------------!


 !=======================================================!

 !--------------------------------------------------------!
 ! Phase 2: Network-accessible properties                 !
 !--------------------------------------------------------!

 Step 6/10
 !-------------------------------------------------------!
 ! Generation of  point-accessible lattice               !
 !-------------------------------------------------------!

 !-------------------------------------------------------!
 ! Generation of point-accessible lattice complete	 !
 !-------------------------------------------------------!

 Step 7/10
 !-------------------------------------------------------!
 ! Generation of helium-accessible lattice               !
 !-------------------------------------------------------!

 !-------------------------------------------------------!
 ! Generation of helium-accessible lattice complete      !
 !-------------------------------------------------------!

 Step 8/10
 !-------------------------------------------------------!
 ! Generation of nitrogen-accessible lattice             !
 !-------------------------------------------------------!

 !-------------------------------------------------------!
 ! Generation of nitrogen-accessible lattice complete    !
 !-------------------------------------------------------!

 Step 9/10
 !-------------------------------------------------------!
 ! Starting surface area calculations                    !
 !-------------------------------------------------------!

 Network-accessible surface area in A^2:                      1143.03
 Network-accessible surface area per volume in m^2/cm^3:      1495.16
 Network-accessible surface area per mass in m^2/g:           2987.49

 !-------------------------------------------------------!
 ! Surface area calculations complete                    !
 !-------------------------------------------------------!

 Step 10/10
 !-------------------------------------------------------!
 ! Starting pore size distribution calculations          !
 !-------------------------------------------------------!

 Network-accessible cumulative PSD and differential
 PSD have been stored in files Network-accessible_psd_cumulative.txt
 and Network-accessible_ psd.txt

 !-------------------------------------------------------!
 ! Pore size distribution calculations complete          !
 !-------------------------------------------------------!

 Step 11/10
 !-------------------------------------------------------!
 ! Starting pore volume calculations                     !
 !-------------------------------------------------------!

 Network-accessible helium volume in A^3:                        5160.144
 Network-accessible helium volume in cm^3/g:                        1.349

 Network-accessible geometric volume in A^3:                     5421.792
 Network-accessible geometric volume in cm^3/g:                     1.417

 Network-accessible probe-occupiable volume in A^3:               4500.087
 Network-accessible probe-occupiable volume in cm^3/g:               1.176
 Network-accessible fraction of free volume:                      0.58864

 !-------------------------------------------------------!
 ! Pore volume calculations complete                     !
 !-------------------------------------------------------!

 !-------------------------------------------------------!
 ! Simulation complete                                   !
 !-------------------------------------------------------!
