# Supplementary material for: Design Principles for PFAS Adsorption in Three-Dimensional Covalent Organic Frameworks
Source: J Phys Chem C Nanomater Interfaces. 2026 Apr 8;130(15):5721–32. doi: 10.1021/acs.jpcc.6c01608 (PMC13093484; doi:10.1021/acs.jpcc.6c01608)
Supplement: Supplementary file 2 [file jp6c01608_si_002.zip › COF300/4_PoreSizeDistributions/Pristine/summary.dat]

 COF300.xyz
V_A^3     7644.915
M _g/mol     2304.112
RHO_g/cm^3        0.500
PLD_A         8.78
LCD_A         9.35
 D            1
 Total               
S_AC_A^2      1172.26
S_AC_m^2/cm^3      1533.38
S_AC_m^2/g      3063.87
 Total               
V_He_A^3     5160.144
V_He_cm^3/g        1.349
V_G_A^3     5421.866
V_G cm^3/g:        1.417
V_PO A^3:     4737.627
V_PO cm^3/g:        1.238
FV_PO:      0.61971
 Network-accessible  
S_AC_A^2      1143.03
S_AC_m^2/cm^3      1495.16
S_AC_m^2/g      2987.49
 Network-accessible  
V_He_A^3     5160.144
V_He_cm^3/g        1.349
V_G_A^3     5421.792
V_G cm^3/g:        1.417
V_PO A^3:     4500.087
V_PO cm^3/g:        1.176
FV_PO:      0.58864
